# Supplementary material for: In silico structural and docking models of dipteran FXPRLamide neuropeptides support ligand-receptor coevolution and suggest mechanisms for ligand bias
Source: PLoS One. 2025 Dec 29;20(12):e0329924. doi: 10.1371/journal.pone.0329924 (PMC12747404; doi:10.1371/journal.pone.0329924)
Supplement: S1 File — (ZIP) [file pone.0329924.s007.zip]

Archive with 73 entries (67 files):
- Supporting Information Structural Models/
- Supporting Information Structural Models/ClusPro2.0 Docking Predictions/
- Supporting Information Structural Models/ClusPro2.0 Docking Predictions/Hugin_FKPRL/
- Supporting Information Structural Models/ClusPro2.0 Docking Predictions/Hugin_FKPRL/1_hugin.model.pdb
- Supporting Information Structural Models/ClusPro2.0 Docking Predictions/Hugin_FKPRL/1_Hugin_Core_FKPRL.model.pdb
- Supporting Information Structural Models/ClusPro2.0 Docking Predictions/Hugin_FKPRL/2_hugin.model.pdb
- Supporting Information Structural Models/ClusPro2.0 Docking Predictions/Hugin_FKPRL/2_Hugin_Core_FKPRL.model.pdb
- Supporting Information Structural Models/ClusPro2.0 Docking Predictions/Hugin_FKPRL/3_hugin.model.pdb
- Supporting Information Structural Models/ClusPro2.0 Docking Predictions/Hugin_FKPRL/3_Hugin_Core_FKPRL.model.pdb
- Supporting Information Structural Models/ClusPro2.0 Docking Predictions/Hugin_FKPRL/4_hugin.model.pdb
- Supporting Information Structural Models/ClusPro2.0 Docking Predictions/Hugin_FKPRL/4_Hugin_Core_FKPRL.model.pdb
- Supporting Information Structural Models/ClusPro2.0 Docking Predictions/Hugin_FKPRL/5_hugin.model.pdb
- Supporting Information Structural Models/ClusPro2.0 Docking Predictions/Hugin_FKPRL/6_hugin.model.pdb
- Supporting Information Structural Models/ClusPro2.0 Docking Predictions/Hugin_FKPRL/7_hugin.model.pdb
- Supporting Information Structural Models/ClusPro2.0 Docking Predictions/Hugin_FKPRL/8_hugin.model.pdb
- Supporting Information Structural Models/ClusPro2.0 Docking Predictions/PBAN_FAPRL/
- Supporting Information Structural Models/ClusPro2.0 Docking Predictions/PBAN_FAPRL/1_PBAN.model.pdb
- Supporting Information Structural Models/ClusPro2.0 Docking Predictions/PBAN_FAPRL/1_PBAN_Core_FAPRL.model.pdb
- Supporting Information Structural Models/ClusPro2.0 Docking Predictions/PBAN_FAPRL/2_PBAN.model.pdb
- Supporting Information Structural Models/ClusPro2.0 Docking Predictions/PBAN_FAPRL/2_PBAN_Core_FAPRL.model.pdb
- Supporting Information Structural Models/ClusPro2.0 Docking Predictions/PBAN_FAPRL/3_PBAN.model.pdb
- Supporting Information Structural Models/ClusPro2.0 Docking Predictions/PBAN_FAPRL/3_PBAN_Core_FAPRL.model.pdb
- Supporting Information Structural Models/ClusPro2.0 Docking Predictions/PBAN_FAPRL/4_PBAN.model.pdb
- Supporting Information Structural Models/ClusPro2.0 Docking Predictions/PBAN_FAPRL/5_PBAN.model.pdb
- Supporting Information Structural Models/ClusPro2.0 Docking Predictions/PBAN_FAPRL/6_PBAN.model.pdb
- Supporting Information Structural Models/ClusPro2.0 Docking Predictions/PBAN_FAPRL/7_PBAN.model.pdb
- Supporting Information Structural Models/ClusPro2.0 Docking Predictions/PBAN_FAPRL/8_PBAN.model.pdb
- Supporting Information Structural Models/ClusPro2.0 Docking Predictions/PBAN_FAPRL/9_PBAN.model.pdb
- Supporting Information Structural Models/ClusPro2.0 Docking Predictions/PK2-3_FSPRL/
- Supporting Information Structural Models/ClusPro2.0 Docking Predictions/PK2-3_FSPRL/10_PK2-3_Core_FAPRL.model.pdb
- Supporting Information Structural Models/ClusPro2.0 Docking Predictions/PK2-3_FSPRL/11_PK2-3_Core_FAPRL.model.pdb
- Supporting Information Structural Models/ClusPro2.0 Docking Predictions/PK2-3_FSPRL/12_PK2-3_Core_FAPRL.model.pdb
- Supporting Information Structural Models/ClusPro2.0 Docking Predictions/PK2-3_FSPRL/13_PK2-3_Core_FAPRL.model.pdb
- Supporting Information Structural Models/ClusPro2.0 Docking Predictions/PK2-3_FSPRL/1_PK2-3.model.pdb
- Supporting Information Structural Models/ClusPro2.0 Docking Predictions/PK2-3_FSPRL/1_PK2-3_Core_FAPRL.model.pdb
- Supporting Information Structural Models/ClusPro2.0 Docking Predictions/PK2-3_FSPRL/2_PK2-3.model.pdb
- Supporting Information Structural Models/ClusPro2.0 Docking Predictions/PK2-3_FSPRL/2_PK2-3_Core_FAPRL.model.pdb
- Supporting Information Structural Models/ClusPro2.0 Docking Predictions/PK2-3_FSPRL/3_PK2-3.model.pdb
- Supporting Information Structural Models/ClusPro2.0 Docking Predictions/PK2-3_FSPRL/3_PK2-3_Core_FAPRL.model.pdb
- Supporting Information Structural Models/ClusPro2.0 Docking Predictions/PK2-3_FSPRL/4_PK2-3.model.pdb
- Supporting Information Structural Models/ClusPro2.0 Docking Predictions/PK2-3_FSPRL/4_PK2-3_Core_FAPRL.model.pdb
- Supporting Information Structural Models/ClusPro2.0 Docking Predictions/PK2-3_FSPRL/5_PK2-3.model.pdb
- Supporting Information Structural Models/ClusPro2.0 Docking Predictions/PK2-3_FSPRL/5_PK2-3_Core_FAPRL.model.pdb
- Supporting Information Structural Models/ClusPro2.0 Docking Predictions/PK2-3_FSPRL/6_PK2-3.model.pdb
- Supporting Information Structural Models/ClusPro2.0 Docking Predictions/PK2-3_FSPRL/6_PK2-3_Core_FAPRL.model.pdb
- Supporting Information Structural Models/ClusPro2.0 Docking Predictions/PK2-3_FSPRL/7_PK2-3.model.pdb
- Supporting Information Structural Models/ClusPro2.0 Docking Predictions/PK2-3_FSPRL/7_PK2-3_Core_FAPRL.model.pdb
- Supporting Information Structural Models/ClusPro2.0 Docking Predictions/PK2-3_FSPRL/8_PK2-3.model.pdb
- Supporting Information Structural Models/ClusPro2.0 Docking Predictions/PK2-3_FSPRL/8_PK2-3_Core_FAPRL.model.pdb
- Supporting Information Structural Models/ClusPro2.0 Docking Predictions/PK2-3_FSPRL/9_PK2-3_Core_FAPRL.model.pdb
- Supporting Information Structural Models/PepFold4 Neuropeptide Models/
- Supporting Information Structural Models/PepFold4 Neuropeptide Models/PEPFOLD-model1_Hugin.pdb
- Supporting Information Structural Models/PepFold4 Neuropeptide Models/PEPFOLD-model1_Hugin_Core_FKPRL.pdb
- Supporting Information Structural Models/PepFold4 Neuropeptide Models/PEPFOLD-model1_PBAN.pdb
- Supporting Information Structural Models/PepFold4 Neuropeptide Models/PEPFOLD-model1_PBAN_Core_FAPRL.pdb
- Supporting Information Structural Models/PepFold4 Neuropeptide Models/PEPFOLD-model1_PK2-3.pdb
- Supporting Information Structural Models/PepFold4 Neuropeptide Models/PEPFOLD-model1_PK2-3_Core_FSPRL.pdb
- Supporting Information Structural Models/PepFold4 Neuropeptide Models/PEPFOLD-model2_Hugin_Core_FKPRL.pdb
- Supporting Information Structural Models/PepFold4 Neuropeptide Models/PEPFOLD-model2_PBAN.pdb
- Supporting Information Structural Models/PepFold4 Neuropeptide Models/PEPFOLD-model2_PBAN_Core_FAPRL.pdb
- Supporting Information Structural Models/PepFold4 Neuropeptide Models/PEPFOLD-model3_PBAN.pdb
- Supporting Information Structural Models/PepFold4 Neuropeptide Models/PEPFOLD-model3_PBAN_Core_FAPRL.pdb
- Supporting Information Structural Models/PepFold4 Neuropeptide Models/PEPFOLD-model3_PK2-3.pdb
- Supporting Information Structural Models/PepFold4 Neuropeptide Models/PEPFOLD-model3_PK2-3_Core_FSPRL.pdb
- Supporting Information Structural Models/PepFold4 Neuropeptide Models/PEPFOLD-model4_Hugin.pdb
- Supporting Information Structural Models/PepFold4 Neuropeptide Models/PEPFOLD-model4_PBAN.pdb
- Supporting Information Structural Models/PepFold4 Neuropeptide Models/PEPFOLD-model4_PBAN_Core_FAPRL.pdb
- Supporting Information Structural Models/PepFold4 Neuropeptide Models/PEPFOLD-model4_PK2-3.pdb
- Supporting Information Structural Models/PepFold4 Neuropeptide Models/PEPFOLD-model4_PK2-3_Core_FSPRL.pdb
- Supporting Information Structural Models/PepFold4 Neuropeptide Models/PEPFOLD-model5_Hugin.pdb
- Supporting Information Structural Models/PepFold4 Neuropeptide Models/PEPFOLD-model5_PBAN_Core_FAPRL.pdb
- Supporting Information Structural Models/PepFold4 Neuropeptide Models/PEPFOLD-model5_PK2-3.pdb
- Supporting Information Structural Models/PepFold4 Neuropeptide Models/PEPFOLD-model5_PK2-3_Core_FSPRL.pdb
