# Supplementary material for: In silico structural and docking models of dipteran FXPRLamide neuropeptides support ligand-receptor coevolution and suggest mechanisms for ligand bias
Source: PLoS One. 2025 Dec 29;20(12):e0329924. doi: 10.1371/journal.pone.0329924 (PMC12747404; doi:10.1371/journal.pone.0329924)
Supplement: S1 File — (ZIP) [file pone.0329924.s007.zip › Supporting Information Structural Models/ClusPro2.0 Docking Predictions/Hugin_FKPRL/3_Hugin_Core_FKPRL.model.pdb]

HEADER rec.pdb
REMARK original generated coordinate pdb file
ATOM      1  N   ALA A   1       7.778  27.237 -34.245  1.00  0.00      RA0  N
ATOM      2  H   ALA A   1       6.844  27.406 -33.930  1.00  0.00      RA0  H
ATOM      3  CA  ALA A   1       8.775  27.117 -33.135  1.00  0.00      RA0  C
ATOM      4  CB  ALA A   1       9.561  28.420 -32.978  1.00  0.00      RA0  C
ATOM      5  C   ALA A   1       8.157  26.759 -31.793  1.00  0.00      RA0  C
ATOM      6  O   ALA A   1       8.508  27.348 -30.781  1.00  0.00      RA0  O
ATOM      7  N   ASP A   2       7.239  25.772 -31.764  1.00  0.00      RA0  N
ATOM      8  H   ASP A   2       7.080  25.200 -32.567  1.00  0.00      RA0  H
ATOM      9  CA  ASP A   2       6.671  25.215 -30.569  1.00  0.00      RA0  C
ATOM     10  CB  ASP A   2       5.157  25.094 -30.723  1.00  0.00      RA0  C
ATOM     11  CG  ASP A   2       4.592  24.215 -29.628  1.00  0.00      RA0  C
ATOM     12  OD1 ASP A   2       5.163  24.186 -28.541  1.00  0.00      RA0  O
ATOM     13  OD2 ASP A   2       3.576  23.565 -29.867  1.00  0.00      RA0  O
ATOM     14  C   ASP A   2       7.330  23.843 -30.573  1.00  0.00      RA0  C
ATOM     15  O   ASP A   2       7.195  23.122 -31.567  1.00  0.00      RA0  O
ATOM     16  N   SER A   3       8.175  23.503 -29.578  1.00  0.00      RA0  N
ATOM     17  H   SER A   3       8.147  23.987 -28.704  1.00  0.00      RA0  H
ATOM     18  CA  SER A   3       9.113  22.392 -29.723  1.00  0.00      RA0  C
ATOM     19  CB  SER A   3      10.460  23.002 -29.385  1.00  0.00      RA0  C
ATOM     20  OG  SER A   3      10.222  24.395 -29.163  1.00  0.00      RA0  O
ATOM     21  HG  SER A   3      10.028  24.465 -28.223  1.00  0.00      RA0  H
ATOM     22  C   SER A   3       8.677  21.187 -28.900  1.00  0.00      RA0  C
ATOM     23  O   SER A   3       8.062  21.342 -27.847  1.00  0.00      RA0  O
ATOM     24  N   PRO A   4       8.983  19.935 -29.278  1.00  0.00      RA0  N
ATOM     25  CD  PRO A   4       9.778  19.584 -30.451  1.00  0.00      RA0  C
ATOM     26  CA  PRO A   4       8.456  18.754 -28.579  1.00  0.00      RA0  C
ATOM     27  CB  PRO A   4       8.776  17.620 -29.558  1.00  0.00      RA0  C
ATOM     28  CG  PRO A   4      10.024  18.088 -30.304  1.00  0.00      RA0  C
ATOM     29  C   PRO A   4       9.097  18.571 -27.209  1.00  0.00      RA0  C
ATOM     30  O   PRO A   4       8.629  17.771 -26.398  1.00  0.00      RA0  O
ATOM     31  N   VAL A   5      10.179  19.322 -26.936  1.00  0.00      RA0  N
ATOM     32  H   VAL A   5      10.446  19.990 -27.623  1.00  0.00      RA0  H
ATOM     33  CA  VAL A   5      10.815  19.464 -25.642  1.00  0.00      RA0  C
ATOM     34  CB  VAL A   5      12.100  20.280 -25.784  1.00  0.00      RA0  C
ATOM     35  CG1 VAL A   5      12.802  20.452 -24.435  1.00  0.00      RA0  C
ATOM     36  CG2 VAL A   5      13.013  19.661 -26.843  1.00  0.00      RA0  C
ATOM     37  C   VAL A   5       9.869  20.123 -24.642  1.00  0.00      RA0  C
ATOM     38  O   VAL A   5       9.705  19.640 -23.518  1.00  0.00      RA0  O
ATOM     39  N   ASP A   6       9.177  21.209 -25.054  1.00  0.00      RA0  N
ATOM     40  H   ASP A   6       9.296  21.594 -25.973  1.00  0.00      RA0  H
ATOM     41  CA  ASP A   6       8.313  22.013 -24.211  1.00  0.00      RA0  C
ATOM     42  CB  ASP A   6       7.959  23.298 -24.955  1.00  0.00      RA0  C
ATOM     43  CG  ASP A   6       9.266  23.950 -25.375  1.00  0.00      RA0  C
ATOM     44  OD1 ASP A   6       9.805  24.741 -24.607  1.00  0.00      RA0  O
ATOM     45  OD2 ASP A   6       9.766  23.639 -26.455  1.00  0.00      RA0  O
ATOM     46  C   ASP A   6       7.111  21.240 -23.693  1.00  0.00      RA0  C
ATOM     47  O   ASP A   6       6.826  21.250 -22.495  1.00  0.00      RA0  O
ATOM     48  N   GLU A   7       6.423  20.453 -24.551  1.00  0.00      RA0  N
ATOM     49  H   GLU A   7       6.683  20.496 -25.517  1.00  0.00      RA0  H
ATOM     50  CA  GLU A   7       5.331  19.588 -24.125  1.00  0.00      RA0  C
ATOM     51  CB  GLU A   7       4.740  18.815 -25.325  1.00  0.00      RA0  C
ATOM     52  CG  GLU A   7       3.596  17.810 -25.032  1.00  0.00      RA0  C
ATOM     53  CD  GLU A   7       4.054  16.348 -24.930  1.00  0.00      RA0  C
ATOM     54  OE1 GLU A   7       5.245  16.098 -24.765  1.00  0.00      RA0  O
ATOM     55  OE2 GLU A   7       3.215  15.445 -25.024  1.00  0.00      RA0  O
ATOM     56  C   GLU A   7       5.741  18.563 -23.074  1.00  0.00      RA0  C
ATOM     57  O   GLU A   7       5.055  18.351 -22.073  1.00  0.00      RA0  O
ATOM     58  N   SER A   8       6.910  17.921 -23.275  1.00  0.00      RA0  N
ATOM     59  H   SER A   8       7.397  18.046 -24.142  1.00  0.00      RA0  H
ATOM     60  CA  SER A   8       7.478  16.932 -22.365  1.00  0.00      RA0  C
ATOM     61  CB  SER A   8       8.618  16.257 -23.102  1.00  0.00      RA0  C
ATOM     62  OG  SER A   8       8.129  15.846 -24.382  1.00  0.00      RA0  O
ATOM     63  HG  SER A   8       7.176  15.973 -24.406  1.00  0.00      RA0  H
ATOM     64  C   SER A   8       7.808  17.512 -21.003  1.00  0.00      RA0  C
ATOM     65  O   SER A   8       7.471  16.937 -19.967  1.00  0.00      RA0  O
ATOM     66  N   LEU A   9       8.438  18.705 -20.970  1.00  0.00      RA0  N
ATOM     67  H   LEU A   9       8.668  19.138 -21.847  1.00  0.00      RA0  H
ATOM     68  CA  LEU A   9       8.702  19.430 -19.740  1.00  0.00      RA0  C
ATOM     69  CB  LEU A   9       9.584  20.640 -20.043  1.00  0.00      RA0  C
ATOM     70  CG  LEU A   9       9.965  21.435 -18.794  1.00  0.00      RA0  C
ATOM     71  CD1 LEU A   9      10.763  20.590 -17.800  1.00  0.00      RA0  C
ATOM     72  CD2 LEU A   9      10.687  22.735 -19.152  1.00  0.00      RA0  C
ATOM     73  C   LEU A   9       7.420  19.868 -19.036  1.00  0.00      RA0  C
ATOM     74  O   LEU A   9       7.253  19.627 -17.841  1.00  0.00      RA0  O
ATOM     75  N   THR A  10       6.436  20.441 -19.766  1.00  0.00      RA0  N
ATOM     76  H   THR A  10       6.586  20.591 -20.742  1.00  0.00      RA0  H
ATOM     77  CA  THR A  10       5.131  20.847 -19.225  1.00  0.00      RA0  C
ATOM     78  CB  THR A  10       4.374  21.570 -20.330  1.00  0.00      RA0  C
ATOM     79  OG1 THR A  10       5.187  22.650 -20.803  1.00  0.00      RA0  O
ATOM     80  HG1 THR A  10       5.784  22.294 -21.453  1.00  0.00      RA0  H
ATOM     81  CG2 THR A  10       3.015  22.089 -19.856  1.00  0.00      RA0  C
ATOM     82  C   THR A  10       4.370  19.693 -18.599  1.00  0.00      RA0  C
ATOM     83  O   THR A  10       3.815  19.818 -17.508  1.00  0.00      RA0  O
ATOM     84  N   LEU A  11       4.357  18.512 -19.247  1.00  0.00      RA0  N
ATOM     85  H   LEU A  11       4.798  18.449 -20.146  1.00  0.00      RA0  H
ATOM     86  CA  LEU A  11       3.753  17.303 -18.711  1.00  0.00      RA0  C
ATOM     87  CB  LEU A  11       3.722  16.229 -19.800  1.00  0.00      RA0  C
ATOM     88  CG  LEU A  11       2.999  14.945 -19.388  1.00  0.00      RA0  C
ATOM     89  CD1 LEU A  11       1.533  15.199 -19.031  1.00  0.00      RA0  C
ATOM     90  CD2 LEU A  11       3.150  13.851 -20.447  1.00  0.00      RA0  C
ATOM     91  C   LEU A  11       4.417  16.759 -17.449  1.00  0.00      RA0  C
ATOM     92  O   LEU A  11       3.741  16.429 -16.477  1.00  0.00      RA0  O
ATOM     93  N   ARG A  12       5.770  16.695 -17.404  1.00  0.00      RA0  N
ATOM     94  H   ARG A  12       6.281  16.955 -18.228  1.00  0.00      RA0  H
ATOM     95  CA  ARG A  12       6.504  16.319 -16.202  1.00  0.00      RA0  C
ATOM     96  CB  ARG A  12       8.010  16.256 -16.474  1.00  0.00      RA0  C
ATOM     97  CG  ARG A  12       8.493  15.038 -17.264  1.00  0.00      RA0  C
ATOM     98  CD  ARG A  12      10.013  15.059 -17.471  1.00  0.00      RA0  C
ATOM     99  NE  ARG A  12      10.490  13.802 -18.048  1.00  0.00      RA0  N
ATOM    100  HE  ARG A  12       9.820  13.295 -18.600  1.00  0.00      RA0  H
ATOM    101  CZ  ARG A  12      11.752  13.353 -17.754  1.00  0.00      RA0  C
ATOM    102  NH1 ARG A  12      12.583  14.123 -17.013  1.00  0.00      RA0  N
ATOM    103 HH11 ARG A  12      13.491  13.803 -16.701  1.00  0.00      RA0  H
ATOM    104 HH12 ARG A  12      12.317  15.042 -16.715  1.00  0.00      RA0  H
ATOM    105  NH2 ARG A  12      12.149  12.140 -18.200  1.00  0.00      RA0  N
ATOM    106 HH21 ARG A  12      13.069  11.777 -18.020  1.00  0.00      RA0  H
ATOM    107 HH22 ARG A  12      11.532  11.539 -18.716  1.00  0.00      RA0  H
ATOM    108  C   ARG A  12       6.250  17.295 -15.056  1.00  0.00      RA0  C
ATOM    109  O   ARG A  12       5.990  16.890 -13.923  1.00  0.00      RA0  O
ATOM    110  N   THR A  13       6.259  18.616 -15.325  1.00  0.00      RA0  N
ATOM    111  H   THR A  13       6.444  18.912 -16.261  1.00  0.00      RA0  H
ATOM    112  CA  THR A  13       5.926  19.653 -14.347  1.00  0.00      RA0  C
ATOM    113  CB  THR A  13       6.245  21.003 -14.974  1.00  0.00      RA0  C
ATOM    114  OG1 THR A  13       7.587  20.969 -15.478  1.00  0.00      RA0  O
ATOM    115  HG1 THR A  13       7.570  20.479 -16.290  1.00  0.00      RA0  H
ATOM    116  CG2 THR A  13       6.069  22.154 -13.982  1.00  0.00      RA0  C
ATOM    117  C   THR A  13       4.511  19.532 -13.801  1.00  0.00      RA0  C
ATOM    118  O   THR A  13       4.299  19.617 -12.592  1.00  0.00      RA0  O
ATOM    119  N   ALA A  14       3.499  19.275 -14.658  1.00  0.00      RA0  N
ATOM    120  H   ALA A  14       3.699  19.221 -15.639  1.00  0.00      RA0  H
ATOM    121  CA  ALA A  14       2.126  19.043 -14.237  1.00  0.00      RA0  C
ATOM    122  CB  ALA A  14       1.209  18.916 -15.454  1.00  0.00      RA0  C
ATOM    123  C   ALA A  14       1.945  17.801 -13.361  1.00  0.00      RA0  C
ATOM    124  O   ALA A  14       1.287  17.844 -12.322  1.00  0.00      RA0  O
ATOM    125  N   LEU A  15       2.576  16.669 -13.734  1.00  0.00      RA0  N
ATOM    126  H   LEU A  15       3.076  16.681 -14.604  1.00  0.00      RA0  H
ATOM    127  CA  LEU A  15       2.609  15.448 -12.943  1.00  0.00      RA0  C
ATOM    128  CB  LEU A  15       3.271  14.311 -13.719  1.00  0.00      RA0  C
ATOM    129  CG  LEU A  15       2.522  13.926 -14.994  1.00  0.00      RA0  C
ATOM    130  CD1 LEU A  15       3.318  12.926 -15.831  1.00  0.00      RA0  C
ATOM    131  CD2 LEU A  15       1.102  13.439 -14.705  1.00  0.00      RA0  C
ATOM    132  C   LEU A  15       3.297  15.625 -11.590  1.00  0.00      RA0  C
ATOM    133  O   LEU A  15       2.818  15.128 -10.573  1.00  0.00      RA0  O
ATOM    134  N   THR A  16       4.415  16.383 -11.533  1.00  0.00      RA0  N
ATOM    135  H   THR A  16       4.763  16.771 -12.386  1.00  0.00      RA0  H
ATOM    136  CA  THR A  16       5.096  16.772 -10.291  1.00  0.00      RA0  C
ATOM    137  CB  THR A  16       6.371  17.511 -10.671  1.00  0.00      RA0  C
ATOM    138  OG1 THR A  16       7.167  16.646 -11.486  1.00  0.00      RA0  O
ATOM    139  HG1 THR A  16       6.709  16.546 -12.314  1.00  0.00      RA0  H
ATOM    140  CG2 THR A  16       7.166  17.981  -9.451  1.00  0.00      RA0  C
ATOM    141  C   THR A  16       4.202  17.553  -9.345  1.00  0.00      RA0  C
ATOM    142  O   THR A  16       4.147  17.259  -8.152  1.00  0.00      RA0  O
ATOM    143  N   VAL A  17       3.432  18.546  -9.851  1.00  0.00      RA0  N
ATOM    144  H   VAL A  17       3.506  18.756 -10.829  1.00  0.00      RA0  H
ATOM    145  CA  VAL A  17       2.456  19.291  -9.055  1.00  0.00      RA0  C
ATOM    146  CB  VAL A  17       1.872  20.448  -9.869  1.00  0.00      RA0  C
ATOM    147  CG1 VAL A  17       0.753  21.162  -9.109  1.00  0.00      RA0  C
ATOM    148  CG2 VAL A  17       2.977  21.421 -10.283  1.00  0.00      RA0  C
ATOM    149  C   VAL A  17       1.352  18.384  -8.526  1.00  0.00      RA0  C
ATOM    150  O   VAL A  17       1.028  18.407  -7.337  1.00  0.00      RA0  O
ATOM    151  N   CYS A  18       0.792  17.501  -9.379  1.00  0.00      RA0  N
ATOM    152  H   CYS A  18       1.053  17.524 -10.347  1.00  0.00      RA0  H
ATOM    153  CA  CYS A  18      -0.223  16.538  -8.981  1.00  0.00      RA0  C
ATOM    154  CB  CYS A  18      -0.770  15.836 -10.221  1.00  0.00      RA0  C
ATOM    155  SG  CYS A  18      -1.478  17.011 -11.402  1.00  0.00      RA0  S
ATOM    156  C   CYS A  18       0.257  15.539  -7.928  1.00  0.00      RA0  C
ATOM    157  O   CYS A  18      -0.426  15.308  -6.931  1.00  0.00      RA0  O
ATOM    158  N   TYR A  19       1.464  14.954  -8.076  1.00  0.00      RA0  N
ATOM    159  H   TYR A  19       2.008  15.178  -8.885  1.00  0.00      RA0  H
ATOM    160  CA  TYR A  19       2.069  14.097  -7.063  1.00  0.00      RA0  C
ATOM    161  CB  TYR A  19       3.340  13.428  -7.592  1.00  0.00      RA0  C
ATOM    162  CG  TYR A  19       3.008  12.200  -8.409  1.00  0.00      RA0  C
ATOM    163  CD1 TYR A  19       2.807  10.981  -7.774  1.00  0.00      RA0  C
ATOM    164  CE1 TYR A  19       2.561   9.837  -8.525  1.00  0.00      RA0  C
ATOM    165  CD2 TYR A  19       2.922  12.278  -9.793  1.00  0.00      RA0  C
ATOM    166  CE2 TYR A  19       2.670  11.137 -10.545  1.00  0.00      RA0  C
ATOM    167  CZ  TYR A  19       2.509   9.911  -9.912  1.00  0.00      RA0  C
ATOM    168  OH  TYR A  19       2.309   8.772 -10.664  1.00  0.00      RA0  O
ATOM    169  HH  TYR A  19       2.780   8.050 -10.243  1.00  0.00      RA0  H
ATOM    170  C   TYR A  19       2.377  14.805  -5.749  1.00  0.00      RA0  C
ATOM    171  O   TYR A  19       2.152  14.244  -4.678  1.00  0.00      RA0  O
ATOM    172  N   ALA A  20       2.869  16.061  -5.784  1.00  0.00      RA0  N
ATOM    173  H   ALA A  20       3.066  16.473  -6.676  1.00  0.00      RA0  H
ATOM    174  CA  ALA A  20       3.076  16.875  -4.599  1.00  0.00      RA0  C
ATOM    175  CB  ALA A  20       3.740  18.203  -4.965  1.00  0.00      RA0  C
ATOM    176  C   ALA A  20       1.786  17.170  -3.825  1.00  0.00      RA0  C
ATOM    177  O   ALA A  20       1.734  17.022  -2.604  1.00  0.00      RA0  O
ATOM    178  N   LEU A  21       0.690  17.538  -4.526  1.00  0.00      RA0  N
ATOM    179  H   LEU A  21       0.787  17.654  -5.517  1.00  0.00      RA0  H
ATOM    180  CA  LEU A  21      -0.628  17.719  -3.932  1.00  0.00      RA0  C
ATOM    181  CB  LEU A  21      -1.608  18.297  -4.951  1.00  0.00      RA0  C
ATOM    182  CG  LEU A  21      -1.213  19.695  -5.424  1.00  0.00      RA0  C
ATOM    183  CD1 LEU A  21      -2.155  20.206  -6.514  1.00  0.00      RA0  C
ATOM    184  CD2 LEU A  21      -1.086  20.678  -4.259  1.00  0.00      RA0  C
ATOM    185  C   LEU A  21      -1.200  16.441  -3.330  1.00  0.00      RA0  C
ATOM    186  O   LEU A  21      -1.719  16.449  -2.215  1.00  0.00      RA0  O
ATOM    187  N   ILE A  22      -1.078  15.295  -4.036  1.00  0.00      RA0  N
ATOM    188  H   ILE A  22      -0.665  15.346  -4.948  1.00  0.00      RA0  H
ATOM    189  CA  ILE A  22      -1.470  13.981  -3.533  1.00  0.00      RA0  C
ATOM    190  CB  ILE A  22      -1.320  12.912  -4.623  1.00  0.00      RA0  C
ATOM    191  CG2 ILE A  22      -1.449  11.501  -4.050  1.00  0.00      RA0  C
ATOM    192  CG1 ILE A  22      -2.321  13.128  -5.756  1.00  0.00      RA0  C
ATOM    193  CD1 ILE A  22      -2.086  12.154  -6.912  1.00  0.00      RA0  C
ATOM    194  C   ILE A  22      -0.679  13.576  -2.293  1.00  0.00      RA0  C
ATOM    195  O   ILE A  22      -1.243  13.093  -1.311  1.00  0.00      RA0  O
ATOM    196  N   PHE A  23       0.650  13.799  -2.271  1.00  0.00      RA0  N
ATOM    197  H   PHE A  23       1.082  14.183  -3.088  1.00  0.00      RA0  H
ATOM    198  CA  PHE A  23       1.479  13.535  -1.108  1.00  0.00      RA0  C
ATOM    199  CB  PHE A  23       2.947  13.794  -1.450  1.00  0.00      RA0  C
ATOM    200  CG  PHE A  23       3.842  13.295  -0.342  1.00  0.00      RA0  C
ATOM    201  CD1 PHE A  23       4.419  14.194   0.547  1.00  0.00      RA0  C
ATOM    202  CD2 PHE A  23       4.094  11.934  -0.216  1.00  0.00      RA0  C
ATOM    203  CE1 PHE A  23       5.256  13.733   1.556  1.00  0.00      RA0  C
ATOM    204  CE2 PHE A  23       4.932  11.475   0.792  1.00  0.00      RA0  C
ATOM    205  CZ  PHE A  23       5.517  12.374   1.676  1.00  0.00      RA0  C
ATOM    206  C   PHE A  23       1.070  14.350   0.118  1.00  0.00      RA0  C
ATOM    207  O   PHE A  23       0.843  13.793   1.189  1.00  0.00      RA0  O
ATOM    208  N   VAL A  24       0.904  15.683  -0.016  1.00  0.00      RA0  N
ATOM    209  H   VAL A  24       1.056  16.089  -0.921  1.00  0.00      RA0  H
ATOM    210  CA  VAL A  24       0.502  16.541   1.094  1.00  0.00      RA0  C
ATOM    211  CB  VAL A  24       0.603  18.012   0.684  1.00  0.00      RA0  C
ATOM    212  CG1 VAL A  24       0.051  18.942   1.765  1.00  0.00      RA0  C
ATOM    213  CG2 VAL A  24       2.047  18.362   0.323  1.00  0.00      RA0  C
ATOM    214  C   VAL A  24      -0.893  16.208   1.608  1.00  0.00      RA0  C
ATOM    215  O   VAL A  24      -1.094  16.016   2.807  1.00  0.00      RA0  O
ATOM    216  N   ALA A  25      -1.889  16.059   0.709  1.00  0.00      RA0  N
ATOM    217  H   ALA A  25      -1.675  16.162  -0.265  1.00  0.00      RA0  H
ATOM    218  CA  ALA A  25      -3.250  15.722   1.077  1.00  0.00      RA0  C
ATOM    219  CB  ALA A  25      -4.174  15.786  -0.140  1.00  0.00      RA0  C
ATOM    220  C   ALA A  25      -3.388  14.343   1.715  1.00  0.00      RA0  C
ATOM    221  O   ALA A  25      -4.076  14.168   2.721  1.00  0.00      RA0  O
ATOM    222  N   GLY A  26      -2.700  13.324   1.160  1.00  0.00      RA0  N
ATOM    223  H   GLY A  26      -2.111  13.497   0.368  1.00  0.00      RA0  H
ATOM    224  CA  GLY A  26      -2.774  11.961   1.654  1.00  0.00      RA0  C
ATOM    225  C   GLY A  26      -2.039  11.742   2.943  1.00  0.00      RA0  C
ATOM    226  O   GLY A  26      -2.521  11.026   3.820  1.00  0.00      RA0  O
ATOM    227  N   VAL A  27      -0.840  12.343   3.107  1.00  0.00      RA0  N
ATOM    228  H   VAL A  27      -0.477  12.914   2.367  1.00  0.00      RA0  H
ATOM    229  CA  VAL A  27      -0.084  12.253   4.349  1.00  0.00      RA0  C
ATOM    230  CB  VAL A  27       1.347  12.763   4.169  1.00  0.00      RA0  C
ATOM    231  CG1 VAL A  27       2.061  12.975   5.504  1.00  0.00      RA0  C
ATOM    232  CG2 VAL A  27       2.123  11.790   3.281  1.00  0.00      RA0  C
ATOM    233  C   VAL A  27      -0.805  12.959   5.479  1.00  0.00      RA0  C
ATOM    234  O   VAL A  27      -1.010  12.378   6.542  1.00  0.00      RA0  O
ATOM    235  N   LEU A  28      -1.292  14.203   5.264  1.00  0.00      RA0  N
ATOM    236  H   LEU A  28      -1.149  14.642   4.373  1.00  0.00      RA0  H
ATOM    237  CA  LEU A  28      -2.051  14.919   6.276  1.00  0.00      RA0  C
ATOM    238  CB  LEU A  28      -2.290  16.374   5.882  1.00  0.00      RA0  C
ATOM    239  CG  LEU A  28      -0.987  17.175   5.854  1.00  0.00      RA0  C
ATOM    240  CD1 LEU A  28      -1.231  18.634   5.468  1.00  0.00      RA0  C
ATOM    241  CD2 LEU A  28      -0.215  17.049   7.169  1.00  0.00      RA0  C
ATOM    242  C   LEU A  28      -3.354  14.234   6.621  1.00  0.00      RA0  C
ATOM    243  O   LEU A  28      -3.676  14.066   7.795  1.00  0.00      RA0  O
ATOM    244  N   GLY A  29      -4.120  13.756   5.617  1.00  0.00      RA0  N
ATOM    245  H   GLY A  29      -3.837  13.886   4.664  1.00  0.00      RA0  H
ATOM    246  CA  GLY A  29      -5.390  13.100   5.883  1.00  0.00      RA0  C
ATOM    247  C   GLY A  29      -5.254  11.806   6.643  1.00  0.00      RA0  C
ATOM    248  O   GLY A  29      -5.994  11.545   7.587  1.00  0.00      RA0  O
ATOM    249  N   ASN A  30      -4.284  10.954   6.269  1.00  0.00      RA0  N
ATOM    250  H   ASN A  30      -3.667  11.209   5.520  1.00  0.00      RA0  H
ATOM    251  CA  ASN A  30      -4.057   9.696   6.957  1.00  0.00      RA0  C
ATOM    252  CB  ASN A  30      -3.335   8.694   6.059  1.00  0.00      RA0  C
ATOM    253  CG  ASN A  30      -4.351   8.105   5.105  1.00  0.00      RA0  C
ATOM    254  OD1 ASN A  30      -5.340   7.512   5.520  1.00  0.00      RA0  O
ATOM    255  ND2 ASN A  30      -4.082   8.345   3.808  1.00  0.00      RA0  N
ATOM    256 HD21 ASN A  30      -3.285   8.892   3.546  1.00  0.00      RA0  H
ATOM    257 HD22 ASN A  30      -4.675   7.996   3.073  1.00  0.00      RA0  H
ATOM    258  C   ASN A  30      -3.408   9.845   8.326  1.00  0.00      RA0  C
ATOM    259  O   ASN A  30      -3.753   9.111   9.252  1.00  0.00      RA0  O
ATOM    260  N   LEU A  31      -2.500  10.827   8.529  1.00  0.00      RA0  N
ATOM    261  H   LEU A  31      -2.196  11.380   7.750  1.00  0.00      RA0  H
ATOM    262  CA  LEU A  31      -2.013  11.185   9.856  1.00  0.00      RA0  C
ATOM    263  CB  LEU A  31      -0.918  12.248   9.793  1.00  0.00      RA0  C
ATOM    264  CG  LEU A  31       0.455  11.679   9.448  1.00  0.00      RA0  C
ATOM    265  CD1 LEU A  31       1.495  12.787   9.287  1.00  0.00      RA0  C
ATOM    266  CD2 LEU A  31       0.899  10.632  10.470  1.00  0.00      RA0  C
ATOM    267  C   LEU A  31      -3.123  11.685  10.767  1.00  0.00      RA0  C
ATOM    268  O   LEU A  31      -3.218  11.268  11.918  1.00  0.00      RA0  O
ATOM    269  N   ILE A  32      -4.035  12.546  10.260  1.00  0.00      RA0  N
ATOM    270  H   ILE A  32      -3.903  12.884   9.326  1.00  0.00      RA0  H
ATOM    271  CA  ILE A  32      -5.222  12.983  10.987  1.00  0.00      RA0  C
ATOM    272  CB  ILE A  32      -6.005  14.024  10.180  1.00  0.00      RA0  C
ATOM    273  CG2 ILE A  32      -7.443  14.181  10.678  1.00  0.00      RA0  C
ATOM    274  CG1 ILE A  32      -5.265  15.361  10.193  1.00  0.00      RA0  C
ATOM    275  CD1 ILE A  32      -5.951  16.409   9.315  1.00  0.00      RA0  C
ATOM    276  C   ILE A  32      -6.110  11.806  11.366  1.00  0.00      RA0  C
ATOM    277  O   ILE A  32      -6.528  11.692  12.515  1.00  0.00      RA0  O
ATOM    278  N   THR A  33      -6.360  10.854  10.442  1.00  0.00      RA0  N
ATOM    279  H   THR A  33      -6.017  10.983   9.512  1.00  0.00      RA0  H
ATOM    280  CA  THR A  33      -7.128   9.634  10.717  1.00  0.00      RA0  C
ATOM    281  CB  THR A  33      -7.347   8.910   9.392  1.00  0.00      RA0  C
ATOM    282  OG1 THR A  33      -7.944   9.829   8.466  1.00  0.00      RA0  O
ATOM    283  HG1 THR A  33      -7.243  10.361   8.108  1.00  0.00      RA0  H
ATOM    284  CG2 THR A  33      -8.218   7.661   9.545  1.00  0.00      RA0  C
ATOM    285  C   THR A  33      -6.521   8.788  11.817  1.00  0.00      RA0  C
ATOM    286  O   THR A  33      -7.214   8.354  12.736  1.00  0.00      RA0  O
ATOM    287  N   CYS A  34      -5.192   8.581  11.803  1.00  0.00      RA0  N
ATOM    288  H   CYS A  34      -4.648   8.904  11.025  1.00  0.00      RA0  H
ATOM    289  CA  CYS A  34      -4.482   7.904  12.876  1.00  0.00      RA0  C
ATOM    290  CB  CYS A  34      -3.039   7.653  12.442  1.00  0.00      RA0  C
ATOM    291  SG  CYS A  34      -2.925   6.614  10.968  1.00  0.00      RA0  S
ATOM    292  C   CYS A  34      -4.526   8.641  14.227  1.00  0.00      RA0  C
ATOM    293  O   CYS A  34      -4.764   8.024  15.265  1.00  0.00      RA0  O
ATOM    294  N   ILE A  35      -4.332   9.980  14.259  1.00  0.00      RA0  N
ATOM    295  H   ILE A  35      -4.171  10.440  13.383  1.00  0.00      RA0  H
ATOM    296  CA  ILE A  35      -4.453  10.827  15.453  1.00  0.00      RA0  C
ATOM    297  CB  ILE A  35      -3.943  12.234  15.126  1.00  0.00      RA0  C
ATOM    298  CG2 ILE A  35      -4.262  13.249  16.221  1.00  0.00      RA0  C
ATOM    299  CG1 ILE A  35      -2.441  12.189  14.840  1.00  0.00      RA0  C
ATOM    300  CD1 ILE A  35      -1.903  13.539  14.363  1.00  0.00      RA0  C
ATOM    301  C   ILE A  35      -5.868  10.862  16.038  1.00  0.00      RA0  C
ATOM    302  O   ILE A  35      -6.059  10.802  17.252  1.00  0.00      RA0  O
ATOM    303  N   VAL A  36      -6.915  10.965  15.193  1.00  0.00      RA0  N
ATOM    304  H   VAL A  36      -6.719  10.975  14.213  1.00  0.00      RA0  H
ATOM    305  CA  VAL A  36      -8.313  10.951  15.611  1.00  0.00      RA0  C
ATOM    306  CB  VAL A  36      -9.204  11.333  14.427  1.00  0.00      RA0  C
ATOM    307  CG1 VAL A  36     -10.670  10.985  14.658  1.00  0.00      RA0  C
ATOM    308  CG2 VAL A  36      -9.026  12.817  14.112  1.00  0.00      RA0  C
ATOM    309  C   VAL A  36      -8.739   9.635  16.240  1.00  0.00      RA0  C
ATOM    310  O   VAL A  36      -9.403   9.625  17.278  1.00  0.00      RA0  O
ATOM    311  N   ILE A  37      -8.358   8.487  15.646  1.00  0.00      RA0  N
ATOM    312  H   ILE A  37      -7.816   8.534  14.803  1.00  0.00      RA0  H
ATOM    313  CA  ILE A  37      -8.661   7.173  16.197  1.00  0.00      RA0  C
ATOM    314  CB  ILE A  37      -8.469   6.085  15.139  1.00  0.00      RA0  C
ATOM    315  CG2 ILE A  37      -8.661   4.679  15.713  1.00  0.00      RA0  C
ATOM    316  CG1 ILE A  37      -9.425   6.349  13.975  1.00  0.00      RA0  C
ATOM    317  CD1 ILE A  37      -9.217   5.387  12.808  1.00  0.00      RA0  C
ATOM    318  C   ILE A  37      -7.879   6.882  17.474  1.00  0.00      RA0  C
ATOM    319  O   ILE A  37      -8.439   6.395  18.453  1.00  0.00      RA0  O
ATOM    320  N   SER A  38      -6.562   7.196  17.526  1.00  0.00      RA0  N
ATOM    321  H   SER A  38      -6.107   7.646  16.758  1.00  0.00      RA0  H
ATOM    322  CA  SER A  38      -5.732   6.939  18.706  1.00  0.00      RA0  C
ATOM    323  CB  SER A  38      -4.257   7.112  18.358  1.00  0.00      RA0  C
ATOM    324  OG  SER A  38      -4.056   8.382  17.733  1.00  0.00      RA0  O
ATOM    325  HG  SER A  38      -3.936   8.187  16.812  1.00  0.00      RA0  H
ATOM    326  C   SER A  38      -6.119   7.709  19.951  1.00  0.00      RA0  C
ATOM    327  O   SER A  38      -6.130   7.154  21.047  1.00  0.00      RA0  O
ATOM    328  N   ARG A  39      -6.472   8.999  19.819  1.00  0.00      RA0  N
ATOM    329  H   ARG A  39      -6.508   9.385  18.894  1.00  0.00      RA0  H
ATOM    330  CA  ARG A  39      -6.671   9.869  20.960  1.00  0.00      RA0  C
ATOM    331  CB  ARG A  39      -6.284  11.307  20.645  1.00  0.00      RA0  C
ATOM    332  CG  ARG A  39      -4.821  11.540  20.287  1.00  0.00      RA0  C
ATOM    333  CD  ARG A  39      -4.629  13.038  20.078  1.00  0.00      RA0  C
ATOM    334  NE  ARG A  39      -3.267  13.391  19.691  1.00  0.00      RA0  N
ATOM    335  HE  ARG A  39      -2.721  12.663  19.261  1.00  0.00      RA0  H
ATOM    336  CZ  ARG A  39      -2.921  14.703  19.837  1.00  0.00      RA0  C
ATOM    337  NH1 ARG A  39      -3.778  15.545  20.452  1.00  0.00      RA0  N
ATOM    338 HH11 ARG A  39      -3.543  16.525  20.528  1.00  0.00      RA0  H
ATOM    339 HH12 ARG A  39      -4.652  15.253  20.845  1.00  0.00      RA0  H
ATOM    340  NH2 ARG A  39      -1.743  15.166  19.370  1.00  0.00      RA0  N
ATOM    341 HH21 ARG A  39      -1.528  16.151  19.452  1.00  0.00      RA0  H
ATOM    342 HH22 ARG A  39      -1.058  14.578  18.932  1.00  0.00      RA0  H
ATOM    343  C   ARG A  39      -8.096   9.898  21.494  1.00  0.00      RA0  C
ATOM    344  O   ARG A  39      -8.392  10.622  22.450  1.00  0.00      RA0  O
ATOM    345  N   ASN A  40      -9.027   9.135  20.899  1.00  0.00      RA0  N
ATOM    346  H   ASN A  40      -8.766   8.470  20.193  1.00  0.00      RA0  H
ATOM    347  CA  ASN A  40     -10.400   9.105  21.346  1.00  0.00      RA0  C
ATOM    348  CB  ASN A  40     -11.340   9.632  20.266  1.00  0.00      RA0  C
ATOM    349  CG  ASN A  40     -11.157  11.122  20.126  1.00  0.00      RA0  C
ATOM    350  OD1 ASN A  40     -11.313  11.888  21.075  1.00  0.00      RA0  O
ATOM    351  ND2 ASN A  40     -10.780  11.499  18.897  1.00  0.00      RA0  N
ATOM    352 HD21 ASN A  40     -10.606  10.786  18.209  1.00  0.00      RA0  H
ATOM    353 HD22 ASN A  40     -10.620  12.441  18.599  1.00  0.00      RA0  H
ATOM    354  C   ASN A  40     -10.783   7.680  21.676  1.00  0.00      RA0  C
ATOM    355  O   ASN A  40     -11.005   6.857  20.795  1.00  0.00      RA0  O
ATOM    356  N   ASN A  41     -10.925   7.358  22.976  1.00  0.00      RA0  N
ATOM    357  H   ASN A  41     -10.672   8.055  23.652  1.00  0.00      RA0  H
ATOM    358  CA  ASN A  41     -11.203   6.009  23.464  1.00  0.00      RA0  C
ATOM    359  CB  ASN A  41     -11.251   5.931  24.996  1.00  0.00      RA0  C
ATOM    360  CG  ASN A  41     -10.034   6.569  25.624  1.00  0.00      RA0  C
ATOM    361  OD1 ASN A  41      -9.815   7.770  25.490  1.00  0.00      RA0  O
ATOM    362  ND2 ASN A  41      -9.260   5.716  26.318  1.00  0.00      RA0  N
ATOM    363 HD21 ASN A  41      -9.500   4.749  26.416  1.00  0.00      RA0  H
ATOM    364 HD22 ASN A  41      -8.420   6.031  26.763  1.00  0.00      RA0  H
ATOM    365  C   ASN A  41     -12.515   5.415  22.958  1.00  0.00      RA0  C
ATOM    366  O   ASN A  41     -12.645   4.208  22.777  1.00  0.00      RA0  O
ATOM    367  N   PHE A  42     -13.524   6.261  22.661  1.00  0.00      RA0  N
ATOM    368  H   PHE A  42     -13.355   7.237  22.778  1.00  0.00      RA0  H
ATOM    369  CA  PHE A  42     -14.788   5.838  22.080  1.00  0.00      RA0  C
ATOM    370  CB  PHE A  42     -15.883   6.902  22.248  1.00  0.00      RA0  C
ATOM    371  CG  PHE A  42     -15.575   8.184  21.507  1.00  0.00      RA0  C
ATOM    372  CD1 PHE A  42     -14.885   9.209  22.144  1.00  0.00      RA0  C
ATOM    373  CD2 PHE A  42     -16.007   8.353  20.196  1.00  0.00      RA0  C
ATOM    374  CE1 PHE A  42     -14.640  10.404  21.478  1.00  0.00      RA0  C
ATOM    375  CE2 PHE A  42     -15.760   9.547  19.528  1.00  0.00      RA0  C
ATOM    376  CZ  PHE A  42     -15.081  10.574  20.171  1.00  0.00      RA0  C
ATOM    377  C   PHE A  42     -14.634   5.371  20.626  1.00  0.00      RA0  C
ATOM    378  O   PHE A  42     -15.509   4.705  20.074  1.00  0.00      RA0  O
ATOM    379  N   MET A  43     -13.489   5.681  19.976  1.00  0.00      RA0  N
ATOM    380  H   MET A  43     -12.740   6.137  20.454  1.00  0.00      RA0  H
ATOM    381  CA  MET A  43     -13.183   5.237  18.638  1.00  0.00      RA0  C
ATOM    382  CB  MET A  43     -12.438   6.312  17.845  1.00  0.00      RA0  C
ATOM    383  CG  MET A  43     -13.288   7.545  17.547  1.00  0.00      RA0  C
ATOM    384  SD  MET A  43     -14.646   7.212  16.413  1.00  0.00      RA0  S
ATOM    385  CE  MET A  43     -13.669   7.008  14.914  1.00  0.00      RA0  C
ATOM    386  C   MET A  43     -12.338   3.975  18.686  1.00  0.00      RA0  C
ATOM    387  O   MET A  43     -11.976   3.443  17.641  1.00  0.00      RA0  O
ATOM    388  N   HIS A  44     -12.027   3.412  19.874  1.00  0.00      RA0  N
ATOM    389  H   HIS A  44     -12.389   3.793  20.725  1.00  0.00      RA0  H
ATOM    390  CA  HIS A  44     -11.271   2.171  19.984  1.00  0.00      RA0  C
ATOM    391  CB  HIS A  44     -10.488   2.112  21.295  1.00  0.00      RA0  C
ATOM    392  CG  HIS A  44      -9.264   2.987  21.166  1.00  0.00      RA0  C
ATOM    393  ND1 HIS A  44      -8.717   3.676  22.184  1.00  0.00      RA0  N
ATOM    394  HD1 HIS A  44      -9.036   3.695  23.108  1.00  0.00      RA0  H
ATOM    395  CD2 HIS A  44      -8.503   3.208  20.014  1.00  0.00      RA0  C
ATOM    396  NE2 HIS A  44      -7.486   4.036  20.351  1.00  0.00      RA0  N
ATOM    397  CE1 HIS A  44      -7.617   4.328  21.684  1.00  0.00      RA0  C
ATOM    398  C   HIS A  44     -12.118   0.916  19.768  1.00  0.00      RA0  C
ATOM    399  O   HIS A  44     -12.211   0.039  20.622  1.00  0.00      RA0  O
ATOM    400  N   THR A  45     -12.744   0.791  18.580  1.00  0.00      RA0  N
ATOM    401  H   THR A  45     -12.618   1.507  17.892  1.00  0.00      RA0  H
ATOM    402  CA  THR A  45     -13.579  -0.337  18.176  1.00  0.00      RA0  C
ATOM    403  CB  THR A  45     -14.812   0.385  17.696  1.00  0.00      RA0  C
ATOM    404  OG1 THR A  45     -14.659   1.758  18.090  1.00  0.00      RA0  O
ATOM    405  HG1 THR A  45     -14.799   1.786  19.032  1.00  0.00      RA0  H
ATOM    406  CG2 THR A  45     -16.112  -0.214  18.231  1.00  0.00      RA0  C
ATOM    407  C   THR A  45     -12.860  -1.115  17.091  1.00  0.00      RA0  C
ATOM    408  O   THR A  45     -12.014  -0.568  16.388  1.00  0.00      RA0  O
ATOM    409  N   ALA A  46     -13.194  -2.410  16.882  1.00  0.00      RA0  N
ATOM    410  H   ALA A  46     -13.869  -2.819  17.494  1.00  0.00      RA0  H
ATOM    411  CA  ALA A  46     -12.577  -3.272  15.876  1.00  0.00      RA0  C
ATOM    412  CB  ALA A  46     -13.246  -4.647  15.890  1.00  0.00      RA0  C
ATOM    413  C   ALA A  46     -12.640  -2.707  14.452  1.00  0.00      RA0  C
ATOM    414  O   ALA A  46     -11.641  -2.682  13.730  1.00  0.00      RA0  O
ATOM    415  N   THR A  47     -13.808  -2.121  14.094  1.00  0.00      RA0  N
ATOM    416  H   THR A  47     -14.614  -2.316  14.649  1.00  0.00      RA0  H
ATOM    417  CA  THR A  47     -14.078  -1.302  12.909  1.00  0.00      RA0  C
ATOM    418  CB  THR A  47     -15.396  -0.625  13.271  1.00  0.00      RA0  C
ATOM    419  OG1 THR A  47     -16.269  -1.577  13.912  1.00  0.00      RA0  O
ATOM    420  HG1 THR A  47     -16.801  -1.058  14.508  1.00  0.00      RA0  H
ATOM    421  CG2 THR A  47     -16.077   0.097  12.109  1.00  0.00      RA0  C
ATOM    422  C   THR A  47     -12.989  -0.280  12.639  1.00  0.00      RA0  C
ATOM    423  O   THR A  47     -12.449  -0.160  11.542  1.00  0.00      RA0  O
ATOM    424  N   ASN A  48     -12.621   0.495  13.673  1.00  0.00      RA0  N
ATOM    425  H   ASN A  48     -12.857   0.218  14.604  1.00  0.00      RA0  H
ATOM    426  CA  ASN A  48     -11.766   1.648  13.516  1.00  0.00      RA0  C
ATOM    427  CB  ASN A  48     -12.093   2.738  14.535  1.00  0.00      RA0  C
ATOM    428  CG  ASN A  48     -13.561   3.104  14.465  1.00  0.00      RA0  C
ATOM    429  OD1 ASN A  48     -14.198   3.085  13.416  1.00  0.00      RA0  O
ATOM    430  ND2 ASN A  48     -14.087   3.391  15.664  1.00  0.00      RA0  N
ATOM    431 HD21 ASN A  48     -13.497   3.337  16.475  1.00  0.00      RA0  H
ATOM    432 HD22 ASN A  48     -15.038   3.647  15.826  1.00  0.00      RA0  H
ATOM    433  C   ASN A  48     -10.298   1.276  13.596  1.00  0.00      RA0  C
ATOM    434  O   ASN A  48      -9.446   1.986  13.070  1.00  0.00      RA0  O
ATOM    435  N   PHE A  49      -9.957   0.116  14.195  1.00  0.00      RA0  N
ATOM    436  H   PHE A  49     -10.669  -0.412  14.661  1.00  0.00      RA0  H
ATOM    437  CA  PHE A  49      -8.618  -0.453  14.119  1.00  0.00      RA0  C
ATOM    438  CB  PHE A  49      -8.486  -1.655  15.053  1.00  0.00      RA0  C
ATOM    439  CG  PHE A  49      -8.116  -1.188  16.440  1.00  0.00      RA0  C
ATOM    440  CD1 PHE A  49      -6.946  -1.653  17.028  1.00  0.00      RA0  C
ATOM    441  CD2 PHE A  49      -8.932  -0.299  17.128  1.00  0.00      RA0  C
ATOM    442  CE1 PHE A  49      -6.588  -1.226  18.301  1.00  0.00      RA0  C
ATOM    443  CE2 PHE A  49      -8.575   0.128  18.401  1.00  0.00      RA0  C
ATOM    444  CZ  PHE A  49      -7.402  -0.332  18.986  1.00  0.00      RA0  C
ATOM    445  C   PHE A  49      -8.265  -0.852  12.691  1.00  0.00      RA0  C
ATOM    446  O   PHE A  49      -7.152  -0.607  12.227  1.00  0.00      RA0  O
ATOM    447  N   TYR A  50      -9.220  -1.415  11.919  1.00  0.00      RA0  N
ATOM    448  H   TYR A  50     -10.102  -1.643  12.338  1.00  0.00      RA0  H
ATOM    449  CA  TYR A  50      -9.048  -1.602  10.483  1.00  0.00      RA0  C
ATOM    450  CB  TYR A  50     -10.205  -2.352   9.828  1.00  0.00      RA0  C
ATOM    451  CG  TYR A  50     -10.565  -3.634  10.534  1.00  0.00      RA0  C
ATOM    452  CD1 TYR A  50      -9.608  -4.554  10.959  1.00  0.00      RA0  C
ATOM    453  CE1 TYR A  50     -10.008  -5.737  11.581  1.00  0.00      RA0  C
ATOM    454  CD2 TYR A  50     -11.909  -3.893  10.733  1.00  0.00      RA0  C
ATOM    455  CE2 TYR A  50     -12.300  -5.069  11.345  1.00  0.00      RA0  C
ATOM    456  CZ  TYR A  50     -11.362  -5.992  11.778  1.00  0.00      RA0  C
ATOM    457  OH  TYR A  50     -11.823  -7.138  12.403  1.00  0.00      RA0  O
ATOM    458  HH  TYR A  50     -12.763  -6.958  12.502  1.00  0.00      RA0  H
ATOM    459  C   TYR A  50      -8.886  -0.284   9.714  1.00  0.00      RA0  C
ATOM    460  O   TYR A  50      -8.026  -0.177   8.842  1.00  0.00      RA0  O
ATOM    461  N   LEU A  51      -9.668   0.776  10.041  1.00  0.00      RA0  N
ATOM    462  H   LEU A  51     -10.398   0.624  10.710  1.00  0.00      RA0  H
ATOM    463  CA  LEU A  51      -9.498   2.116   9.470  1.00  0.00      RA0  C
ATOM    464  CB  LEU A  51     -10.607   3.052   9.946  1.00  0.00      RA0  C
ATOM    465  CG  LEU A  51     -11.991   2.579   9.506  1.00  0.00      RA0  C
ATOM    466  CD1 LEU A  51     -13.103   3.477  10.050  1.00  0.00      RA0  C
ATOM    467  CD2 LEU A  51     -12.066   2.423   7.988  1.00  0.00      RA0  C
ATOM    468  C   LEU A  51      -8.126   2.724   9.765  1.00  0.00      RA0  C
ATOM    469  O   LEU A  51      -7.484   3.299   8.886  1.00  0.00      RA0  O
ATOM    470  N   PHE A  52      -7.622   2.563  11.007  1.00  0.00      RA0  N
ATOM    471  H   PHE A  52      -8.206   2.113  11.680  1.00  0.00      RA0  H
ATOM    472  CA  PHE A  52      -6.273   2.916  11.417  1.00  0.00      RA0  C
ATOM    473  CB  PHE A  52      -6.157   2.620  12.916  1.00  0.00      RA0  C
ATOM    474  CG  PHE A  52      -4.906   3.195  13.536  1.00  0.00      RA0  C
ATOM    475  CD1 PHE A  52      -3.701   2.507  13.461  1.00  0.00      RA0  C
ATOM    476  CD2 PHE A  52      -4.972   4.407  14.212  1.00  0.00      RA0  C
ATOM    477  CE1 PHE A  52      -2.565   3.025  14.073  1.00  0.00      RA0  C
ATOM    478  CE2 PHE A  52      -3.838   4.921  14.828  1.00  0.00      RA0  C
ATOM    479  CZ  PHE A  52      -2.635   4.230  14.761  1.00  0.00      RA0  C
ATOM    480  C   PHE A  52      -5.226   2.147  10.612  1.00  0.00      RA0  C
ATOM    481  O   PHE A  52      -4.275   2.729  10.101  1.00  0.00      RA0  O
ATOM    482  N   ASN A  53      -5.408   0.819  10.423  1.00  0.00      RA0  N
ATOM    483  H   ASN A  53      -6.197   0.383  10.857  1.00  0.00      RA0  H
ATOM    484  CA  ASN A  53      -4.503  -0.006   9.638  1.00  0.00      RA0  C
ATOM    485  CB  ASN A  53      -4.835  -1.487   9.658  1.00  0.00      RA0  C
ATOM    486  CG  ASN A  53      -3.584  -2.166   9.153  1.00  0.00      RA0  C
ATOM    487  OD1 ASN A  53      -2.537  -2.075   9.784  1.00  0.00      RA0  O
ATOM    488  ND2 ASN A  53      -3.728  -2.859   8.013  1.00  0.00      RA0  N
ATOM    489 HD21 ASN A  53      -4.605  -2.942   7.529  1.00  0.00      RA0  H
ATOM    490 HD22 ASN A  53      -2.955  -3.319   7.579  1.00  0.00      RA0  H
ATOM    491  C   ASN A  53      -4.408   0.435   8.185  1.00  0.00      RA0  C
ATOM    492  O   ASN A  53      -3.321   0.483   7.618  1.00  0.00      RA0  O
ATOM    493  N   LEU A  54      -5.553   0.802   7.577  1.00  0.00      RA0  N
ATOM    494  H   LEU A  54      -6.403   0.723   8.100  1.00  0.00      RA0  H
ATOM    495  CA  LEU A  54      -5.632   1.349   6.236  1.00  0.00      RA0  C
ATOM    496  CB  LEU A  54      -7.118   1.546   5.941  1.00  0.00      RA0  C
ATOM    497  CG  LEU A  54      -7.523   1.397   4.483  1.00  0.00      RA0  C
ATOM    498  CD1 LEU A  54      -7.024   0.074   3.916  1.00  0.00      RA0  C
ATOM    499  CD2 LEU A  54      -9.039   1.530   4.318  1.00  0.00      RA0  C
ATOM    500  C   LEU A  54      -4.871   2.660   6.091  1.00  0.00      RA0  C
ATOM    501  O   LEU A  54      -4.083   2.848   5.171  1.00  0.00      RA0  O
ATOM    502  N   ALA A  55      -5.031   3.578   7.068  1.00  0.00      RA0  N
ATOM    503  H   ALA A  55      -5.702   3.389   7.788  1.00  0.00      RA0  H
ATOM    504  CA  ALA A  55      -4.282   4.812   7.137  1.00  0.00      RA0  C
ATOM    505  CB  ALA A  55      -4.784   5.664   8.302  1.00  0.00      RA0  C
ATOM    506  C   ALA A  55      -2.769   4.592   7.283  1.00  0.00      RA0  C
ATOM    507  O   ALA A  55      -1.970   5.312   6.684  1.00  0.00      RA0  O
ATOM    508  N   VAL A  56      -2.327   3.567   8.048  1.00  0.00      RA0  N
ATOM    509  H   VAL A  56      -3.020   3.017   8.519  1.00  0.00      RA0  H
ATOM    510  CA  VAL A  56      -0.924   3.165   8.141  1.00  0.00      RA0  C
ATOM    511  CB  VAL A  56      -0.738   2.143   9.265  1.00  0.00      RA0  C
ATOM    512  CG1 VAL A  56       0.674   1.553   9.275  1.00  0.00      RA0  C
ATOM    513  CG2 VAL A  56      -1.096   2.772  10.610  1.00  0.00      RA0  C
ATOM    514  C   VAL A  56      -0.360   2.630   6.825  1.00  0.00      RA0  C
ATOM    515  O   VAL A  56       0.714   3.050   6.391  1.00  0.00      RA0  O
ATOM    516  N   SER A  57      -1.076   1.721   6.120  1.00  0.00      RA0  N
ATOM    517  H   SER A  57      -1.960   1.373   6.449  1.00  0.00      RA0  H
ATOM    518  CA  SER A  57      -0.660   1.201   4.822  1.00  0.00      RA0  C
ATOM    519  CB  SER A  57      -1.578   0.033   4.496  1.00  0.00      RA0  C
ATOM    520  OG  SER A  57      -2.865   0.306   5.051  1.00  0.00      RA0  O
ATOM    521  HG  SER A  57      -3.276   0.952   4.478  1.00  0.00      RA0  H
ATOM    522  C   SER A  57      -0.637   2.262   3.733  1.00  0.00      RA0  C
ATOM    523  O   SER A  57       0.337   2.358   2.984  1.00  0.00      RA0  O
ATOM    524  N   ASP A  58      -1.654   3.144   3.680  1.00  0.00      RA0  N
ATOM    525  H   ASP A  58      -2.479   2.997   4.225  1.00  0.00      RA0  H
ATOM    526  CA  ASP A  58      -1.675   4.325   2.833  1.00  0.00      RA0  C
ATOM    527  CB  ASP A  58      -3.063   4.983   2.871  1.00  0.00      RA0  C
ATOM    528  CG  ASP A  58      -4.101   4.137   2.122  1.00  0.00      RA0  C
ATOM    529  OD1 ASP A  58      -3.833   2.974   1.807  1.00  0.00      RA0  O
ATOM    530  OD2 ASP A  58      -5.182   4.654   1.835  1.00  0.00      RA0  O
ATOM    531  C   ASP A  58      -0.506   5.287   3.111  1.00  0.00      RA0  C
ATOM    532  O   ASP A  58       0.147   5.767   2.182  1.00  0.00      RA0  O
ATOM    533  N   LEU A  59      -0.159   5.553   4.395  1.00  0.00      RA0  N
ATOM    534  H   LEU A  59      -0.739   5.173   5.120  1.00  0.00      RA0  H
ATOM    535  CA  LEU A  59       1.020   6.330   4.771  1.00  0.00      RA0  C
ATOM    536  CB  LEU A  59       1.083   6.549   6.281  1.00  0.00      RA0  C
ATOM    537  CG  LEU A  59       0.138   7.643   6.768  1.00  0.00      RA0  C
ATOM    538  CD1 LEU A  59      -0.018   7.623   8.289  1.00  0.00      RA0  C
ATOM    539  CD2 LEU A  59       0.549   9.017   6.240  1.00  0.00      RA0  C
ATOM    540  C   LEU A  59       2.335   5.720   4.315  1.00  0.00      RA0  C
ATOM    541  O   LEU A  59       3.179   6.423   3.760  1.00  0.00      RA0  O
ATOM    542  N   ILE A  60       2.542   4.396   4.478  1.00  0.00      RA0  N
ATOM    543  H   ILE A  60       1.815   3.862   4.918  1.00  0.00      RA0  H
ATOM    544  CA  ILE A  60       3.749   3.723   4.000  1.00  0.00      RA0  C
ATOM    545  CB  ILE A  60       3.758   2.255   4.434  1.00  0.00      RA0  C
ATOM    546  CG2 ILE A  60       4.911   1.478   3.792  1.00  0.00      RA0  C
ATOM    547  CG1 ILE A  60       3.796   2.160   5.959  1.00  0.00      RA0  C
ATOM    548  CD1 ILE A  60       3.742   0.714   6.453  1.00  0.00      RA0  C
ATOM    549  C   ILE A  60       3.889   3.837   2.492  1.00  0.00      RA0  C
ATOM    550  O   ILE A  60       4.960   4.165   1.984  1.00  0.00      RA0  O
ATOM    551  N   LEU A  61       2.784   3.634   1.746  1.00  0.00      RA0  N
ATOM    552  H   LEU A  61       1.931   3.382   2.213  1.00  0.00      RA0  H
ATOM    553  CA  LEU A  61       2.750   3.772   0.301  1.00  0.00      RA0  C
ATOM    554  CB  LEU A  61       1.370   3.331  -0.204  1.00  0.00      RA0  C
ATOM    555  CG  LEU A  61       1.228   3.200  -1.724  1.00  0.00      RA0  C
ATOM    556  CD1 LEU A  61       2.209   2.186  -2.312  1.00  0.00      RA0  C
ATOM    557  CD2 LEU A  61      -0.214   2.888  -2.128  1.00  0.00      RA0  C
ATOM    558  C   LEU A  61       3.081   5.175  -0.200  1.00  0.00      RA0  C
ATOM    559  O   LEU A  61       3.833   5.350  -1.158  1.00  0.00      RA0  O
ATOM    560  N   LEU A  62       2.546   6.227   0.448  1.00  0.00      RA0  N
ATOM    561  H   LEU A  62       1.898   6.042   1.192  1.00  0.00      RA0  H
ATOM    562  CA  LEU A  62       2.891   7.606   0.148  1.00  0.00      RA0  C
ATOM    563  CB  LEU A  62       1.985   8.547   0.933  1.00  0.00      RA0  C
ATOM    564  CG  LEU A  62       0.533   8.447   0.481  1.00  0.00      RA0  C
ATOM    565  CD1 LEU A  62      -0.422   8.991   1.538  1.00  0.00      RA0  C
ATOM    566  CD2 LEU A  62       0.322   9.088  -0.890  1.00  0.00      RA0  C
ATOM    567  C   LEU A  62       4.349   7.960   0.414  1.00  0.00      RA0  C
ATOM    568  O   LEU A  62       5.001   8.592  -0.418  1.00  0.00      RA0  O
ATOM    569  N   VAL A  63       4.894   7.547   1.575  1.00  0.00      RA0  N
ATOM    570  H   VAL A  63       4.316   7.002   2.188  1.00  0.00      RA0  H
ATOM    571  CA  VAL A  63       6.255   7.841   1.998  1.00  0.00      RA0  C
ATOM    572  CB  VAL A  63       6.407   7.587   3.501  1.00  0.00      RA0  C
ATOM    573  CG1 VAL A  63       7.859   7.706   3.970  1.00  0.00      RA0  C
ATOM    574  CG2 VAL A  63       5.493   8.537   4.279  1.00  0.00      RA0  C
ATOM    575  C   VAL A  63       7.313   7.102   1.187  1.00  0.00      RA0  C
ATOM    576  O   VAL A  63       8.336   7.680   0.828  1.00  0.00      RA0  O
ATOM    577  N   SER A  64       7.110   5.811   0.845  1.00  0.00      RA0  N
ATOM    578  H   SER A  64       6.252   5.354   1.081  1.00  0.00      RA0  H
ATOM    579  CA  SER A  64       8.046   5.095  -0.017  1.00  0.00      RA0  C
ATOM    580  CB  SER A  64       8.066   3.612   0.355  1.00  0.00      RA0  C
ATOM    581  OG  SER A  64       6.734   3.100   0.428  1.00  0.00      RA0  O
ATOM    582  HG  SER A  64       6.389   3.343   1.280  1.00  0.00      RA0  H
ATOM    583  C   SER A  64       7.834   5.364  -1.502  1.00  0.00      RA0  C
ATOM    584  O   SER A  64       8.786   5.579  -2.251  1.00  0.00      RA0  O
ATOM    585  N   GLY A  65       6.571   5.356  -1.981  1.00  0.00      RA0  N
ATOM    586  H   GLY A  65       5.810   5.249  -1.336  1.00  0.00      RA0  H
ATOM    587  CA  GLY A  65       6.271   5.342  -3.407  1.00  0.00      RA0  C
ATOM    588  C   GLY A  65       6.400   6.640  -4.155  1.00  0.00      RA0  C
ATOM    589  O   GLY A  65       7.035   6.686  -5.204  1.00  0.00      RA0  O
ATOM    590  N   ILE A  66       5.812   7.744  -3.649  1.00  0.00      RA0  N
ATOM    591  H   ILE A  66       5.390   7.675  -2.745  1.00  0.00      RA0  H
ATOM    592  CA  ILE A  66       5.868   9.049  -4.316  1.00  0.00      RA0  C
ATOM    593  CB  ILE A  66       4.901  10.064  -3.690  1.00  0.00      RA0  C
ATOM    594  CG2 ILE A  66       5.054  11.458  -4.305  1.00  0.00      RA0  C
ATOM    595  CG1 ILE A  66       3.469   9.559  -3.850  1.00  0.00      RA0  C
ATOM    596  CD1 ILE A  66       2.434  10.653  -3.603  1.00  0.00      RA0  C
ATOM    597  C   ILE A  66       7.286   9.605  -4.470  1.00  0.00      RA0  C
ATOM    598  O   ILE A  66       7.597  10.053  -5.577  1.00  0.00      RA0  O
ATOM    599  N   PRO A  67       8.218   9.586  -3.509  1.00  0.00      RA0  N
ATOM    600  CD  PRO A  67       8.021   9.239  -2.103  1.00  0.00      RA0  C
ATOM    601  CA  PRO A  67       9.587  10.035  -3.749  1.00  0.00      RA0  C
ATOM    602  CB  PRO A  67      10.259   9.924  -2.376  1.00  0.00      RA0  C
ATOM    603  CG  PRO A  67       9.116   9.999  -1.374  1.00  0.00      RA0  C
ATOM    604  C   PRO A  67      10.319   9.223  -4.810  1.00  0.00      RA0  C
ATOM    605  O   PRO A  67      11.078   9.803  -5.584  1.00  0.00      RA0  O
ATOM    606  N   GLN A  68      10.116   7.887  -4.872  1.00  0.00      RA0  N
ATOM    607  H   GLN A  68       9.464   7.468  -4.239  1.00  0.00      RA0  H
ATOM    608  CA  GLN A  68      10.710   7.034  -5.892  1.00  0.00      RA0  C
ATOM    609  CB  GLN A  68      10.623   5.553  -5.499  1.00  0.00      RA0  C
ATOM    610  CG  GLN A  68      11.467   4.656  -6.416  1.00  0.00      RA0  C
ATOM    611  CD  GLN A  68      11.389   3.208  -5.976  1.00  0.00      RA0  C
ATOM    612  OE1 GLN A  68      12.160   2.733  -5.153  1.00  0.00      RA0  O
ATOM    613  NE2 GLN A  68      10.438   2.503  -6.594  1.00  0.00      RA0  N
ATOM    614 HE21 GLN A  68       9.816   2.924  -7.252  1.00  0.00      RA0  H
ATOM    615 HE22 GLN A  68      10.363   1.528  -6.395  1.00  0.00      RA0  H
ATOM    616  C   GLN A  68      10.125   7.280  -7.280  1.00  0.00      RA0  C
ATOM    617  O   GLN A  68      10.851   7.400  -8.267  1.00  0.00      RA0  O
ATOM    618  N   GLU A  69       8.786   7.410  -7.372  1.00  0.00      RA0  N
ATOM    619  H   GLU A  69       8.260   7.254  -6.536  1.00  0.00      RA0  H
ATOM    620  CA  GLU A  69       8.041   7.730  -8.581  1.00  0.00      RA0  C
ATOM    621  CB  GLU A  69       6.542   7.719  -8.270  1.00  0.00      RA0  C
ATOM    622  CG  GLU A  69       5.636   7.988  -9.474  1.00  0.00      RA0  C
ATOM    623  CD  GLU A  69       5.004   6.705  -9.971  1.00  0.00      RA0  C
ATOM    624  OE1 GLU A  69       3.810   6.515  -9.754  1.00  0.00      RA0  O
ATOM    625  OE2 GLU A  69       5.672   5.907 -10.623  1.00  0.00      RA0  O
ATOM    626  C   GLU A  69       8.434   9.074  -9.173  1.00  0.00      RA0  C
ATOM    627  O   GLU A  69       8.752   9.209 -10.355  1.00  0.00      RA0  O
ATOM    628  N   LEU A  70       8.496  10.116  -8.318  1.00  0.00      RA0  N
ATOM    629  H   LEU A  70       8.244   9.954  -7.363  1.00  0.00      RA0  H
ATOM    630  CA  LEU A  70       8.920  11.447  -8.700  1.00  0.00      RA0  C
ATOM    631  CB  LEU A  70       8.673  12.431  -7.559  1.00  0.00      RA0  C
ATOM    632  CG  LEU A  70       8.580  13.868  -8.063  1.00  0.00      RA0  C
ATOM    633  CD1 LEU A  70       7.519  13.990  -9.157  1.00  0.00      RA0  C
ATOM    634  CD2 LEU A  70       8.346  14.862  -6.925  1.00  0.00      RA0  C
ATOM    635  C   LEU A  70      10.369  11.489  -9.170  1.00  0.00      RA0  C
ATOM    636  O   LEU A  70      10.696  12.152 -10.153  1.00  0.00      RA0  O
ATOM    637  N   TYR A  71      11.287  10.736  -8.525  1.00  0.00      RA0  N
ATOM    638  H   TYR A  71      11.011  10.222  -7.710  1.00  0.00      RA0  H
ATOM    639  CA  TYR A  71      12.656  10.614  -8.993  1.00  0.00      RA0  C
ATOM    640  CB  TYR A  71      13.490   9.798  -8.006  1.00  0.00      RA0  C
ATOM    641  CG  TYR A  71      14.958  10.006  -8.290  1.00  0.00      RA0  C
ATOM    642  CD1 TYR A  71      15.669   9.091  -9.059  1.00  0.00      RA0  C
ATOM    643  CE1 TYR A  71      17.023   9.293  -9.301  1.00  0.00      RA0  C
ATOM    644  CD2 TYR A  71      15.598  11.125  -7.773  1.00  0.00      RA0  C
ATOM    645  CE2 TYR A  71      16.952  11.323  -8.010  1.00  0.00      RA0  C
ATOM    646  CZ  TYR A  71      17.666  10.404  -8.768  1.00  0.00      RA0  C
ATOM    647  OH  TYR A  71      19.015  10.598  -8.982  1.00  0.00      RA0  O
ATOM    648  HH  TYR A  71      19.282  11.429  -8.616  1.00  0.00      RA0  H
ATOM    649  C   TYR A  71      12.740  10.001 -10.396  1.00  0.00      RA0  C
ATOM    650  O   TYR A  71      13.397  10.545 -11.283  1.00  0.00      RA0  O
ATOM    651  N   ASN A  72      12.016   8.887 -10.639  1.00  0.00      RA0  N
ATOM    652  H   ASN A  72      11.509   8.498  -9.865  1.00  0.00      RA0  H
ATOM    653  CA  ASN A  72      11.952   8.202 -11.925  1.00  0.00      RA0  C
ATOM    654  CB  ASN A  72      11.354   6.800 -11.845  1.00  0.00      RA0  C
ATOM    655  CG  ASN A  72      12.501   5.822 -12.048  1.00  0.00      RA0  C
ATOM    656  OD1 ASN A  72      13.061   5.262 -11.114  1.00  0.00      RA0  O
ATOM    657  ND2 ASN A  72      12.891   5.694 -13.318  1.00  0.00      RA0  N
ATOM    658 HD21 ASN A  72      12.296   6.023 -14.055  1.00  0.00      RA0  H
ATOM    659 HD22 ASN A  72      13.757   5.263 -13.565  1.00  0.00      RA0  H
ATOM    660  C   ASN A  72      11.374   9.070 -13.041  1.00  0.00      RA0  C
ATOM    661  O   ASN A  72      11.822   9.023 -14.183  1.00  0.00      RA0  O
ATOM    662  N   LEU A  73      10.366   9.906 -12.732  1.00  0.00      RA0  N
ATOM    663  H   LEU A  73       9.992   9.839 -11.806  1.00  0.00      RA0  H
ATOM    664  CA  LEU A  73       9.773  10.873 -13.644  1.00  0.00      RA0  C
ATOM    665  CB  LEU A  73       8.610  11.581 -12.948  1.00  0.00      RA0  C
ATOM    666  CG  LEU A  73       7.872  12.572 -13.850  1.00  0.00      RA0  C
ATOM    667  CD1 LEU A  73       7.141  11.868 -14.995  1.00  0.00      RA0  C
ATOM    668  CD2 LEU A  73       6.949  13.489 -13.049  1.00  0.00      RA0  C
ATOM    669  C   LEU A  73      10.763  11.917 -14.188  1.00  0.00      RA0  C
ATOM    670  O   LEU A  73      10.723  12.296 -15.363  1.00  0.00      RA0  O
ATOM    671  N   TRP A  74      11.699  12.419 -13.357  1.00  0.00      RA0  N
ATOM    672  H   TRP A  74      11.729  12.073 -12.416  1.00  0.00      RA0  H
ATOM    673  CA  TRP A  74      12.709  13.369 -13.798  1.00  0.00      RA0  C
ATOM    674  CB  TRP A  74      13.006  14.374 -12.691  1.00  0.00      RA0  C
ATOM    675  CG  TRP A  74      11.785  15.246 -12.533  1.00  0.00      RA0  C
ATOM    676  CD2 TRP A  74      11.400  16.369 -13.352  1.00  0.00      RA0  C
ATOM    677  CE2 TRP A  74      10.175  16.861 -12.851  1.00  0.00      RA0  C
ATOM    678  CE3 TRP A  74      11.989  16.980 -14.453  1.00  0.00      RA0  C
ATOM    679  CD1 TRP A  74      10.767  15.120 -11.577  1.00  0.00      RA0  C
ATOM    680  NE1 TRP A  74       9.816  16.072 -11.765  1.00  0.00      RA0  N
ATOM    681  HE1 TRP A  74       8.990  16.182 -11.240  1.00  0.00      RA0  H
ATOM    682  CZ2 TRP A  74       9.569  17.954 -13.460  1.00  0.00      RA0  C
ATOM    683  CZ3 TRP A  74      11.372  18.072 -15.053  1.00  0.00      RA0  C
ATOM    684  CH2 TRP A  74      10.168  18.558 -14.558  1.00  0.00      RA0  C
ATOM    685  C   TRP A  74      13.958  12.675 -14.313  1.00  0.00      RA0  C
ATOM    686  O   TRP A  74      14.541  13.118 -15.302  1.00  0.00      RA0  O
ATOM    687  N   TYR A  75      14.370  11.546 -13.703  1.00  0.00      RA0  N
ATOM    688  H   TYR A  75      13.821  11.132 -12.978  1.00  0.00      RA0  H
ATOM    689  CA  TYR A  75      15.629  10.883 -14.016  1.00  0.00      RA0  C
ATOM    690  CB  TYR A  75      16.609  11.000 -12.848  1.00  0.00      RA0  C
ATOM    691  CG  TYR A  75      16.742  12.443 -12.432  1.00  0.00      RA0  C
ATOM    692  CD1 TYR A  75      17.332  13.362 -13.291  1.00  0.00      RA0  C
ATOM    693  CE1 TYR A  75      17.430  14.696 -12.915  1.00  0.00      RA0  C
ATOM    694  CD2 TYR A  75      16.265  12.851 -11.192  1.00  0.00      RA0  C
ATOM    695  CE2 TYR A  75      16.366  14.184 -10.815  1.00  0.00      RA0  C
ATOM    696  CZ  TYR A  75      16.942  15.107 -11.680  1.00  0.00      RA0  C
ATOM    697  OH  TYR A  75      17.027  16.435 -11.313  1.00  0.00      RA0  O
ATOM    698  HH  TYR A  75      16.652  16.548 -10.449  1.00  0.00      RA0  H
ATOM    699  C   TYR A  75      15.459   9.395 -14.372  1.00  0.00      RA0  C
ATOM    700  O   TYR A  75      15.975   8.545 -13.641  1.00  0.00      RA0  O
ATOM    701  N   PRO A  76      14.779   9.000 -15.460  1.00  0.00      RA0  N
ATOM    702  CD  PRO A  76      14.328   9.895 -16.519  1.00  0.00      RA0  C
ATOM    703  CA  PRO A  76      14.374   7.611 -15.708  1.00  0.00      RA0  C
ATOM    704  CB  PRO A  76      13.451   7.718 -16.927  1.00  0.00      RA0  C
ATOM    705  CG  PRO A  76      13.889   8.983 -17.655  1.00  0.00      RA0  C
ATOM    706  C   PRO A  76      15.531   6.650 -15.881  1.00  0.00      RA0  C
ATOM    707  O   PRO A  76      15.427   5.496 -15.462  1.00  0.00      RA0  O
ATOM    708  N   ASP A  77      16.626   7.109 -16.502  1.00  0.00      RA0  N
ATOM    709  H   ASP A  77      16.658   8.055 -16.829  1.00  0.00      RA0  H
ATOM    710  CA  ASP A  77      17.749   6.287 -16.884  1.00  0.00      RA0  C
ATOM    711  CB  ASP A  77      18.109   6.578 -18.347  1.00  0.00      RA0  C
ATOM    712  CG  ASP A  77      17.136   7.595 -18.928  1.00  0.00      RA0  C
ATOM    713  OD1 ASP A  77      16.222   7.193 -19.646  1.00  0.00      RA0  O
ATOM    714  OD2 ASP A  77      17.269   8.787 -18.635  1.00  0.00      RA0  O
ATOM    715  C   ASP A  77      18.951   6.553 -15.968  1.00  0.00      RA0  C
ATOM    716  O   ASP A  77      20.096   6.247 -16.293  1.00  0.00      RA0  O
ATOM    717  N   MET A  78      18.740   7.133 -14.767  1.00  0.00      RA0  N
ATOM    718  H   MET A  78      17.810   7.359 -14.471  1.00  0.00      RA0  H
ATOM    719  CA  MET A  78      19.827   7.418 -13.839  1.00  0.00      RA0  C
ATOM    720  CB  MET A  78      20.155   8.914 -13.837  1.00  0.00      RA0  C
ATOM    721  CG  MET A  78      20.451   9.503 -15.217  1.00  0.00      RA0  C
ATOM    722  SD  MET A  78      20.729  11.280 -15.176  1.00  0.00      RA0  S
ATOM    723  CE  MET A  78      20.825  11.543 -16.954  1.00  0.00      RA0  C
ATOM    724  C   MET A  78      19.464   7.013 -12.422  1.00  0.00      RA0  C
ATOM    725  O   MET A  78      19.524   7.805 -11.490  1.00  0.00      RA0  O
ATOM    726  N   TYR A  79      19.090   5.739 -12.201  1.00  0.00      RA0  N
ATOM    727  H   TYR A  79      19.116   5.121 -12.984  1.00  0.00      RA0  H
ATOM    728  CA  TYR A  79      18.838   5.203 -10.873  1.00  0.00      RA0  C
ATOM    729  CB  TYR A  79      18.189   3.818 -10.989  1.00  0.00      RA0  C
ATOM    730  CG  TYR A  79      17.669   3.347  -9.650  1.00  0.00      RA0  C
ATOM    731  CD1 TYR A  79      18.294   2.293  -8.996  1.00  0.00      RA0  C
ATOM    732  CE1 TYR A  79      17.810   1.849  -7.771  1.00  0.00      RA0  C
ATOM    733  CD2 TYR A  79      16.561   3.958  -9.074  1.00  0.00      RA0  C
ATOM    734  CE2 TYR A  79      16.077   3.516  -7.847  1.00  0.00      RA0  C
ATOM    735  CZ  TYR A  79      16.703   2.460  -7.193  1.00  0.00      RA0  C
ATOM    736  OH  TYR A  79      16.235   2.015  -5.972  1.00  0.00      RA0  O
ATOM    737  HH  TYR A  79      15.365   2.368  -5.809  1.00  0.00      RA0  H
ATOM    738  C   TYR A  79      20.114   5.165  -9.990  1.00  0.00      RA0  C
ATOM    739  O   TYR A  79      21.091   4.549 -10.419  1.00  0.00      RA0  O
ATOM    740  N   PRO A  80      20.195   5.750  -8.781  1.00  0.00      RA0  N
ATOM    741  CD  PRO A  80      19.109   6.470  -8.125  1.00  0.00      RA0  C
ATOM    742  CA  PRO A  80      21.499   6.032  -8.173  1.00  0.00      RA0  C
ATOM    743  CB  PRO A  80      21.265   7.466  -7.707  1.00  0.00      RA0  C
ATOM    744  CG  PRO A  80      19.822   7.450  -7.192  1.00  0.00      RA0  C
ATOM    745  C   PRO A  80      21.721   5.092  -7.009  1.00  0.00      RA0  C
ATOM    746  O   PRO A  80      22.650   5.302  -6.231  1.00  0.00      RA0  O
ATOM    747  N   PHE A  81      20.892   4.045  -6.863  1.00  0.00      RA0  N
ATOM    748  H   PHE A  81      20.316   3.746  -7.623  1.00  0.00      RA0  H
ATOM    749  CA  PHE A  81      20.928   3.160  -5.716  1.00  0.00      RA0  C
ATOM    750  CB  PHE A  81      19.627   3.246  -4.924  1.00  0.00      RA0  C
ATOM    751  CG  PHE A  81      19.413   4.629  -4.364  1.00  0.00      RA0  C
ATOM    752  CD1 PHE A  81      20.446   5.286  -3.705  1.00  0.00      RA0  C
ATOM    753  CD2 PHE A  81      18.173   5.240  -4.500  1.00  0.00      RA0  C
ATOM    754  CE1 PHE A  81      20.237   6.558  -3.185  1.00  0.00      RA0  C
ATOM    755  CE2 PHE A  81      17.964   6.511  -3.979  1.00  0.00      RA0  C
ATOM    756  CZ  PHE A  81      18.997   7.170  -3.322  1.00  0.00      RA0  C
ATOM    757  C   PHE A  81      21.138   1.726  -6.184  1.00  0.00      RA0  C
ATOM    758  O   PHE A  81      21.010   1.404  -7.362  1.00  0.00      RA0  O
ATOM    759  N   THR A  82      21.482   0.812  -5.255  1.00  0.00      RA0  N
ATOM    760  H   THR A  82      21.541   1.074  -4.293  1.00  0.00      RA0  H
ATOM    761  CA  THR A  82      21.730  -0.601  -5.540  1.00  0.00      RA0  C
ATOM    762  CB  THR A  82      22.583  -1.009  -4.365  1.00  0.00      RA0  C
ATOM    763  OG1 THR A  82      23.175   0.200  -3.869  1.00  0.00      RA0  O
ATOM    764  HG1 THR A  82      23.771   0.495  -4.549  1.00  0.00      RA0  H
ATOM    765  CG2 THR A  82      23.643  -2.059  -4.706  1.00  0.00      RA0  C
ATOM    766  C   THR A  82      20.445  -1.404  -5.705  1.00  0.00      RA0  C
ATOM    767  O   THR A  82      19.339  -0.937  -5.423  1.00  0.00      RA0  O
ATOM    768  N   ASP A  83      20.555  -2.676  -6.141  1.00  0.00      RA0  N
ATOM    769  H   ASP A  83      21.428  -2.996  -6.520  1.00  0.00      RA0  H
ATOM    770  CA  ASP A  83      19.463  -3.628  -6.310  1.00  0.00      RA0  C
ATOM    771  CB  ASP A  83      19.990  -4.972  -6.806  1.00  0.00      RA0  C
ATOM    772  CG  ASP A  83      20.869  -4.748  -8.012  1.00  0.00      RA0  C
ATOM    773  OD1 ASP A  83      20.382  -4.914  -9.126  1.00  0.00      RA0  O
ATOM    774  OD2 ASP A  83      22.034  -4.399  -7.826  1.00  0.00      RA0  O
ATOM    775  C   ASP A  83      18.668  -3.864  -5.045  1.00  0.00      RA0  C
ATOM    776  O   ASP A  83      17.445  -3.953  -5.058  1.00  0.00      RA0  O
ATOM    777  N   ALA A  84      19.359  -3.899  -3.891  1.00  0.00      RA0  N
ATOM    778  H   ALA A  84      20.352  -3.879  -3.992  1.00  0.00      RA0  H
ATOM    779  CA  ALA A  84      18.769  -4.010  -2.575  1.00  0.00      RA0  C
ATOM    780  CB  ALA A  84      19.856  -3.993  -1.501  1.00  0.00      RA0  C
ATOM    781  C   ALA A  84      17.772  -2.884  -2.285  1.00  0.00      RA0  C
ATOM    782  O   ALA A  84      16.686  -3.126  -1.764  1.00  0.00      RA0  O
ATOM    783  N   MET A  85      18.089  -1.631  -2.673  1.00  0.00      RA0  N
ATOM    784  H   MET A  85      18.911  -1.511  -3.227  1.00  0.00      RA0  H
ATOM    785  CA  MET A  85      17.179  -0.504  -2.581  1.00  0.00      RA0  C
ATOM    786  CB  MET A  85      17.945   0.800  -2.777  1.00  0.00      RA0  C
ATOM    787  CG  MET A  85      19.061   1.003  -1.753  1.00  0.00      RA0  C
ATOM    788  SD  MET A  85      18.431   1.305  -0.097  1.00  0.00      RA0  S
ATOM    789  CE  MET A  85      17.632   2.884  -0.431  1.00  0.00      RA0  C
ATOM    790  C   MET A  85      16.027  -0.591  -3.580  1.00  0.00      RA0  C
ATOM    791  O   MET A  85      14.879  -0.306  -3.240  1.00  0.00      RA0  O
ATOM    792  CB  CYS A  86      16.054  -1.572  -7.163  1.00  0.00      RA0  C
ATOM    793  SG  CYS A  86      15.069  -2.049  -8.609  1.00  0.00      RA0  S
ATOM    794  N   CYS A  86      16.302  -1.021  -4.834  1.00  0.00      RA0  N
ATOM    795  H   CYS A  86      17.257  -1.189  -5.083  1.00  0.00      RA0  H
ATOM    796  CA  CYS A  86      15.294  -1.225  -5.874  1.00  0.00      RA0  C
ATOM    797  C   CYS A  86      14.261  -2.279  -5.491  1.00  0.00      RA0  C
ATOM    798  O   CYS A  86      13.053  -2.052  -5.575  1.00  0.00      RA0  O
ATOM    799  N   ILE A  87      14.723  -3.442  -4.993  1.00  0.00      RA0  N
ATOM    800  H   ILE A  87      15.709  -3.555  -4.940  1.00  0.00      RA0  H
ATOM    801  CA  ILE A  87      13.896  -4.508  -4.452  1.00  0.00      RA0  C
ATOM    802  CB  ILE A  87      14.711  -5.777  -4.189  1.00  0.00      RA0  C
ATOM    803  CG2 ILE A  87      13.863  -6.863  -3.523  1.00  0.00      RA0  C
ATOM    804  CG1 ILE A  87      15.324  -6.288  -5.491  1.00  0.00      RA0  C
ATOM    805  CD1 ILE A  87      16.210  -7.516  -5.285  1.00  0.00      RA0  C
ATOM    806  C   ILE A  87      13.157  -4.063  -3.201  1.00  0.00      RA0  C
ATOM    807  O   ILE A  87      11.958  -4.293  -3.078  1.00  0.00      RA0  O
ATOM    808  N   MET A  88      13.825  -3.372  -2.244  1.00  0.00      RA0  N
ATOM    809  H   MET A  88      14.803  -3.195  -2.363  1.00  0.00      RA0  H
ATOM    810  CA  MET A  88      13.178  -2.890  -1.030  1.00  0.00      RA0  C
ATOM    811  CB  MET A  88      14.190  -2.282  -0.063  1.00  0.00      RA0  C
ATOM    812  CG  MET A  88      13.570  -1.927   1.288  1.00  0.00      RA0  C
ATOM    813  SD  MET A  88      14.723  -1.053   2.354  1.00  0.00      RA0  S
ATOM    814  CE  MET A  88      14.984   0.373   1.289  1.00  0.00      RA0  C
ATOM    815  C   MET A  88      12.059  -1.888  -1.284  1.00  0.00      RA0  C
ATOM    816  O   MET A  88      10.981  -2.010  -0.704  1.00  0.00      RA0  O
ATOM    817  N   GLY A  89      12.257  -0.900  -2.190  1.00  0.00      RA0  N
ATOM    818  H   GLY A  89      13.163  -0.812  -2.606  1.00  0.00      RA0  H
ATOM    819  CA  GLY A  89      11.203   0.003  -2.668  1.00  0.00      RA0  C
ATOM    820  C   GLY A  89       9.967  -0.705  -3.165  1.00  0.00      RA0  C
ATOM    821  O   GLY A  89       8.849  -0.434  -2.729  1.00  0.00      RA0  O
ATOM    822  N   SER A  90      10.173  -1.674  -4.077  1.00  0.00      RA0  N
ATOM    823  H   SER A  90      11.108  -1.810  -4.409  1.00  0.00      RA0  H
ATOM    824  CA  SER A  90       9.145  -2.554  -4.619  1.00  0.00      RA0  C
ATOM    825  CB  SER A  90       9.754  -3.337  -5.781  1.00  0.00      RA0  C
ATOM    826  OG  SER A  90      10.473  -2.430  -6.631  1.00  0.00      RA0  O
ATOM    827  HG  SER A  90      11.395  -2.468  -6.385  1.00  0.00      RA0  H
ATOM    828  C   SER A  90       8.476  -3.458  -3.592  1.00  0.00      RA0  C
ATOM    829  O   SER A  90       7.266  -3.668  -3.639  1.00  0.00      RA0  O
ATOM    830  N   VAL A  91       9.226  -4.020  -2.611  1.00  0.00      RA0  N
ATOM    831  H   VAL A  91      10.207  -3.832  -2.606  1.00  0.00      RA0  H
ATOM    832  CA  VAL A  91       8.653  -4.739  -1.470  1.00  0.00      RA0  C
ATOM    833  CB  VAL A  91       9.740  -5.325  -0.553  1.00  0.00      RA0  C
ATOM    834  CG1 VAL A  91       9.133  -5.837   0.754  1.00  0.00      RA0  C
ATOM    835  CG2 VAL A  91      10.553  -6.426  -1.227  1.00  0.00      RA0  C
ATOM    836  C   VAL A  91       7.766  -3.832  -0.638  1.00  0.00      RA0  C
ATOM    837  O   VAL A  91       6.637  -4.193  -0.317  1.00  0.00      RA0  O
ATOM    838  N   LEU A  92       8.216  -2.608  -0.298  1.00  0.00      RA0  N
ATOM    839  H   LEU A  92       9.115  -2.320  -0.629  1.00  0.00      RA0  H
ATOM    840  CA  LEU A  92       7.428  -1.674   0.488  1.00  0.00      RA0  C
ATOM    841  CB  LEU A  92       8.255  -0.449   0.874  1.00  0.00      RA0  C
ATOM    842  CG  LEU A  92       9.448  -0.780   1.769  1.00  0.00      RA0  C
ATOM    843  CD1 LEU A  92      10.324   0.450   2.015  1.00  0.00      RA0  C
ATOM    844  CD2 LEU A  92       9.020  -1.456   3.072  1.00  0.00      RA0  C
ATOM    845  C   LEU A  92       6.142  -1.221  -0.193  1.00  0.00      RA0  C
ATOM    846  O   LEU A  92       5.087  -1.180   0.440  1.00  0.00      RA0  O
ATOM    847  N   SER A  93       6.183  -0.883  -1.499  1.00  0.00      RA0  N
ATOM    848  H   SER A  93       7.025  -0.994  -2.028  1.00  0.00      RA0  H
ATOM    849  CA  SER A  93       4.991  -0.493  -2.244  1.00  0.00      RA0  C
ATOM    850  CB  SER A  93       5.442   0.144  -3.550  1.00  0.00      RA0  C
ATOM    851  OG  SER A  93       6.641  -0.505  -3.968  1.00  0.00      RA0  O
ATOM    852  HG  SER A  93       7.358   0.020  -3.631  1.00  0.00      RA0  H
ATOM    853  C   SER A  93       3.976  -1.611  -2.445  1.00  0.00      RA0  C
ATOM    854  O   SER A  93       2.796  -1.428  -2.148  1.00  0.00      RA0  O
ATOM    855  N   GLU A  94       4.405  -2.815  -2.892  1.00  0.00      RA0  N
ATOM    856  H   GLU A  94       5.375  -2.914  -3.132  1.00  0.00      RA0  H
ATOM    857  CA  GLU A  94       3.541  -3.983  -3.034  1.00  0.00      RA0  C
ATOM    858  CB  GLU A  94       4.114  -5.018  -4.023  1.00  0.00      RA0  C
ATOM    859  CG  GLU A  94       4.226  -4.529  -5.495  1.00  0.00      RA0  C
ATOM    860  CD  GLU A  94       2.930  -4.666  -6.315  1.00  0.00      RA0  C
ATOM    861  OE1 GLU A  94       2.987  -5.009  -7.503  1.00  0.00      RA0  O
ATOM    862  OE2 GLU A  94       1.844  -4.492  -5.776  1.00  0.00      RA0  O
ATOM    863  C   GLU A  94       3.049  -4.508  -1.674  1.00  0.00      RA0  C
ATOM    864  O   GLU A  94       1.908  -4.945  -1.536  1.00  0.00      RA0  O
ATOM    865  N   MET A  95       3.855  -4.460  -0.584  1.00  0.00      RA0  N
ATOM    866  H   MET A  95       4.789  -4.121  -0.694  1.00  0.00      RA0  H
ATOM    867  CA  MET A  95       3.372  -4.799   0.754  1.00  0.00      RA0  C
ATOM    868  CB  MET A  95       4.510  -4.856   1.771  1.00  0.00      RA0  C
ATOM    869  CG  MET A  95       4.050  -5.287   3.162  1.00  0.00      RA0  C
ATOM    870  SD  MET A  95       5.387  -5.214   4.362  1.00  0.00      RA0  S
ATOM    871  CE  MET A  95       5.762  -3.463   4.180  1.00  0.00      RA0  C
ATOM    872  C   MET A  95       2.298  -3.849   1.256  1.00  0.00      RA0  C
ATOM    873  O   MET A  95       1.261  -4.281   1.757  1.00  0.00      RA0  O
ATOM    874  N   ALA A  96       2.490  -2.521   1.099  1.00  0.00      RA0  N
ATOM    875  H   ALA A  96       3.343  -2.199   0.681  1.00  0.00      RA0  H
ATOM    876  CA  ALA A  96       1.493  -1.530   1.452  1.00  0.00      RA0  C
ATOM    877  CB  ALA A  96       2.043  -0.119   1.261  1.00  0.00      RA0  C
ATOM    878  C   ALA A  96       0.215  -1.689   0.631  1.00  0.00      RA0  C
ATOM    879  O   ALA A  96      -0.892  -1.655   1.165  1.00  0.00      RA0  O
ATOM    880  N   ALA A  97       0.358  -1.951  -0.685  1.00  0.00      RA0  N
ATOM    881  H   ALA A  97       1.282  -1.912  -1.069  1.00  0.00      RA0  H
ATOM    882  CA  ALA A  97      -0.725  -2.264  -1.591  1.00  0.00      RA0  C
ATOM    883  CB  ALA A  97      -0.166  -2.527  -2.990  1.00  0.00      RA0  C
ATOM    884  C   ALA A  97      -1.568  -3.468  -1.196  1.00  0.00      RA0  C
ATOM    885  O   ALA A  97      -2.788  -3.375  -1.059  1.00  0.00      RA0  O
ATOM    886  N   ASN A  98      -0.918  -4.621  -0.941  1.00  0.00      RA0  N
ATOM    887  H   ASN A  98       0.077  -4.612  -1.055  1.00  0.00      RA0  H
ATOM    888  CA  ASN A  98      -1.557  -5.832  -0.460  1.00  0.00      RA0  C
ATOM    889  CB  ASN A  98      -0.555  -6.980  -0.395  1.00  0.00      RA0  C
ATOM    890  CG  ASN A  98      -0.560  -7.777  -1.677  1.00  0.00      RA0  C
ATOM    891  OD1 ASN A  98      -1.488  -8.527  -1.958  1.00  0.00      RA0  O
ATOM    892  ND2 ASN A  98       0.556  -7.607  -2.411  1.00  0.00      RA0  N
ATOM    893 HD21 ASN A  98       1.228  -6.904  -2.163  1.00  0.00      RA0  H
ATOM    894 HD22 ASN A  98       0.758  -8.173  -3.218  1.00  0.00      RA0  H
ATOM    895  C   ASN A  98      -2.193  -5.650   0.908  1.00  0.00      RA0  C
ATOM    896  O   ASN A  98      -3.309  -6.108   1.139  1.00  0.00      RA0  O
ATOM    897  N   ALA A  99      -1.528  -4.938   1.841  1.00  0.00      RA0  N
ATOM    898  H   ALA A  99      -0.631  -4.561   1.605  1.00  0.00      RA0  H
ATOM    899  CA  ALA A  99      -2.081  -4.620   3.143  1.00  0.00      RA0  C
ATOM    900  CB  ALA A  99      -1.075  -3.863   4.005  1.00  0.00      RA0  C
ATOM    901  C   ALA A  99      -3.361  -3.793   3.049  1.00  0.00      RA0  C
ATOM    902  O   ALA A  99      -4.355  -4.102   3.703  1.00  0.00      RA0  O
ATOM    903  N   THR A 100      -3.409  -2.763   2.179  1.00  0.00      RA0  N
ATOM    904  H   THR A 100      -2.586  -2.427   1.715  1.00  0.00      RA0  H
ATOM    905  CA  THR A 100      -4.623  -1.989   1.906  1.00  0.00      RA0  C
ATOM    906  CB  THR A 100      -4.221  -0.771   1.065  1.00  0.00      RA0  C
ATOM    907  OG1 THR A 100      -3.279   0.016   1.808  1.00  0.00      RA0  O
ATOM    908  HG1 THR A 100      -3.485   0.941   1.637  1.00  0.00      RA0  H
ATOM    909  CG2 THR A 100      -5.415   0.079   0.629  1.00  0.00      RA0  C
ATOM    910  C   THR A 100      -5.749  -2.821   1.323  1.00  0.00      RA0  C
ATOM    911  O   THR A 100      -6.881  -2.749   1.803  1.00  0.00      RA0  O
ATOM    912  N   VAL A 101      -5.475  -3.693   0.326  1.00  0.00      RA0  N
ATOM    913  H   VAL A 101      -4.535  -3.714  -0.026  1.00  0.00      RA0  H
ATOM    914  CA  VAL A 101      -6.464  -4.620  -0.231  1.00  0.00      RA0  C
ATOM    915  CB  VAL A 101      -5.833  -5.405  -1.381  1.00  0.00      RA0  C
ATOM    916  CG1 VAL A 101      -6.830  -6.402  -1.940  1.00  0.00      RA0  C
ATOM    917  CG2 VAL A 101      -5.298  -4.504  -2.490  1.00  0.00      RA0  C
ATOM    918  C   VAL A 101      -7.011  -5.589   0.807  1.00  0.00      RA0  C
ATOM    919  O   VAL A 101      -8.220  -5.715   0.997  1.00  0.00      RA0  O
ATOM    920  N   LEU A 102      -6.124  -6.271   1.554  1.00  0.00      RA0  N
ATOM    921  H   LEU A 102      -5.153  -6.099   1.387  1.00  0.00      RA0  H
ATOM    922  CA  LEU A 102      -6.488  -7.232   2.575  1.00  0.00      RA0  C
ATOM    923  CB  LEU A 102      -5.263  -8.003   3.064  1.00  0.00      RA0  C
ATOM    924  CG  LEU A 102      -4.606  -8.831   1.959  1.00  0.00      RA0  C
ATOM    925  CD1 LEU A 102      -3.275  -9.426   2.417  1.00  0.00      RA0  C
ATOM    926  CD2 LEU A 102      -5.557  -9.884   1.389  1.00  0.00      RA0  C
ATOM    927  C   LEU A 102      -7.240  -6.617   3.752  1.00  0.00      RA0  C
ATOM    928  O   LEU A 102      -8.187  -7.214   4.260  1.00  0.00      RA0  O
ATOM    929  N   THR A 103      -6.865  -5.394   4.198  1.00  0.00      RA0  N
ATOM    930  H   THR A 103      -6.099  -4.936   3.747  1.00  0.00      RA0  H
ATOM    931  CA  THR A 103      -7.598  -4.625   5.216  1.00  0.00      RA0  C
ATOM    932  CB  THR A 103      -6.781  -3.415   5.647  1.00  0.00      RA0  C
ATOM    933  OG1 THR A 103      -5.505  -3.865   6.114  1.00  0.00      RA0  O
ATOM    934  HG1 THR A 103      -5.034  -4.159   5.342  1.00  0.00      RA0  H
ATOM    935  CG2 THR A 103      -7.488  -2.617   6.741  1.00  0.00      RA0  C
ATOM    936  C   THR A 103      -9.011  -4.296   4.771  1.00  0.00      RA0  C
ATOM    937  O   THR A 103      -9.953  -4.452   5.547  1.00  0.00      RA0  O
ATOM    938  N   ILE A 104      -9.229  -3.870   3.503  1.00  0.00      RA0  N
ATOM    939  H   ILE A 104      -8.445  -3.728   2.893  1.00  0.00      RA0  H
ATOM    940  CA  ILE A 104     -10.574  -3.666   2.958  1.00  0.00      RA0  C
ATOM    941  CB  ILE A 104     -10.542  -2.997   1.581  1.00  0.00      RA0  C
ATOM    942  CG2 ILE A 104     -11.954  -2.825   1.018  1.00  0.00      RA0  C
ATOM    943  CG1 ILE A 104      -9.836  -1.644   1.668  1.00  0.00      RA0  C
ATOM    944  CD1 ILE A 104      -9.693  -0.966   0.305  1.00  0.00      RA0  C
ATOM    945  C   ILE A 104     -11.369  -4.971   2.935  1.00  0.00      RA0  C
ATOM    946  O   ILE A 104     -12.508  -5.020   3.393  1.00  0.00      RA0  O
ATOM    947  N   THR A 105     -10.771  -6.083   2.463  1.00  0.00      RA0  N
ATOM    948  H   THR A 105      -9.835  -6.005   2.122  1.00  0.00      RA0  H
ATOM    949  CA  THR A 105     -11.399  -7.410   2.450  1.00  0.00      RA0  C
ATOM    950  CB  THR A 105     -10.488  -8.328   1.641  1.00  0.00      RA0  C
ATOM    951  OG1 THR A 105     -10.099  -7.666   0.428  1.00  0.00      RA0  O
ATOM    952  HG1 THR A 105      -9.495  -6.968   0.651  1.00  0.00      RA0  H
ATOM    953  CG2 THR A 105     -11.161  -9.666   1.329  1.00  0.00      RA0  C
ATOM    954  C   THR A 105     -11.760  -7.951   3.822  1.00  0.00      RA0  C
ATOM    955  O   THR A 105     -12.839  -8.504   4.029  1.00  0.00      RA0  O
ATOM    956  N   ALA A 106     -10.886  -7.815   4.833  1.00  0.00      RA0  N
ATOM    957  H   ALA A 106     -10.016  -7.359   4.650  1.00  0.00      RA0  H
ATOM    958  CA  ALA A 106     -11.185  -8.185   6.204  1.00  0.00      RA0  C
ATOM    959  CB  ALA A 106      -9.939  -8.066   7.081  1.00  0.00      RA0  C
ATOM    960  C   ALA A 106     -12.298  -7.341   6.824  1.00  0.00      RA0  C
ATOM    961  O   ALA A 106     -13.169  -7.851   7.531  1.00  0.00      RA0  O
ATOM    962  N   PHE A 107     -12.320  -6.024   6.525  1.00  0.00      RA0  N
ATOM    963  H   PHE A 107     -11.577  -5.649   5.967  1.00  0.00      RA0  H
ATOM    964  CA  PHE A 107     -13.375  -5.114   6.931  1.00  0.00      RA0  C
ATOM    965  CB  PHE A 107     -13.005  -3.698   6.495  1.00  0.00      RA0  C
ATOM    966  CG  PHE A 107     -13.694  -2.675   7.359  1.00  0.00      RA0  C
ATOM    967  CD1 PHE A 107     -14.350  -3.062   8.520  1.00  0.00      RA0  C
ATOM    968  CD2 PHE A 107     -13.653  -1.336   6.993  1.00  0.00      RA0  C
ATOM    969  CE1 PHE A 107     -14.963  -2.110   9.319  1.00  0.00      RA0  C
ATOM    970  CE2 PHE A 107     -14.265  -0.383   7.793  1.00  0.00      RA0  C
ATOM    971  CZ  PHE A 107     -14.917  -0.771   8.954  1.00  0.00      RA0  C
ATOM    972  C   PHE A 107     -14.749  -5.532   6.383  1.00  0.00      RA0  C
ATOM    973  O   PHE A 107     -15.740  -5.570   7.117  1.00  0.00      RA0  O
ATOM    974  N   THR A 108     -14.851  -5.882   5.077  1.00  0.00      RA0  N
ATOM    975  H   THR A 108     -14.016  -5.953   4.529  1.00  0.00      RA0  H
ATOM    976  CA  THR A 108     -16.108  -6.310   4.448  1.00  0.00      RA0  C
ATOM    977  CB  THR A 108     -15.850  -6.451   2.957  1.00  0.00      RA0  C
ATOM    978  OG1 THR A 108     -14.444  -6.523   2.733  1.00  0.00      RA0  O
ATOM    979  HG1 THR A 108     -14.111  -5.630   2.738  1.00  0.00      RA0  H
ATOM    980  CG2 THR A 108     -16.440  -5.302   2.156  1.00  0.00      RA0  C
ATOM    981  C   THR A 108     -16.645  -7.594   5.030  1.00  0.00      RA0  C
ATOM    982  O   THR A 108     -17.844  -7.719   5.284  1.00  0.00      RA0  O
ATOM    983  N   VAL A 109     -15.750  -8.562   5.308  1.00  0.00      RA0  N
ATOM    984  H   VAL A 109     -14.803  -8.404   5.014  1.00  0.00      RA0  H
ATOM    985  CA  VAL A 109     -16.055  -9.800   6.013  1.00  0.00      RA0  C
ATOM    986  CB  VAL A 109     -14.818 -10.704   6.093  1.00  0.00      RA0  C
ATOM    987  CG1 VAL A 109     -15.056 -11.904   7.011  1.00  0.00      RA0  C
ATOM    988  CG2 VAL A 109     -14.374 -11.161   4.705  1.00  0.00      RA0  C
ATOM    989  C   VAL A 109     -16.598  -9.542   7.410  1.00  0.00      RA0  C
ATOM    990  O   VAL A 109     -17.605 -10.126   7.809  1.00  0.00      RA0  O
ATOM    991  N   GLU A 110     -15.997  -8.614   8.186  1.00  0.00      RA0  N
ATOM    992  H   GLU A 110     -15.163  -8.167   7.852  1.00  0.00      RA0  H
ATOM    993  CA  GLU A 110     -16.529  -8.233   9.487  1.00  0.00      RA0  C
ATOM    994  CB  GLU A 110     -15.569  -7.332  10.263  1.00  0.00      RA0  C
ATOM    995  CG  GLU A 110     -16.024  -7.210  11.721  1.00  0.00      RA0  C
ATOM    996  CD  GLU A 110     -15.128  -6.257  12.475  1.00  0.00      RA0  C
ATOM    997  OE1 GLU A 110     -14.419  -6.690  13.375  1.00  0.00      RA0  O
ATOM    998  OE2 GLU A 110     -15.133  -5.074  12.168  1.00  0.00      RA0  O
ATOM    999  C   GLU A 110     -17.917  -7.606   9.427  1.00  0.00      RA0  C
ATOM   1000  O   GLU A 110     -18.797  -7.930  10.227  1.00  0.00      RA0  O
ATOM   1001  N   ARG A 111     -18.175  -6.720   8.438  1.00  0.00      RA0  N
ATOM   1002  H   ARG A 111     -17.433  -6.513   7.795  1.00  0.00      RA0  H
ATOM   1003  CA  ARG A 111     -19.509  -6.183   8.209  1.00  0.00      RA0  C
ATOM   1004  CB  ARG A 111     -19.489  -5.103   7.129  1.00  0.00      RA0  C
ATOM   1005  CG  ARG A 111     -18.569  -3.914   7.415  1.00  0.00      RA0  C
ATOM   1006  CD  ARG A 111     -18.864  -3.200   8.736  1.00  0.00      RA0  C
ATOM   1007  NE  ARG A 111     -17.973  -3.649   9.807  1.00  0.00      RA0  N
ATOM   1008  HE  ARG A 111     -17.254  -4.312   9.562  1.00  0.00      RA0  H
ATOM   1009  CZ  ARG A 111     -18.083  -3.063  11.035  1.00  0.00      RA0  C
ATOM   1010  NH1 ARG A 111     -19.102  -2.204  11.268  1.00  0.00      RA0  N
ATOM   1011 HH11 ARG A 111     -19.222  -1.748  12.153  1.00  0.00      RA0  H
ATOM   1012 HH12 ARG A 111     -19.788  -1.998  10.564  1.00  0.00      RA0  H
ATOM   1013  NH2 ARG A 111     -17.173  -3.336  11.989  1.00  0.00      RA0  N
ATOM   1014 HH21 ARG A 111     -17.099  -2.864  12.876  1.00  0.00      RA0  H
ATOM   1015 HH22 ARG A 111     -16.467  -4.048  11.855  1.00  0.00      RA0  H
ATOM   1016  C   ARG A 111     -20.519  -7.252   7.842  1.00  0.00      RA0  C
ATOM   1017  O   ARG A 111     -21.624  -7.281   8.376  1.00  0.00      RA0  O
ATOM   1018  N   TYR A 112     -20.147  -8.194   6.959  1.00  0.00      RA0  N
ATOM   1019  H   TYR A 112     -19.236  -8.128   6.550  1.00  0.00      RA0  H
ATOM   1020  CA  TYR A 112     -20.985  -9.317   6.590  1.00  0.00      RA0  C
ATOM   1021  CB  TYR A 112     -20.274 -10.145   5.518  1.00  0.00      RA0  C
ATOM   1022  CG  TYR A 112     -21.164 -11.272   5.060  1.00  0.00      RA0  C
ATOM   1023  CD1 TYR A 112     -20.997 -12.552   5.579  1.00  0.00      RA0  C
ATOM   1024  CE1 TYR A 112     -21.835 -13.582   5.172  1.00  0.00      RA0  C
ATOM   1025  CD2 TYR A 112     -22.155 -11.026   4.119  1.00  0.00      RA0  C
ATOM   1026  CE2 TYR A 112     -22.988 -12.059   3.708  1.00  0.00      RA0  C
ATOM   1027  CZ  TYR A 112     -22.835 -13.333   4.240  1.00  0.00      RA0  C
ATOM   1028  OH  TYR A 112     -23.680 -14.349   3.843  1.00  0.00      RA0  O
ATOM   1029  HH  TYR A 112     -24.202 -14.052   3.110  1.00  0.00      RA0  H
ATOM   1030  C   TYR A 112     -21.351 -10.188   7.796  1.00  0.00      RA0  C
ATOM   1031  O   TYR A 112     -22.514 -10.532   7.990  1.00  0.00      RA0  O
ATOM   1032  N   ILE A 113     -20.376 -10.522   8.668  1.00  0.00      RA0  N
ATOM   1033  H   ILE A 113     -19.446 -10.202   8.474  1.00  0.00      RA0  H
ATOM   1034  CA  ILE A 113     -20.622 -11.292   9.885  1.00  0.00      RA0  C
ATOM   1035  CB  ILE A 113     -19.310 -11.631  10.601  1.00  0.00      RA0  C
ATOM   1036  CG2 ILE A 113     -19.558 -12.255  11.978  1.00  0.00      RA0  C
ATOM   1037  CG1 ILE A 113     -18.445 -12.542   9.732  1.00  0.00      RA0  C
ATOM   1038  CD1 ILE A 113     -17.093 -12.834  10.383  1.00  0.00      RA0  C
ATOM   1039  C   ILE A 113     -21.574 -10.580  10.835  1.00  0.00      RA0  C
ATOM   1040  O   ILE A 113     -22.499 -11.193  11.364  1.00  0.00      RA0  O
ATOM   1041  N   ALA A 114     -21.405  -9.259  11.035  1.00  0.00      RA0  N
ATOM   1042  H   ALA A 114     -20.635  -8.806  10.580  1.00  0.00      RA0  H
ATOM   1043  CA  ALA A 114     -22.283  -8.450  11.857  1.00  0.00      RA0  C
ATOM   1044  CB  ALA A 114     -21.740  -7.022  11.942  1.00  0.00      RA0  C
ATOM   1045  C   ALA A 114     -23.731  -8.376  11.371  1.00  0.00      RA0  C
ATOM   1046  O   ALA A 114     -24.682  -8.525  12.134  1.00  0.00      RA0  O
ATOM   1047  N   ILE A 115     -23.932  -8.150  10.062  1.00  0.00      RA0  N
ATOM   1048  H   ILE A 115     -23.124  -8.094   9.471  1.00  0.00      RA0  H
ATOM   1049  CA  ILE A 115     -25.247  -7.934   9.480  1.00  0.00      RA0  C
ATOM   1050  CB  ILE A 115     -25.090  -7.105   8.208  1.00  0.00      RA0  C
ATOM   1051  CG2 ILE A 115     -26.401  -6.908   7.447  1.00  0.00      RA0  C
ATOM   1052  CG1 ILE A 115     -24.434  -5.777   8.575  1.00  0.00      RA0  C
ATOM   1053  CD1 ILE A 115     -23.778  -5.120   7.367  1.00  0.00      RA0  C
ATOM   1054  C   ILE A 115     -25.980  -9.237   9.220  1.00  0.00      RA0  C
ATOM   1055  O   ILE A 115     -27.185  -9.366   9.452  1.00  0.00      RA0  O
ATOM   1056  N   CYS A 116     -25.273 -10.262   8.709  1.00  0.00      RA0  N
ATOM   1057  H   CYS A 116     -24.283 -10.171   8.583  1.00  0.00      RA0  H
ATOM   1058  CA  CYS A 116     -25.905 -11.499   8.301  1.00  0.00      RA0  C
ATOM   1059  CB  CYS A 116     -25.198 -12.029   7.058  1.00  0.00      RA0  C
ATOM   1060  SG  CYS A 116     -25.204 -10.751   5.777  1.00  0.00      RA0  S
ATOM   1061  C   CYS A 116     -26.008 -12.501   9.435  1.00  0.00      RA0  C
ATOM   1062  O   CYS A 116     -26.953 -13.294   9.450  1.00  0.00      RA0  O
ATOM   1063  N   HIS A 117     -25.104 -12.435  10.442  1.00  0.00      RA0  N
ATOM   1064  H   HIS A 117     -24.385 -11.733  10.460  1.00  0.00      RA0  H
ATOM   1065  CA  HIS A 117     -25.047 -13.382  11.544  1.00  0.00      RA0  C
ATOM   1066  CB  HIS A 117     -23.856 -14.323  11.405  1.00  0.00      RA0  C
ATOM   1067  CG  HIS A 117     -23.803 -15.011  10.065  1.00  0.00      RA0  C
ATOM   1068  ND1 HIS A 117     -24.872 -15.384   9.335  1.00  0.00      RA0  N
ATOM   1069  HD1 HIS A 117     -25.820 -15.210   9.538  1.00  0.00      RA0  H
ATOM   1070  CD2 HIS A 117     -22.643 -15.401   9.394  1.00  0.00      RA0  C
ATOM   1071  NE2 HIS A 117     -23.020 -16.024   8.255  1.00  0.00      RA0  N
ATOM   1072  CE1 HIS A 117     -24.393 -16.012   8.212  1.00  0.00      RA0  C
ATOM   1073  C   HIS A 117     -24.908 -12.693  12.914  1.00  0.00      RA0  C
ATOM   1074  O   HIS A 117     -23.910 -12.945  13.595  1.00  0.00      RA0  O
ATOM   1075  N   PRO A 118     -25.843 -11.857  13.401  1.00  0.00      RA0  N
ATOM   1076  CD  PRO A 118     -27.161 -11.680  12.798  1.00  0.00      RA0  C
ATOM   1077  CA  PRO A 118     -25.675 -10.997  14.585  1.00  0.00      RA0  C
ATOM   1078  CB  PRO A 118     -26.979 -10.195  14.633  1.00  0.00      RA0  C
ATOM   1079  CG  PRO A 118     -28.001 -11.050  13.897  1.00  0.00      RA0  C
ATOM   1080  C   PRO A 118     -25.370 -11.751  15.871  1.00  0.00      RA0  C
ATOM   1081  O   PRO A 118     -24.649 -11.239  16.725  1.00  0.00      RA0  O
ATOM   1082  N   PHE A 119     -25.888 -12.984  16.025  1.00  0.00      RA0  N
ATOM   1083  H   PHE A 119     -26.487 -13.308  15.298  1.00  0.00      RA0  H
ATOM   1084  CA  PHE A 119     -25.565 -13.888  17.120  1.00  0.00      RA0  C
ATOM   1085  CB  PHE A 119     -26.406 -15.159  17.004  1.00  0.00      RA0  C
ATOM   1086  CG  PHE A 119     -27.857 -14.792  16.803  1.00  0.00      RA0  C
ATOM   1087  CD1 PHE A 119     -28.573 -14.192  17.832  1.00  0.00      RA0  C
ATOM   1088  CD2 PHE A 119     -28.476 -15.053  15.586  1.00  0.00      RA0  C
ATOM   1089  CE1 PHE A 119     -29.907 -13.853  17.642  1.00  0.00      RA0  C
ATOM   1090  CE2 PHE A 119     -29.810 -14.713  15.396  1.00  0.00      RA0  C
ATOM   1091  CZ  PHE A 119     -30.525 -14.114  16.426  1.00  0.00      RA0  C
ATOM   1092  C   PHE A 119     -24.076 -14.241  17.171  1.00  0.00      RA0  C
ATOM   1093  O   PHE A 119     -23.479 -14.330  18.241  1.00  0.00      RA0  O
ATOM   1094  N   ARG A 120     -23.412 -14.408  16.004  1.00  0.00      RA0  N
ATOM   1095  H   ARG A 120     -23.879 -14.184  15.149  1.00  0.00      RA0  H
ATOM   1096  CA  ARG A 120     -21.978 -14.634  15.951  1.00  0.00      RA0  C
ATOM   1097  CB  ARG A 120     -21.591 -15.290  14.623  1.00  0.00      RA0  C
ATOM   1098  CG  ARG A 120     -22.221 -16.675  14.452  1.00  0.00      RA0  C
ATOM   1099  CD  ARG A 120     -21.990 -17.292  13.068  1.00  0.00      RA0  C
ATOM   1100  NE  ARG A 120     -20.568 -17.442  12.759  1.00  0.00      RA0  N
ATOM   1101  HE  ARG A 120     -19.935 -17.302  13.528  1.00  0.00      RA0  H
ATOM   1102  CZ  ARG A 120     -20.198 -17.785  11.486  1.00  0.00      RA0  C
ATOM   1103  NH1 ARG A 120     -21.151 -17.979  10.544  1.00  0.00      RA0  N
ATOM   1104 HH11 ARG A 120     -20.941 -18.209   9.589  1.00  0.00      RA0  H
ATOM   1105 HH12 ARG A 120     -22.129 -17.891  10.756  1.00  0.00      RA0  H
ATOM   1106  NH2 ARG A 120     -18.885 -17.924  11.186  1.00  0.00      RA0  N
ATOM   1107 HH21 ARG A 120     -18.565 -18.168  10.265  1.00  0.00      RA0  H
ATOM   1108 HH22 ARG A 120     -18.170 -17.787  11.877  1.00  0.00      RA0  H
ATOM   1109  C   ARG A 120     -21.204 -13.336  16.157  1.00  0.00      RA0  C
ATOM   1110  O   ARG A 120     -20.048 -13.357  16.562  1.00  0.00      RA0  O
ATOM   1111  N   GLN A 121     -21.809 -12.151  15.924  1.00  0.00      RA0  N
ATOM   1112  H   GLN A 121     -22.755 -12.137  15.598  1.00  0.00      RA0  H
ATOM   1113  CA  GLN A 121     -21.146 -10.876  16.164  1.00  0.00      RA0  C
ATOM   1114  CB  GLN A 121     -21.986  -9.706  15.664  1.00  0.00      RA0  C
ATOM   1115  CG  GLN A 121     -21.098  -8.487  15.443  1.00  0.00      RA0  C
ATOM   1116  CD  GLN A 121     -21.871  -7.218  15.715  1.00  0.00      RA0  C
ATOM   1117  OE1 GLN A 121     -22.970  -6.998  15.221  1.00  0.00      RA0  O
ATOM   1118  NE2 GLN A 121     -21.224  -6.396  16.557  1.00  0.00      RA0  N
ATOM   1119 HE21 GLN A 121     -20.311  -6.654  16.889  1.00  0.00      RA0  H
ATOM   1120 HE22 GLN A 121     -21.622  -5.534  16.867  1.00  0.00      RA0  H
ATOM   1121  C   GLN A 121     -20.767 -10.657  17.621  1.00  0.00      RA0  C
ATOM   1122  O   GLN A 121     -19.697 -10.135  17.919  1.00  0.00      RA0  O
ATOM   1123  N   HIS A 122     -21.618 -11.076  18.579  1.00  0.00      RA0  N
ATOM   1124  H   HIS A 122     -22.494 -11.463  18.282  1.00  0.00      RA0  H
ATOM   1125  CA  HIS A 122     -21.338 -10.953  20.005  1.00  0.00      RA0  C
ATOM   1126  CB  HIS A 122     -22.530 -11.485  20.807  1.00  0.00      RA0  C
ATOM   1127  CG  HIS A 122     -22.040 -12.166  22.066  1.00  0.00      RA0  C
ATOM   1128  ND1 HIS A 122     -21.794 -13.489  22.144  1.00  0.00      RA0  N
ATOM   1129  HD1 HIS A 122     -21.890 -14.151  21.420  1.00  0.00      RA0  H
ATOM   1130  CD2 HIS A 122     -21.743 -11.580  23.302  1.00  0.00      RA0  C
ATOM   1131  NE2 HIS A 122     -21.311 -12.571  24.122  1.00  0.00      RA0  N
ATOM   1132  CE1 HIS A 122     -21.347 -13.744  23.413  1.00  0.00      RA0  C
ATOM   1133  C   HIS A 122     -20.063 -11.686  20.436  1.00  0.00      RA0  C
ATOM   1134  O   HIS A 122     -19.241 -11.153  21.182  1.00  0.00      RA0  O
ATOM   1135  N   THR A 123     -19.811 -12.902  19.905  1.00  0.00      RA0  N
ATOM   1136  H   THR A 123     -20.485 -13.351  19.316  1.00  0.00      RA0  H
ATOM   1137  CA  THR A 123     -18.582 -13.640  20.182  1.00  0.00      RA0  C
ATOM   1138  CB  THR A 123     -19.023 -15.048  19.859  1.00  0.00      RA0  C
ATOM   1139  OG1 THR A 123     -20.435 -15.081  20.129  1.00  0.00      RA0  O
ATOM   1140  HG1 THR A 123     -20.747 -15.936  19.847  1.00  0.00      RA0  H
ATOM   1141  CG2 THR A 123     -18.267 -16.120  20.644  1.00  0.00      RA0  C
ATOM   1142  C   THR A 123     -17.383 -13.124  19.395  1.00  0.00      RA0  C
ATOM   1143  O   THR A 123     -16.238 -13.258  19.833  1.00  0.00      RA0  O
ATOM   1144  N   MET A 124     -17.613 -12.492  18.222  1.00  0.00      RA0  N
ATOM   1145  H   MET A 124     -18.557 -12.355  17.911  1.00  0.00      RA0  H
ATOM   1146  CA  MET A 124     -16.562 -12.093  17.302  1.00  0.00      RA0  C
ATOM   1147  CB  MET A 124     -16.914 -12.451  15.858  1.00  0.00      RA0  C
ATOM   1148  CG  MET A 124     -16.972 -13.962  15.641  1.00  0.00      RA0  C
ATOM   1149  SD  MET A 124     -15.416 -14.758  16.066  1.00  0.00      RA0  S
ATOM   1150  CE  MET A 124     -15.931 -16.463  15.810  1.00  0.00      RA0  C
ATOM   1151  C   MET A 124     -16.146 -10.624  17.382  1.00  0.00      RA0  C
ATOM   1152  O   MET A 124     -15.139 -10.231  16.794  1.00  0.00      RA0  O
ATOM   1153  N   SER A 125     -16.836  -9.768  18.157  1.00  0.00      RA0  N
ATOM   1154  H   SER A 125     -17.667 -10.077  18.621  1.00  0.00      RA0  H
ATOM   1155  CA  SER A 125     -16.569  -8.322  18.198  1.00  0.00      RA0  C
ATOM   1156  CB  SER A 125     -17.854  -7.535  18.440  1.00  0.00      RA0  C
ATOM   1157  OG  SER A 125     -18.730  -7.737  17.330  1.00  0.00      RA0  O
ATOM   1158  HG  SER A 125     -18.884  -8.674  17.291  1.00  0.00      RA0  H
ATOM   1159  C   SER A 125     -15.483  -7.971  19.213  1.00  0.00      RA0  C
ATOM   1160  O   SER A 125     -15.243  -6.818  19.567  1.00  0.00      RA0  O
ATOM   1161  N   LYS A 126     -14.746  -8.986  19.706  1.00  0.00      RA0  N
ATOM   1162  H   LYS A 126     -14.843  -9.868  19.253  1.00  0.00      RA0  H
ATOM   1163  CA  LYS A 126     -13.573  -8.793  20.534  1.00  0.00      RA0  C
ATOM   1164  CB  LYS A 126     -13.252 -10.117  21.218  1.00  0.00      RA0  C
ATOM   1165  CG  LYS A 126     -14.555 -10.498  21.930  1.00  0.00      RA0  C
ATOM   1166  CD  LYS A 126     -14.548 -11.799  22.728  1.00  0.00      RA0  C
ATOM   1167  CE  LYS A 126     -15.905 -12.041  23.399  1.00  0.00      RA0  C
ATOM   1168  NZ  LYS A 126     -16.954 -12.143  22.374  1.00  0.00      RA0  N
ATOM   1169  HZ1 LYS A 126     -17.347 -11.218  22.096  1.00  0.00      RA0  H
ATOM   1170  HZ2 LYS A 126     -16.553 -12.622  21.537  1.00  0.00      RA0  H
ATOM   1171  HZ3 LYS A 126     -17.751 -12.696  22.747  1.00  0.00      RA0  H
ATOM   1172  C   LYS A 126     -12.433  -8.102  19.794  1.00  0.00      RA0  C
ATOM   1173  O   LYS A 126     -11.943  -8.583  18.773  1.00  0.00      RA0  O
ATOM   1174  N   LEU A 127     -11.944  -6.971  20.342  1.00  0.00      RA0  N
ATOM   1175  H   LEU A 127     -12.409  -6.631  21.158  1.00  0.00      RA0  H
ATOM   1176  CA  LEU A 127     -10.873  -6.156  19.783  1.00  0.00      RA0  C
ATOM   1177  CB  LEU A 127     -10.642  -4.941  20.682  1.00  0.00      RA0  C
ATOM   1178  CG  LEU A 127      -9.667  -3.922  20.093  1.00  0.00      RA0  C
ATOM   1179  CD1 LEU A 127     -10.113  -3.448  18.712  1.00  0.00      RA0  C
ATOM   1180  CD2 LEU A 127      -9.426  -2.753  21.048  1.00  0.00      RA0  C
ATOM   1181  C   LEU A 127      -9.573  -6.927  19.554  1.00  0.00      RA0  C
ATOM   1182  O   LEU A 127      -8.901  -6.786  18.531  1.00  0.00      RA0  O
ATOM   1183  N   SER A 128      -9.230  -7.834  20.486  1.00  0.00      RA0  N
ATOM   1184  H   SER A 128      -9.825  -7.903  21.285  1.00  0.00      RA0  H
ATOM   1185  CA  SER A 128      -8.103  -8.751  20.423  1.00  0.00      RA0  C
ATOM   1186  CB  SER A 128      -8.168  -9.484  21.749  1.00  0.00      RA0  C
ATOM   1187  OG  SER A 128      -8.866  -8.611  22.648  1.00  0.00      RA0  O
ATOM   1188  HG  SER A 128      -8.200  -8.170  23.166  1.00  0.00      RA0  H
ATOM   1189  C   SER A 128      -8.097  -9.639  19.190  1.00  0.00      RA0  C
ATOM   1190  O   SER A 128      -7.042 -10.044  18.706  1.00  0.00      RA0  O
ATOM   1191  N   ARG A 129      -9.286  -9.980  18.644  1.00  0.00      RA0  N
ATOM   1192  H   ARG A 129     -10.116  -9.552  19.005  1.00  0.00      RA0  H
ATOM   1193  CA  ARG A 129      -9.412 -10.722  17.404  1.00  0.00      RA0  C
ATOM   1194  CB  ARG A 129     -10.808 -11.294  17.147  1.00  0.00      RA0  C
ATOM   1195  CG  ARG A 129     -10.780 -11.942  15.755  1.00  0.00      RA0  C
ATOM   1196  CD  ARG A 129     -12.131 -12.158  15.083  1.00  0.00      RA0  C
ATOM   1197  NE  ARG A 129     -12.995 -10.995  15.254  1.00  0.00      RA0  N
ATOM   1198  HE  ARG A 129     -13.690 -11.101  15.972  1.00  0.00      RA0  H
ATOM   1199  CZ  ARG A 129     -12.918  -9.819  14.555  1.00  0.00      RA0  C
ATOM   1200  NH1 ARG A 129     -11.988  -9.624  13.592  1.00  0.00      RA0  N
ATOM   1201 HH11 ARG A 129     -11.909  -8.745  13.093  1.00  0.00      RA0  H
ATOM   1202 HH12 ARG A 129     -11.337 -10.341  13.332  1.00  0.00      RA0  H
ATOM   1203  NH2 ARG A 129     -13.810  -8.863  14.865  1.00  0.00      RA0  N
ATOM   1204 HH21 ARG A 129     -13.864  -7.975  14.385  1.00  0.00      RA0  H
ATOM   1205 HH22 ARG A 129     -14.486  -9.012  15.596  1.00  0.00      RA0  H
ATOM   1206  C   ARG A 129      -9.021  -9.882  16.186  1.00  0.00      RA0  C
ATOM   1207  O   ARG A 129      -8.273 -10.337  15.323  1.00  0.00      RA0  O
ATOM   1208  N   ALA A 130      -9.486  -8.611  16.111  1.00  0.00      RA0  N
ATOM   1209  H   ALA A 130     -10.004  -8.261  16.893  1.00  0.00      RA0  H
ATOM   1210  CA  ALA A 130      -9.175  -7.676  15.039  1.00  0.00      RA0  C
ATOM   1211  CB  ALA A 130      -9.955  -6.378  15.231  1.00  0.00      RA0  C
ATOM   1212  C   ALA A 130      -7.691  -7.332  14.965  1.00  0.00      RA0  C
ATOM   1213  O   ALA A 130      -7.096  -7.285  13.892  1.00  0.00      RA0  O
ATOM   1214  N   ILE A 131      -7.038  -7.143  16.131  1.00  0.00      RA0  N
ATOM   1215  H   ILE A 131      -7.595  -7.140  16.965  1.00  0.00      RA0  H
ATOM   1216  CA  ILE A 131      -5.593  -6.960  16.240  1.00  0.00      RA0  C
ATOM   1217  CB  ILE A 131      -5.231  -6.657  17.695  1.00  0.00      RA0  C
ATOM   1218  CG2 ILE A 131      -3.723  -6.520  17.891  1.00  0.00      RA0  C
ATOM   1219  CG1 ILE A 131      -5.972  -5.405  18.167  1.00  0.00      RA0  C
ATOM   1220  CD1 ILE A 131      -5.770  -5.130  19.658  1.00  0.00      RA0  C
ATOM   1221  C   ILE A 131      -4.811  -8.161  15.698  1.00  0.00      RA0  C
ATOM   1222  O   ILE A 131      -3.844  -8.007  14.952  1.00  0.00      RA0  O
ATOM   1223  N   LYS A 132      -5.241  -9.406  16.005  1.00  0.00      RA0  N
ATOM   1224  H   LYS A 132      -6.034  -9.495  16.608  1.00  0.00      RA0  H
ATOM   1225  CA  LYS A 132      -4.673 -10.614  15.419  1.00  0.00      RA0  C
ATOM   1226  CB  LYS A 132      -5.207 -11.869  16.103  1.00  0.00      RA0  C
ATOM   1227  CG  LYS A 132      -4.702 -11.988  17.539  1.00  0.00      RA0  C
ATOM   1228  CD  LYS A 132      -5.136 -13.295  18.201  1.00  0.00      RA0  C
ATOM   1229  CE  LYS A 132      -4.594 -13.429  19.625  1.00  0.00      RA0  C
ATOM   1230  NZ  LYS A 132      -4.952 -14.751  20.160  1.00  0.00      RA0  N
ATOM   1231  HZ1 LYS A 132      -4.586 -14.843  21.129  1.00  0.00      RA0  H
ATOM   1232  HZ2 LYS A 132      -5.986 -14.857  20.165  1.00  0.00      RA0  H
ATOM   1233  HZ3 LYS A 132      -4.531 -15.490  19.561  1.00  0.00      RA0  H
ATOM   1234  C   LYS A 132      -4.845 -10.712  13.907  1.00  0.00      RA0  C
ATOM   1235  O   LYS A 132      -3.908 -11.075  13.195  1.00  0.00      RA0  O
ATOM   1236  N   PHE A 133      -6.030 -10.344  13.371  1.00  0.00      RA0  N
ATOM   1237  H   PHE A 133      -6.767 -10.077  13.994  1.00  0.00      RA0  H
ATOM   1238  CA  PHE A 133      -6.250 -10.234  11.935  1.00  0.00      RA0  C
ATOM   1239  CB  PHE A 133      -7.707  -9.880  11.627  1.00  0.00      RA0  C
ATOM   1240  CG  PHE A 133      -8.610 -11.085  11.752  1.00  0.00      RA0  C
ATOM   1241  CD1 PHE A 133      -8.142 -12.281  12.284  1.00  0.00      RA0  C
ATOM   1242  CD2 PHE A 133      -9.927 -10.993  11.317  1.00  0.00      RA0  C
ATOM   1243  CE1 PHE A 133      -8.985 -13.381  12.377  1.00  0.00      RA0  C
ATOM   1244  CE2 PHE A 133     -10.771 -12.092  11.408  1.00  0.00      RA0  C
ATOM   1245  CZ  PHE A 133     -10.299 -13.288  11.935  1.00  0.00      RA0  C
ATOM   1246  C   PHE A 133      -5.339  -9.210  11.273  1.00  0.00      RA0  C
ATOM   1247  O   PHE A 133      -4.791  -9.477  10.209  1.00  0.00      RA0  O
ATOM   1248  N   ILE A 134      -5.099  -8.039  11.897  1.00  0.00      RA0  N
ATOM   1249  H   ILE A 134      -5.584  -7.853  12.753  1.00  0.00      RA0  H
ATOM   1250  CA  ILE A 134      -4.153  -7.039  11.404  1.00  0.00      RA0  C
ATOM   1251  CB  ILE A 134      -4.218  -5.774  12.265  1.00  0.00      RA0  C
ATOM   1252  CG2 ILE A 134      -3.081  -4.802  11.944  1.00  0.00      RA0  C
ATOM   1253  CG1 ILE A 134      -5.584  -5.105  12.107  1.00  0.00      RA0  C
ATOM   1254  CD1 ILE A 134      -5.762  -3.906  13.039  1.00  0.00      RA0  C
ATOM   1255  C   ILE A 134      -2.721  -7.562  11.285  1.00  0.00      RA0  C
ATOM   1256  O   ILE A 134      -2.071  -7.381  10.255  1.00  0.00      RA0  O
ATOM   1257  N   PHE A 135      -2.200  -8.292  12.297  1.00  0.00      RA0  N
ATOM   1258  H   PHE A 135      -2.751  -8.398  13.128  1.00  0.00      RA0  H
ATOM   1259  CA  PHE A 135      -0.900  -8.955  12.206  1.00  0.00      RA0  C
ATOM   1260  CB  PHE A 135      -0.535  -9.607  13.538  1.00  0.00      RA0  C
ATOM   1261  CG  PHE A 135      -0.393  -8.555  14.610  1.00  0.00      RA0  C
ATOM   1262  CD1 PHE A 135       0.059  -7.280  14.286  1.00  0.00      RA0  C
ATOM   1263  CD2 PHE A 135      -0.703  -8.869  15.927  1.00  0.00      RA0  C
ATOM   1264  CE1 PHE A 135       0.201  -6.320  15.280  1.00  0.00      RA0  C
ATOM   1265  CE2 PHE A 135      -0.557  -7.910  16.921  1.00  0.00      RA0  C
ATOM   1266  CZ  PHE A 135      -0.104  -6.636  16.598  1.00  0.00      RA0  C
ATOM   1267  C   PHE A 135      -0.835  -9.997  11.087  1.00  0.00      RA0  C
ATOM   1268  O   PHE A 135       0.136 -10.057  10.329  1.00  0.00      RA0  O
ATOM   1269  N   ALA A 136      -1.901 -10.810  10.923  1.00  0.00      RA0  N
ATOM   1270  H   ALA A 136      -2.656 -10.724  11.577  1.00  0.00      RA0  H
ATOM   1271  CA  ALA A 136      -2.052 -11.751   9.827  1.00  0.00      RA0  C
ATOM   1272  CB  ALA A 136      -3.322 -12.585  10.007  1.00  0.00      RA0  C
ATOM   1273  C   ALA A 136      -2.087 -11.082   8.444  1.00  0.00      RA0  C
ATOM   1274  O   ALA A 136      -1.453 -11.560   7.503  1.00  0.00      RA0  O
ATOM   1275  N   ILE A 137      -2.782  -9.929   8.296  1.00  0.00      RA0  N
ATOM   1276  H   ILE A 137      -3.269  -9.586   9.099  1.00  0.00      RA0  H
ATOM   1277  CA  ILE A 137      -2.808  -9.110   7.084  1.00  0.00      RA0  C
ATOM   1278  CB  ILE A 137      -3.747  -7.911   7.276  1.00  0.00      RA0  C
ATOM   1279  CG2 ILE A 137      -3.513  -6.810   6.239  1.00  0.00      RA0  C
ATOM   1280  CG1 ILE A 137      -5.208  -8.358   7.294  1.00  0.00      RA0  C
ATOM   1281  CD1 ILE A 137      -6.141  -7.215   7.693  1.00  0.00      RA0  C
ATOM   1282  C   ILE A 137      -1.426  -8.623   6.676  1.00  0.00      RA0  C
ATOM   1283  O   ILE A 137      -1.041  -8.755   5.516  1.00  0.00      RA0  O
ATOM   1284  N   TRP A 138      -0.619  -8.087   7.618  1.00  0.00      RA0  N
ATOM   1285  H   TRP A 138      -0.976  -7.996   8.551  1.00  0.00      RA0  H
ATOM   1286  CA  TRP A 138       0.746  -7.661   7.337  1.00  0.00      RA0  C
ATOM   1287  CB  TRP A 138       1.333  -6.878   8.507  1.00  0.00      RA0  C
ATOM   1288  CG  TRP A 138       0.809  -5.465   8.459  1.00  0.00      RA0  C
ATOM   1289  CD2 TRP A 138       1.158  -4.425   7.520  1.00  0.00      RA0  C
ATOM   1290  CE2 TRP A 138       0.419  -3.272   7.870  1.00  0.00      RA0  C
ATOM   1291  CE3 TRP A 138       2.024  -4.381   6.434  1.00  0.00      RA0  C
ATOM   1292  CD1 TRP A 138      -0.124  -4.882   9.326  1.00  0.00      RA0  C
ATOM   1293  NE1 TRP A 138      -0.354  -3.588   8.980  1.00  0.00      RA0  N
ATOM   1294  HE1 TRP A 138      -0.962  -2.971   9.446  1.00  0.00      RA0  H
ATOM   1295  CZ2 TRP A 138       0.564  -2.107   7.127  1.00  0.00      RA0  C
ATOM   1296  CZ3 TRP A 138       2.161  -3.210   5.699  1.00  0.00      RA0  C
ATOM   1297  CH2 TRP A 138       1.433  -2.077   6.043  1.00  0.00      RA0  C
ATOM   1298  C   TRP A 138       1.671  -8.799   6.939  1.00  0.00      RA0  C
ATOM   1299  O   TRP A 138       2.452  -8.668   5.996  1.00  0.00      RA0  O
ATOM   1300  N   LEU A 139       1.582  -9.964   7.619  1.00  0.00      RA0  N
ATOM   1301  H   LEU A 139       0.946 -10.015   8.393  1.00  0.00      RA0  H
ATOM   1302  CA  LEU A 139       2.334 -11.154   7.248  1.00  0.00      RA0  C
ATOM   1303  CB  LEU A 139       2.127 -12.248   8.294  1.00  0.00      RA0  C
ATOM   1304  CG  LEU A 139       3.000 -13.479   8.041  1.00  0.00      RA0  C
ATOM   1305  CD1 LEU A 139       4.491 -13.132   8.049  1.00  0.00      RA0  C
ATOM   1306  CD2 LEU A 139       2.667 -14.616   9.006  1.00  0.00      RA0  C
ATOM   1307  C   LEU A 139       1.979 -11.667   5.853  1.00  0.00      RA0  C
ATOM   1308  O   LEU A 139       2.858 -11.907   5.025  1.00  0.00      RA0  O
ATOM   1309  N   ALA A 140       0.670 -11.776   5.528  1.00  0.00      RA0  N
ATOM   1310  H   ALA A 140      -0.011 -11.549   6.226  1.00  0.00      RA0  H
ATOM   1311  CA  ALA A 140       0.201 -12.156   4.210  1.00  0.00      RA0  C
ATOM   1312  CB  ALA A 140      -1.320 -12.308   4.202  1.00  0.00      RA0  C
ATOM   1313  C   ALA A 140       0.608 -11.162   3.124  1.00  0.00      RA0  C
ATOM   1314  O   ALA A 140       1.088 -11.545   2.060  1.00  0.00      RA0  O
ATOM   1315  N   ALA A 141       0.482  -9.846   3.391  1.00  0.00      RA0  N
ATOM   1316  H   ALA A 141       0.098  -9.587   4.277  1.00  0.00      RA0  H
ATOM   1317  CA  ALA A 141       0.879  -8.788   2.487  1.00  0.00      RA0  C
ATOM   1318  CB  ALA A 141       0.561  -7.429   3.104  1.00  0.00      RA0  C
ATOM   1319  C   ALA A 141       2.362  -8.780   2.133  1.00  0.00      RA0  C
ATOM   1320  O   ALA A 141       2.729  -8.602   0.974  1.00  0.00      RA0  O
ATOM   1321  N   PHE A 142       3.251  -9.002   3.123  1.00  0.00      RA0  N
ATOM   1322  H   PHE A 142       2.897  -9.106   4.056  1.00  0.00      RA0  H
ATOM   1323  CA  PHE A 142       4.678  -9.174   2.915  1.00  0.00      RA0  C
ATOM   1324  CB  PHE A 142       5.357  -9.250   4.281  1.00  0.00      RA0  C
ATOM   1325  CG  PHE A 142       6.854  -9.343   4.131  1.00  0.00      RA0  C
ATOM   1326  CD1 PHE A 142       7.530 -10.447   4.638  1.00  0.00      RA0  C
ATOM   1327  CD2 PHE A 142       7.556  -8.323   3.502  1.00  0.00      RA0  C
ATOM   1328  CE1 PHE A 142       8.913 -10.521   4.533  1.00  0.00      RA0  C
ATOM   1329  CE2 PHE A 142       8.940  -8.398   3.399  1.00  0.00      RA0  C
ATOM   1330  CZ  PHE A 142       9.619  -9.493   3.921  1.00  0.00      RA0  C
ATOM   1331  C   PHE A 142       5.004 -10.411   2.069  1.00  0.00      RA0  C
ATOM   1332  O   PHE A 142       5.768 -10.337   1.106  1.00  0.00      RA0  O
ATOM   1333  N   LEU A 143       4.384 -11.571   2.377  1.00  0.00      RA0  N
ATOM   1334  H   LEU A 143       3.748 -11.574   3.153  1.00  0.00      RA0  H
ATOM   1335  CA  LEU A 143       4.573 -12.813   1.642  1.00  0.00      RA0  C
ATOM   1336  CB  LEU A 143       3.897 -13.980   2.359  1.00  0.00      RA0  C
ATOM   1337  CG  LEU A 143       4.521 -14.257   3.728  1.00  0.00      RA0  C
ATOM   1338  CD1 LEU A 143       3.781 -15.369   4.471  1.00  0.00      RA0  C
ATOM   1339  CD2 LEU A 143       6.024 -14.521   3.630  1.00  0.00      RA0  C
ATOM   1340  C   LEU A 143       4.112 -12.738   0.191  1.00  0.00      RA0  C
ATOM   1341  O   LEU A 143       4.760 -13.294  -0.693  1.00  0.00      RA0  O
ATOM   1342  N   LEU A 144       3.000 -12.033  -0.099  1.00  0.00      RA0  N
ATOM   1343  H   LEU A 144       2.479 -11.646   0.664  1.00  0.00      RA0  H
ATOM   1344  CA  LEU A 144       2.564 -11.713  -1.451  1.00  0.00      RA0  C
ATOM   1345  CB  LEU A 144       1.132 -11.182  -1.433  1.00  0.00      RA0  C
ATOM   1346  CG  LEU A 144       0.129 -12.247  -0.989  1.00  0.00      RA0  C
ATOM   1347  CD1 LEU A 144      -1.259 -11.658  -0.734  1.00  0.00      RA0  C
ATOM   1348  CD2 LEU A 144       0.089 -13.423  -1.966  1.00  0.00      RA0  C
ATOM   1349  C   LEU A 144       3.483 -10.738  -2.178  1.00  0.00      RA0  C
ATOM   1350  O   LEU A 144       3.817 -10.926  -3.347  1.00  0.00      RA0  O
ATOM   1351  N   ALA A 145       3.961  -9.687  -1.481  1.00  0.00      RA0  N
ATOM   1352  H   ALA A 145       3.644  -9.565  -0.539  1.00  0.00      RA0  H
ATOM   1353  CA  ALA A 145       4.878  -8.701  -2.015  1.00  0.00      RA0  C
ATOM   1354  CB  ALA A 145       5.157  -7.606  -0.992  1.00  0.00      RA0  C
ATOM   1355  C   ALA A 145       6.230  -9.253  -2.450  1.00  0.00      RA0  C
ATOM   1356  O   ALA A 145       6.810  -8.787  -3.427  1.00  0.00      RA0  O
ATOM   1357  N   LEU A 146       6.785 -10.269  -1.758  1.00  0.00      RA0  N
ATOM   1358  H   LEU A 146       6.301 -10.587  -0.939  1.00  0.00      RA0  H
ATOM   1359  CA  LEU A 146       8.037 -10.902  -2.158  1.00  0.00      RA0  C
ATOM   1360  CB  LEU A 146       8.482 -11.946  -1.129  1.00  0.00      RA0  C
ATOM   1361  CG  LEU A 146       8.734 -11.335   0.247  1.00  0.00      RA0  C
ATOM   1362  CD1 LEU A 146       9.005 -12.410   1.299  1.00  0.00      RA0  C
ATOM   1363  CD2 LEU A 146       9.833 -10.273   0.196  1.00  0.00      RA0  C
ATOM   1364  C   LEU A 146       8.089 -11.449  -3.599  1.00  0.00      RA0  C
ATOM   1365  O   LEU A 146       8.995 -11.023  -4.318  1.00  0.00      RA0  O
ATOM   1366  N   PRO A 147       7.211 -12.290  -4.160  1.00  0.00      RA0  N
ATOM   1367  CD  PRO A 147       6.103 -12.965  -3.487  1.00  0.00      RA0  C
ATOM   1368  CA  PRO A 147       7.320 -12.727  -5.553  1.00  0.00      RA0  C
ATOM   1369  CB  PRO A 147       6.352 -13.910  -5.640  1.00  0.00      RA0  C
ATOM   1370  CG  PRO A 147       5.287 -13.615  -4.594  1.00  0.00      RA0  C
ATOM   1371  C   PRO A 147       6.997 -11.603  -6.518  1.00  0.00      RA0  C
ATOM   1372  O   PRO A 147       7.451 -11.640  -7.658  1.00  0.00      RA0  O
ATOM   1373  N   GLN A 148       6.220 -10.596  -6.086  1.00  0.00      RA0  N
ATOM   1374  H   GLN A 148       5.867 -10.632  -5.150  1.00  0.00      RA0  H
ATOM   1375  CA  GLN A 148       5.964  -9.386  -6.838  1.00  0.00      RA0  C
ATOM   1376  CB  GLN A 148       4.797  -8.632  -6.195  1.00  0.00      RA0  C
ATOM   1377  CG  GLN A 148       3.501  -9.452  -6.183  1.00  0.00      RA0  C
ATOM   1378  CD  GLN A 148       2.406  -8.708  -5.437  1.00  0.00      RA0  C
ATOM   1379  OE1 GLN A 148       1.731  -9.234  -4.557  1.00  0.00      RA0  O
ATOM   1380  NE2 GLN A 148       2.257  -7.440  -5.838  1.00  0.00      RA0  N
ATOM   1381 HE21 GLN A 148       2.824  -6.982  -6.528  1.00  0.00      RA0  H
ATOM   1382 HE22 GLN A 148       1.612  -6.768  -5.459  1.00  0.00      RA0  H
ATOM   1383  C   GLN A 148       7.201  -8.496  -6.981  1.00  0.00      RA0  C
ATOM   1384  O   GLN A 148       7.395  -7.836  -8.001  1.00  0.00      RA0  O
ATOM   1385  N   ALA A 149       8.085  -8.463  -5.964  1.00  0.00      RA0  N
ATOM   1386  H   ALA A 149       7.913  -9.028  -5.154  1.00  0.00      RA0  H
ATOM   1387  CA  ALA A 149       9.208  -7.554  -5.922  1.00  0.00      RA0  C
ATOM   1388  CB  ALA A 149       9.317  -6.928  -4.543  1.00  0.00      RA0  C
ATOM   1389  C   ALA A 149      10.566  -8.161  -6.284  1.00  0.00      RA0  C
ATOM   1390  O   ALA A 149      11.469  -7.443  -6.709  1.00  0.00      RA0  O
ATOM   1391  N   MET A 150      10.744  -9.498  -6.194  1.00  0.00      RA0  N
ATOM   1392  H   MET A 150       9.975 -10.045  -5.856  1.00  0.00      RA0  H
ATOM   1393  CA  MET A 150      12.017 -10.183  -6.438  1.00  0.00      RA0  C
ATOM   1394  CB  MET A 150      12.020 -11.609  -5.886  1.00  0.00      RA0  C
ATOM   1395  CG  MET A 150      12.132 -11.639  -4.360  1.00  0.00      RA0  C
ATOM   1396  SD  MET A 150      12.279 -13.308  -3.702  1.00  0.00      RA0  S
ATOM   1397  CE  MET A 150      10.807 -14.013  -4.459  1.00  0.00      RA0  C
ATOM   1398  C   MET A 150      12.496 -10.173  -7.889  1.00  0.00      RA0  C
ATOM   1399  O   MET A 150      13.637 -10.509  -8.188  1.00  0.00      RA0  O
ATOM   1400  N   GLN A 151      11.636  -9.768  -8.833  1.00  0.00      RA0  N
ATOM   1401  H   GLN A 151      10.768  -9.426  -8.485  1.00  0.00      RA0  H
ATOM   1402  CA  GLN A 151      11.957  -9.669 -10.238  1.00  0.00      RA0  C
ATOM   1403  CB  GLN A 151      10.682  -9.841 -11.046  1.00  0.00      RA0  C
ATOM   1404  CG  GLN A 151       9.674  -8.805 -10.563  1.00  0.00      RA0  C
ATOM   1405  CD  GLN A 151       8.528  -8.652 -11.520  1.00  0.00      RA0  C
ATOM   1406  OE1 GLN A 151       8.502  -9.161 -12.633  1.00  0.00      RA0  O
ATOM   1407  NE2 GLN A 151       7.589  -7.845 -11.032  1.00  0.00      RA0  N
ATOM   1408 HE21 GLN A 151       7.593  -7.543 -10.072  1.00  0.00      RA0  H
ATOM   1409 HE22 GLN A 151       6.865  -7.555 -11.650  1.00  0.00      RA0  H
ATOM   1410  C   GLN A 151      12.559  -8.318 -10.637  1.00  0.00      RA0  C
ATOM   1411  O   GLN A 151      13.008  -8.144 -11.773  1.00  0.00      RA0  O
ATOM   1412  N   PHE A 152      12.552  -7.316  -9.725  1.00  0.00      RA0  N
ATOM   1413  H   PHE A 152      12.390  -7.522  -8.759  1.00  0.00      RA0  H
ATOM   1414  CA  PHE A 152      13.025  -5.969 -10.006  1.00  0.00      RA0  C
ATOM   1415  CB  PHE A 152      12.298  -4.926  -9.153  1.00  0.00      RA0  C
ATOM   1416  CG  PHE A 152      10.879  -4.719  -9.629  1.00  0.00      RA0  C
ATOM   1417  CD1 PHE A 152      10.640  -3.888 -10.745  1.00  0.00      RA0  C
ATOM   1418  CD2 PHE A 152       9.817  -5.344  -8.942  1.00  0.00      RA0  C
ATOM   1419  CE1 PHE A 152       9.316  -3.668 -11.174  1.00  0.00      RA0  C
ATOM   1420  CE2 PHE A 152       8.493  -5.124  -9.368  1.00  0.00      RA0  C
ATOM   1421  CZ  PHE A 152       8.255  -4.288 -10.479  1.00  0.00      RA0  C
ATOM   1422  C   PHE A 152      14.515  -5.894  -9.719  1.00  0.00      RA0  C
ATOM   1423  O   PHE A 152      14.981  -6.352  -8.682  1.00  0.00      RA0  O
ATOM   1424  N   SER A 153      15.303  -5.317 -10.642  1.00  0.00      RA0  N
ATOM   1425  H   SER A 153      14.968  -5.044 -11.541  1.00  0.00      RA0  H
ATOM   1426  CA  SER A 153      16.755  -5.288 -10.536  1.00  0.00      RA0  C
ATOM   1427  CB  SER A 153      17.128  -6.555 -11.271  1.00  0.00      RA0  C
ATOM   1428  OG  SER A 153      15.902  -7.002 -11.873  1.00  0.00      RA0  O
ATOM   1429  HG  SER A 153      15.827  -7.934 -11.697  1.00  0.00      RA0  H
ATOM   1430  C   SER A 153      17.231  -3.989 -11.161  1.00  0.00      RA0  C
ATOM   1431  O   SER A 153      16.453  -3.313 -11.838  1.00  0.00      RA0  O
ATOM   1432  N   VAL A 154      18.497  -3.565 -10.960  1.00  0.00      RA0  N
ATOM   1433  H   VAL A 154      19.153  -4.135 -10.455  1.00  0.00      RA0  H
ATOM   1434  CA  VAL A 154      19.018  -2.367 -11.610  1.00  0.00      RA0  C
ATOM   1435  CB  VAL A 154      20.022  -1.627 -10.727  1.00  0.00      RA0  C
ATOM   1436  CG1 VAL A 154      20.506  -0.346 -11.411  1.00  0.00      RA0  C
ATOM   1437  CG2 VAL A 154      19.407  -1.328  -9.361  1.00  0.00      RA0  C
ATOM   1438  C   VAL A 154      19.629  -2.743 -12.958  1.00  0.00      RA0  C
ATOM   1439  O   VAL A 154      20.752  -3.229 -13.072  1.00  0.00      RA0  O
ATOM   1440  N   VAL A 155      18.880  -2.519 -14.056  1.00  0.00      RA0  N
ATOM   1441  H   VAL A 155      18.045  -1.979 -13.947  1.00  0.00      RA0  H
ATOM   1442  CA  VAL A 155      19.245  -2.993 -15.383  1.00  0.00      RA0  C
ATOM   1443  CB  VAL A 155      18.044  -3.668 -16.053  1.00  0.00      RA0  C
ATOM   1444  CG1 VAL A 155      18.414  -4.305 -17.394  1.00  0.00      RA0  C
ATOM   1445  CG2 VAL A 155      17.425  -4.696 -15.102  1.00  0.00      RA0  C
ATOM   1446  C   VAL A 155      19.792  -1.825 -16.193  1.00  0.00      RA0  C
ATOM   1447  O   VAL A 155      19.313  -0.696 -16.102  1.00  0.00      RA0  O
ATOM   1448  N   TYR A 156      20.842  -2.053 -17.009  1.00  0.00      RA0  N
ATOM   1449  H   TYR A 156      21.167  -2.991 -17.111  1.00  0.00      RA0  H
ATOM   1450  CA  TYR A 156      21.390  -1.038 -17.893  1.00  0.00      RA0  C
ATOM   1451  CB  TYR A 156      22.849  -1.384 -18.194  1.00  0.00      RA0  C
ATOM   1452  CG  TYR A 156      23.539  -0.255 -18.921  1.00  0.00      RA0  C
ATOM   1453  CD1 TYR A 156      23.753  -0.330 -20.292  1.00  0.00      RA0  C
ATOM   1454  CE1 TYR A 156      24.418   0.701 -20.945  1.00  0.00      RA0  C
ATOM   1455  CD2 TYR A 156      23.976   0.855 -18.211  1.00  0.00      RA0  C
ATOM   1456  CE2 TYR A 156      24.638   1.887 -18.862  1.00  0.00      RA0  C
ATOM   1457  CZ  TYR A 156      24.863   1.807 -20.230  1.00  0.00      RA0  C
ATOM   1458  OH  TYR A 156      25.523   2.826 -20.884  1.00  0.00      RA0  O
ATOM   1459  HH  TYR A 156      25.317   3.666 -20.474  1.00  0.00      RA0  H
ATOM   1460  C   TYR A 156      20.567  -0.930 -19.188  1.00  0.00      RA0  C
ATOM   1461  O   TYR A 156      20.478  -1.886 -19.958  1.00  0.00      RA0  O
ATOM   1462  N   GLN A 157      19.923   0.230 -19.447  1.00  0.00      RA0  N
ATOM   1463  H   GLN A 157      20.065   1.033 -18.857  1.00  0.00      RA0  H
ATOM   1464  CA  GLN A 157      19.010   0.448 -20.559  1.00  0.00      RA0  C
ATOM   1465  CB  GLN A 157      17.547   0.133 -20.156  1.00  0.00      RA0  C
ATOM   1466  CG  GLN A 157      17.274  -1.143 -19.326  1.00  0.00      RA0  C
ATOM   1467  CD  GLN A 157      16.495  -2.232 -20.064  1.00  0.00      RA0  C
ATOM   1468  OE1 GLN A 157      15.729  -2.994 -19.472  1.00  0.00      RA0  O
ATOM   1469  NE2 GLN A 157      16.705  -2.302 -21.384  1.00  0.00      RA0  N
ATOM   1470 HE21 GLN A 157      17.373  -1.724 -21.849  1.00  0.00      RA0  H
ATOM   1471 HE22 GLN A 157      16.193  -2.962 -21.930  1.00  0.00      RA0  H
ATOM   1472  C   GLN A 157      19.097   1.924 -20.924  1.00  0.00      RA0  C
ATOM   1473  O   GLN A 157      19.368   2.757 -20.067  1.00  0.00      RA0  O
ATOM   1474  N   ASN A 158      18.920   2.291 -22.215  1.00  0.00      RA0  N
ATOM   1475  H   ASN A 158      18.608   1.597 -22.859  1.00  0.00      RA0  H
ATOM   1476  CA  ASN A 158      18.988   3.673 -22.710  1.00  0.00      RA0  C
ATOM   1477  CB  ASN A 158      17.880   4.609 -22.189  1.00  0.00      RA0  C
ATOM   1478  CG  ASN A 158      16.537   3.951 -21.964  1.00  0.00      RA0  C
ATOM   1479  OD1 ASN A 158      16.210   2.897 -22.512  1.00  0.00      RA0  O
ATOM   1480  ND2 ASN A 158      15.772   4.635 -21.094  1.00  0.00      RA0  N
ATOM   1481 HD21 ASN A 158      16.118   5.493 -20.686  1.00  0.00      RA0  H
ATOM   1482 HD22 ASN A 158      14.862   4.371 -20.785  1.00  0.00      RA0  H
ATOM   1483  C   ASN A 158      20.274   4.430 -22.365  1.00  0.00      RA0  C
ATOM   1484  O   ASN A 158      20.241   5.596 -21.986  1.00  0.00      RA0  O
ATOM   1485  N   GLU A 159      21.437   3.753 -22.462  1.00  0.00      RA0  N
ATOM   1486  H   GLU A 159      21.395   2.832 -22.838  1.00  0.00      RA0  H
ATOM   1487  CA  GLU A 159      22.745   4.240 -22.031  1.00  0.00      RA0  C
ATOM   1488  CB  GLU A 159      23.229   5.378 -22.934  1.00  0.00      RA0  C
ATOM   1489  CG  GLU A 159      23.291   4.867 -24.378  1.00  0.00      RA0  C
ATOM   1490  CD  GLU A 159      23.710   5.969 -25.327  1.00  0.00      RA0  C
ATOM   1491  OE1 GLU A 159      23.097   6.087 -26.388  1.00  0.00      RA0  O
ATOM   1492  OE2 GLU A 159      24.649   6.697 -25.011  1.00  0.00      RA0  O
ATOM   1493  C   GLU A 159      22.892   4.520 -20.528  1.00  0.00      RA0  C
ATOM   1494  O   GLU A 159      23.948   4.964 -20.071  1.00  0.00      RA0  O
ATOM   1495  N   GLY A 160      21.872   4.197 -19.703  1.00  0.00      RA0  N
ATOM   1496  H   GLY A 160      21.033   3.779 -20.051  1.00  0.00      RA0  H
ATOM   1497  CA  GLY A 160      21.833   4.498 -18.282  1.00  0.00      RA0  C
ATOM   1498  C   GLY A 160      21.373   3.326 -17.451  1.00  0.00      RA0  C
ATOM   1499  O   GLY A 160      21.289   2.197 -17.918  1.00  0.00      RA0  O
ATOM   1500  N   TYR A 161      21.045   3.554 -16.170  1.00  0.00      RA0  N
ATOM   1501  H   TYR A 161      20.921   4.506 -15.879  1.00  0.00      RA0  H
ATOM   1502  CA  TYR A 161      20.685   2.500 -15.230  1.00  0.00      RA0  C
ATOM   1503  CB  TYR A 161      21.636   2.479 -14.035  1.00  0.00      RA0  C
ATOM   1504  CG  TYR A 161      22.988   1.951 -14.445  1.00  0.00      RA0  C
ATOM   1505  CD1 TYR A 161      23.208   0.580 -14.483  1.00  0.00      RA0  C
ATOM   1506  CE1 TYR A 161      24.457   0.087 -14.842  1.00  0.00      RA0  C
ATOM   1507  CD2 TYR A 161      24.011   2.832 -14.775  1.00  0.00      RA0  C
ATOM   1508  CE2 TYR A 161      25.259   2.339 -15.138  1.00  0.00      RA0  C
ATOM   1509  CZ  TYR A 161      25.481   0.968 -15.173  1.00  0.00      RA0  C
ATOM   1510  OH  TYR A 161      26.718   0.482 -15.545  1.00  0.00      RA0  O
ATOM   1511  HH  TYR A 161      27.289   1.208 -15.758  1.00  0.00      RA0  H
ATOM   1512  C   TYR A 161      19.274   2.730 -14.726  1.00  0.00      RA0  C
ATOM   1513  O   TYR A 161      18.942   3.821 -14.266  1.00  0.00      RA0  O
ATOM   1514  N   SER A 162      18.402   1.703 -14.772  1.00  0.00      RA0  N
ATOM   1515  H   SER A 162      18.696   0.844 -15.195  1.00  0.00      RA0  H
ATOM   1516  CA  SER A 162      17.015   1.827 -14.343  1.00  0.00      RA0  C
ATOM   1517  CB  SER A 162      16.148   1.944 -15.582  1.00  0.00      RA0  C
ATOM   1518  OG  SER A 162      16.782   2.898 -16.431  1.00  0.00      RA0  O
ATOM   1519  HG  SER A 162      16.496   3.761 -16.131  1.00  0.00      RA0  H
ATOM   1520  C   SER A 162      16.603   0.689 -13.422  1.00  0.00      RA0  C
ATOM   1521  O   SER A 162      16.994  -0.461 -13.591  1.00  0.00      RA0  O
ATOM   1522  SG  CYS A 163      13.880  -0.450  -9.027  1.00  0.00      RA0  S
ATOM   1523  CB  CYS A 163      14.820   0.583 -10.185  1.00  0.00      RA0  C
ATOM   1524  N   CYS A 163      15.784   0.979 -12.386  1.00  0.00      RA0  N
ATOM   1525  H   CYS A 163      15.469   1.922 -12.293  1.00  0.00      RA0  H
ATOM   1526  CA  CYS A 163      15.196  -0.048 -11.530  1.00  0.00      RA0  C
ATOM   1527  C   CYS A 163      13.972  -0.607 -12.247  1.00  0.00      RA0  C
ATOM   1528  O   CYS A 163      12.960   0.076 -12.390  1.00  0.00      RA0  O
ATOM   1529  N   THR A 164      14.056  -1.851 -12.761  1.00  0.00      RA0  N
ATOM   1530  H   THR A 164      14.855  -2.420 -12.537  1.00  0.00      RA0  H
ATOM   1531  CA  THR A 164      13.073  -2.377 -13.704  1.00  0.00      RA0  C
ATOM   1532  CB  THR A 164      13.312  -1.811 -15.113  1.00  0.00      RA0  C
ATOM   1533  OG1 THR A 164      12.179  -2.071 -15.949  1.00  0.00      RA0  O
ATOM   1534  HG1 THR A 164      11.640  -1.282 -15.860  1.00  0.00      RA0  H
ATOM   1535  CG2 THR A 164      14.612  -2.279 -15.767  1.00  0.00      RA0  C
ATOM   1536  C   THR A 164      13.104  -3.892 -13.662  1.00  0.00      RA0  C
ATOM   1537  O   THR A 164      13.925  -4.490 -12.971  1.00  0.00      RA0  O
ATOM   1538  N   MET A 165      12.182  -4.574 -14.366  1.00  0.00      RA0  N
ATOM   1539  H   MET A 165      11.622  -4.016 -14.978  1.00  0.00      RA0  H
ATOM   1540  CA  MET A 165      12.114  -6.024 -14.413  1.00  0.00      RA0  C
ATOM   1541  CB  MET A 165      10.740  -6.497 -14.886  1.00  0.00      RA0  C
ATOM   1542  CG  MET A 165       9.591  -5.973 -14.024  1.00  0.00      RA0  C
ATOM   1543  SD  MET A 165       7.977  -6.425 -14.678  1.00  0.00      RA0  S
ATOM   1544  CE  MET A 165       8.191  -5.753 -16.333  1.00  0.00      RA0  C
ATOM   1545  C   MET A 165      13.197  -6.602 -15.310  1.00  0.00      RA0  C
ATOM   1546  O   MET A 165      13.342  -6.217 -16.467  1.00  0.00      RA0  O
ATOM   1547  N   GLU A 166      14.011  -7.532 -14.776  1.00  0.00      RA0  N
ATOM   1548  H   GLU A 166      13.849  -7.836 -13.834  1.00  0.00      RA0  H
ATOM   1549  CA  GLU A 166      15.120  -8.122 -15.510  1.00  0.00      RA0  C
ATOM   1550  CB  GLU A 166      16.199  -8.598 -14.522  1.00  0.00      RA0  C
ATOM   1551  CG  GLU A 166      17.038  -9.835 -14.874  1.00  0.00      RA0  C
ATOM   1552  CD  GLU A 166      16.263 -11.086 -14.513  1.00  0.00      RA0  C
ATOM   1553  OE1 GLU A 166      15.284 -10.967 -13.779  1.00  0.00      RA0  O
ATOM   1554  OE2 GLU A 166      16.616 -12.170 -14.980  1.00  0.00      RA0  O
ATOM   1555  C   GLU A 166      14.744  -9.194 -16.542  1.00  0.00      RA0  C
ATOM   1556  O   GLU A 166      15.380  -9.310 -17.586  1.00  0.00      RA0  O
ATOM   1557  N   ASN A 167      13.707 -10.023 -16.275  1.00  0.00      RA0  N
ATOM   1558  H   ASN A 167      13.234  -9.935 -15.400  1.00  0.00      RA0  H
ATOM   1559  CA  ASN A 167      13.404 -11.205 -17.074  1.00  0.00      RA0  C
ATOM   1560  CB  ASN A 167      13.699 -12.460 -16.285  1.00  0.00      RA0  C
ATOM   1561  CG  ASN A 167      13.679 -13.654 -17.191  1.00  0.00      RA0  C
ATOM   1562  OD1 ASN A 167      12.647 -14.109 -17.679  1.00  0.00      RA0  O
ATOM   1563  ND2 ASN A 167      14.915 -14.151 -17.364  1.00  0.00      RA0  N
ATOM   1564 HD21 ASN A 167      15.650 -13.679 -16.858  1.00  0.00      RA0  H
ATOM   1565 HD22 ASN A 167      15.143 -14.932 -17.941  1.00  0.00      RA0  H
ATOM   1566  C   ASN A 167      11.923 -11.270 -17.444  1.00  0.00      RA0  C
ATOM   1567  O   ASN A 167      11.046 -11.159 -16.583  1.00  0.00      RA0  O
ATOM   1568  N   ASP A 168      11.613 -11.512 -18.734  1.00  0.00      RA0  N
ATOM   1569  H   ASP A 168      12.376 -11.566 -19.385  1.00  0.00      RA0  H
ATOM   1570  CA  ASP A 168      10.300 -11.583 -19.362  1.00  0.00      RA0  C
ATOM   1571  CB  ASP A 168      10.469 -11.810 -20.862  1.00  0.00      RA0  C
ATOM   1572  CG  ASP A 168      11.555 -10.870 -21.349  1.00  0.00      RA0  C
ATOM   1573  OD1 ASP A 168      11.276  -9.689 -21.553  1.00  0.00      RA0  O
ATOM   1574  OD2 ASP A 168      12.695 -11.315 -21.474  1.00  0.00      RA0  O
ATOM   1575  C   ASP A 168       9.335 -12.572 -18.725  1.00  0.00      RA0  C
ATOM   1576  O   ASP A 168       8.137 -12.327 -18.583  1.00  0.00      RA0  O
ATOM   1577  N   PHE A 169       9.858 -13.744 -18.313  1.00  0.00      RA0  N
ATOM   1578  H   PHE A 169      10.851 -13.841 -18.414  1.00  0.00      RA0  H
ATOM   1579  CA  PHE A 169       9.111 -14.813 -17.678  1.00  0.00      RA0  C
ATOM   1580  CB  PHE A 169      10.020 -16.006 -17.381  1.00  0.00      RA0  C
ATOM   1581  CG  PHE A 169       9.229 -17.078 -16.674  1.00  0.00      RA0  C
ATOM   1582  CD1 PHE A 169       9.555 -17.433 -15.370  1.00  0.00      RA0  C
ATOM   1583  CD2 PHE A 169       8.173 -17.707 -17.323  1.00  0.00      RA0  C
ATOM   1584  CE1 PHE A 169       8.823 -18.416 -14.714  1.00  0.00      RA0  C
ATOM   1585  CE2 PHE A 169       7.441 -18.690 -16.667  1.00  0.00      RA0  C
ATOM   1586  CZ  PHE A 169       7.766 -19.043 -15.363  1.00  0.00      RA0  C
ATOM   1587  C   PHE A 169       8.422 -14.332 -16.399  1.00  0.00      RA0  C
ATOM   1588  O   PHE A 169       7.229 -14.557 -16.196  1.00  0.00      RA0  O
ATOM   1589  N   TYR A 170       9.149 -13.584 -15.542  1.00  0.00      RA0  N
ATOM   1590  H   TYR A 170      10.071 -13.315 -15.827  1.00  0.00      RA0  H
ATOM   1591  CA  TYR A 170       8.592 -12.992 -14.340  1.00  0.00      RA0  C
ATOM   1592  CB  TYR A 170       9.658 -12.344 -13.457  1.00  0.00      RA0  C
ATOM   1593  CG  TYR A 170      10.911 -13.170 -13.270  1.00  0.00      RA0  C
ATOM   1594  CD1 TYR A 170      10.901 -14.562 -13.296  1.00  0.00      RA0  C
ATOM   1595  CE1 TYR A 170      12.095 -15.265 -13.164  1.00  0.00      RA0  C
ATOM   1596  CD2 TYR A 170      12.104 -12.495 -13.056  1.00  0.00      RA0  C
ATOM   1597  CE2 TYR A 170      13.291 -13.196 -12.905  1.00  0.00      RA0  C
ATOM   1598  CZ  TYR A 170      13.292 -14.580 -12.989  1.00  0.00      RA0  C
ATOM   1599  OH  TYR A 170      14.489 -15.259 -12.909  1.00  0.00      RA0  O
ATOM   1600  HH  TYR A 170      15.187 -14.618 -13.024  1.00  0.00      RA0  H
ATOM   1601  C   TYR A 170       7.555 -11.934 -14.654  1.00  0.00      RA0  C
ATOM   1602  O   TYR A 170       6.512 -11.896 -14.013  1.00  0.00      RA0  O
ATOM   1603  N   ALA A 171       7.771 -11.105 -15.698  1.00  0.00      RA0  N
ATOM   1604  H   ALA A 171       8.646 -11.178 -16.181  1.00  0.00      RA0  H
ATOM   1605  CA  ALA A 171       6.804 -10.117 -16.146  1.00  0.00      RA0  C
ATOM   1606  CB  ALA A 171       7.366  -9.323 -17.325  1.00  0.00      RA0  C
ATOM   1607  C   ALA A 171       5.447 -10.706 -16.560  1.00  0.00      RA0  C
ATOM   1608  O   ALA A 171       4.396 -10.199 -16.161  1.00  0.00      RA0  O
ATOM   1609  N   HIS A 172       5.440 -11.831 -17.316  1.00  0.00      RA0  N
ATOM   1610  H   HIS A 172       6.330 -12.159 -17.647  1.00  0.00      RA0  H
ATOM   1611  CA  HIS A 172       4.239 -12.608 -17.617  1.00  0.00      RA0  C
ATOM   1612  CB  HIS A 172       4.564 -13.798 -18.522  1.00  0.00      RA0  C
ATOM   1613  CG  HIS A 172       4.709 -13.382 -19.965  1.00  0.00      RA0  C
ATOM   1614  ND1 HIS A 172       3.669 -13.284 -20.813  1.00  0.00      RA0  N
ATOM   1615  HD1 HIS A 172       2.722 -13.446 -20.598  1.00  0.00      RA0  H
ATOM   1616  CD2 HIS A 172       5.884 -13.066 -20.652  1.00  0.00      RA0  C
ATOM   1617  NE2 HIS A 172       5.539 -12.777 -21.930  1.00  0.00      RA0  N
ATOM   1618  CE1 HIS A 172       4.179 -12.910 -22.030  1.00  0.00      RA0  C
ATOM   1619  C   HIS A 172       3.550 -13.160 -16.379  1.00  0.00      RA0  C
ATOM   1620  O   HIS A 172       2.338 -13.021 -16.216  1.00  0.00      RA0  O
ATOM   1621  N   VAL A 173       4.320 -13.764 -15.445  1.00  0.00      RA0  N
ATOM   1622  H   VAL A 173       5.305 -13.831 -15.627  1.00  0.00      RA0  H
ATOM   1623  CA  VAL A 173       3.805 -14.278 -14.179  1.00  0.00      RA0  C
ATOM   1624  CB  VAL A 173       4.899 -15.027 -13.414  1.00  0.00      RA0  C
ATOM   1625  CG1 VAL A 173       4.442 -15.411 -12.005  1.00  0.00      RA0  C
ATOM   1626  CG2 VAL A 173       5.361 -16.248 -14.209  1.00  0.00      RA0  C
ATOM   1627  C   VAL A 173       3.213 -13.160 -13.321  1.00  0.00      RA0  C
ATOM   1628  O   VAL A 173       2.103 -13.288 -12.811  1.00  0.00      RA0  O
ATOM   1629  N   PHE A 174       3.904 -12.014 -13.191  1.00  0.00      RA0  N
ATOM   1630  H   PHE A 174       4.750 -11.967 -13.715  1.00  0.00      RA0  H
ATOM   1631  CA  PHE A 174       3.528 -10.811 -12.462  1.00  0.00      RA0  C
ATOM   1632  CB  PHE A 174       4.752  -9.892 -12.480  1.00  0.00      RA0  C
ATOM   1633  CG  PHE A 174       4.592  -8.591 -11.733  1.00  0.00      RA0  C
ATOM   1634  CD1 PHE A 174       4.566  -7.386 -12.469  1.00  0.00      RA0  C
ATOM   1635  CD2 PHE A 174       4.538  -8.593 -10.323  1.00  0.00      RA0  C
ATOM   1636  CE1 PHE A 174       4.586  -6.158 -11.781  1.00  0.00      RA0  C
ATOM   1637  CE2 PHE A 174       4.558  -7.363  -9.636  1.00  0.00      RA0  C
ATOM   1638  CZ  PHE A 174       4.629  -6.161 -10.371  1.00  0.00      RA0  C
ATOM   1639  C   PHE A 174       2.290 -10.074 -12.968  1.00  0.00      RA0  C
ATOM   1640  O   PHE A 174       1.497  -9.557 -12.177  1.00  0.00      RA0  O
ATOM   1641  N   ALA A 175       2.096  -9.952 -14.298  1.00  0.00      RA0  N
ATOM   1642  H   ALA A 175       2.797 -10.309 -14.922  1.00  0.00      RA0  H
ATOM   1643  CA  ALA A 175       0.876  -9.396 -14.853  1.00  0.00      RA0  C
ATOM   1644  CB  ALA A 175       1.012  -9.175 -16.358  1.00  0.00      RA0  C
ATOM   1645  C   ALA A 175      -0.332 -10.291 -14.607  1.00  0.00      RA0  C
ATOM   1646  O   ALA A 175      -1.382  -9.829 -14.161  1.00  0.00      RA0  O
ATOM   1647  N   VAL A 176      -0.188 -11.613 -14.843  1.00  0.00      RA0  N
ATOM   1648  H   VAL A 176       0.701 -11.949 -15.164  1.00  0.00      RA0  H
ATOM   1649  CA  VAL A 176      -1.237 -12.591 -14.587  1.00  0.00      RA0  C
ATOM   1650  CB  VAL A 176      -0.882 -13.935 -15.226  1.00  0.00      RA0  C
ATOM   1651  CG1 VAL A 176      -1.898 -15.020 -14.864  1.00  0.00      RA0  C
ATOM   1652  CG2 VAL A 176      -0.749 -13.774 -16.741  1.00  0.00      RA0  C
ATOM   1653  C   VAL A 176      -1.550 -12.745 -13.100  1.00  0.00      RA0  C
ATOM   1654  O   VAL A 176      -2.708 -12.679 -12.694  1.00  0.00      RA0  O
ATOM   1655  N   SER A 177      -0.527 -12.894 -12.223  1.00  0.00      RA0  N
ATOM   1656  H   SER A 177       0.406 -12.820 -12.552  1.00  0.00      RA0  H
ATOM   1657  CA  SER A 177      -0.723 -12.980 -10.777  1.00  0.00      RA0  C
ATOM   1658  CB  SER A 177       0.558 -13.420 -10.072  1.00  0.00      RA0  C
ATOM   1659  OG  SER A 177       1.621 -12.535 -10.425  1.00  0.00      RA0  O
ATOM   1660  HG  SER A 177       2.159 -13.024 -11.037  1.00  0.00      RA0  H
ATOM   1661  C   SER A 177      -1.285 -11.709 -10.189  1.00  0.00      RA0  C
ATOM   1662  O   SER A 177      -2.210 -11.758  -9.386  1.00  0.00      RA0  O
ATOM   1663  N   GLY A 178      -0.789 -10.527 -10.614  1.00  0.00      RA0  N
ATOM   1664  H   GLY A 178       0.019 -10.549 -11.206  1.00  0.00      RA0  H
ATOM   1665  CA  GLY A 178      -1.327  -9.233 -10.205  1.00  0.00      RA0  C
ATOM   1666  C   GLY A 178      -2.778  -9.025 -10.539  1.00  0.00      RA0  C
ATOM   1667  O   GLY A 178      -3.547  -8.530  -9.722  1.00  0.00      RA0  O
ATOM   1668  N   PHE A 179      -3.205  -9.459 -11.741  1.00  0.00      RA0  N
ATOM   1669  H   PHE A 179      -2.534  -9.846 -12.379  1.00  0.00      RA0  H
ATOM   1670  CA  PHE A 179      -4.596  -9.474 -12.145  1.00  0.00      RA0  C
ATOM   1671  CB  PHE A 179      -4.723  -9.822 -13.626  1.00  0.00      RA0  C
ATOM   1672  CG  PHE A 179      -6.168  -9.682 -14.034  1.00  0.00      RA0  C
ATOM   1673  CD1 PHE A 179      -6.870 -10.785 -14.505  1.00  0.00      RA0  C
ATOM   1674  CD2 PHE A 179      -6.798  -8.447 -13.928  1.00  0.00      RA0  C
ATOM   1675  CE1 PHE A 179      -8.207 -10.654 -14.862  1.00  0.00      RA0  C
ATOM   1676  CE2 PHE A 179      -8.134  -8.316 -14.285  1.00  0.00      RA0  C
ATOM   1677  CZ  PHE A 179      -8.839  -9.421 -14.748  1.00  0.00      RA0  C
ATOM   1678  C   PHE A 179      -5.439 -10.423 -11.285  1.00  0.00      RA0  C
ATOM   1679  O   PHE A 179      -6.519 -10.059 -10.828  1.00  0.00      RA0  O
ATOM   1680  N   ILE A 180      -4.950 -11.647 -10.987  1.00  0.00      RA0  N
ATOM   1681  H   ILE A 180      -4.070 -11.908 -11.391  1.00  0.00      RA0  H
ATOM   1682  CA  ILE A 180      -5.600 -12.597 -10.082  1.00  0.00      RA0  C
ATOM   1683  CB  ILE A 180      -4.871 -13.943 -10.112  1.00  0.00      RA0  C
ATOM   1684  CG2 ILE A 180      -5.379 -14.892  -9.025  1.00  0.00      RA0  C
ATOM   1685  CG1 ILE A 180      -4.977 -14.575 -11.499  1.00  0.00      RA0  C
ATOM   1686  CD1 ILE A 180      -4.162 -15.864 -11.606  1.00  0.00      RA0  C
ATOM   1687  C   ILE A 180      -5.703 -12.073  -8.646  1.00  0.00      RA0  C
ATOM   1688  O   ILE A 180      -6.755 -12.163  -8.011  1.00  0.00      RA0  O
ATOM   1689  N   PHE A 181      -4.629 -11.458  -8.107  1.00  0.00      RA0  N
ATOM   1690  H   PHE A 181      -3.822 -11.333  -8.677  1.00  0.00      RA0  H
ATOM   1691  CA  PHE A 181      -4.610 -10.881  -6.771  1.00  0.00      RA0  C
ATOM   1692  CB  PHE A 181      -3.179 -10.656  -6.278  1.00  0.00      RA0  C
ATOM   1693  CG  PHE A 181      -2.418 -11.957  -6.189  1.00  0.00      RA0  C
ATOM   1694  CD1 PHE A 181      -3.079 -13.144  -5.895  1.00  0.00      RA0  C
ATOM   1695  CD2 PHE A 181      -1.043 -11.960  -6.395  1.00  0.00      RA0  C
ATOM   1696  CE1 PHE A 181      -2.366 -14.334  -5.816  1.00  0.00      RA0  C
ATOM   1697  CE2 PHE A 181      -0.330 -13.149  -6.314  1.00  0.00      RA0  C
ATOM   1698  CZ  PHE A 181      -0.992 -14.337  -6.028  1.00  0.00      RA0  C
ATOM   1699  C   PHE A 181      -5.367  -9.563  -6.666  1.00  0.00      RA0  C
ATOM   1700  O   PHE A 181      -5.746  -9.153  -5.573  1.00  0.00      RA0  O
ATOM   1701  N   PHE A 182      -5.651  -8.873  -7.786  1.00  0.00      RA0  N
ATOM   1702  H   PHE A 182      -5.214  -9.155  -8.640  1.00  0.00      RA0  H
ATOM   1703  CA  PHE A 182      -6.657  -7.826  -7.841  1.00  0.00      RA0  C
ATOM   1704  CB  PHE A 182      -6.405  -6.888  -9.019  1.00  0.00      RA0  C
ATOM   1705  CG  PHE A 182      -7.129  -5.578  -8.809  1.00  0.00      RA0  C
ATOM   1706  CD1 PHE A 182      -7.546  -4.835  -9.907  1.00  0.00      RA0  C
ATOM   1707  CD2 PHE A 182      -7.363  -5.106  -7.522  1.00  0.00      RA0  C
ATOM   1708  CE1 PHE A 182      -8.195  -3.620  -9.717  1.00  0.00      RA0  C
ATOM   1709  CE2 PHE A 182      -8.014  -3.893  -7.333  1.00  0.00      RA0  C
ATOM   1710  CZ  PHE A 182      -8.430  -3.149  -8.431  1.00  0.00      RA0  C
ATOM   1711  C   PHE A 182      -8.064  -8.415  -7.923  1.00  0.00      RA0  C
ATOM   1712  O   PHE A 182      -8.963  -8.041  -7.171  1.00  0.00      RA0  O
ATOM   1713  N   GLY A 183      -8.276  -9.389  -8.835  1.00  0.00      RA0  N
ATOM   1714  H   GLY A 183      -7.481  -9.745  -9.318  1.00  0.00      RA0  H
ATOM   1715  CA  GLY A 183      -9.582  -9.951  -9.154  1.00  0.00      RA0  C
ATOM   1716  C   GLY A 183     -10.224 -10.766  -8.067  1.00  0.00      RA0  C
ATOM   1717  O   GLY A 183     -11.435 -10.703  -7.888  1.00  0.00      RA0  O
ATOM   1718  N   GLY A 184      -9.445 -11.541  -7.294  1.00  0.00      RA0  N
ATOM   1719  H   GLY A 184      -8.461 -11.549  -7.477  1.00  0.00      RA0  H
ATOM   1720  CA  GLY A 184      -9.946 -12.313  -6.153  1.00  0.00      RA0  C
ATOM   1721  C   GLY A 184     -10.511 -11.512  -4.997  1.00  0.00      RA0  C
ATOM   1722  O   GLY A 184     -11.640 -11.766  -4.575  1.00  0.00      RA0  O
ATOM   1723  N   PRO A 185      -9.806 -10.535  -4.442  1.00  0.00      RA0  N
ATOM   1724  CD  PRO A 185      -8.376 -10.336  -4.605  1.00  0.00      RA0  C
ATOM   1725  CA  PRO A 185     -10.369  -9.617  -3.464  1.00  0.00      RA0  C
ATOM   1726  CB  PRO A 185      -9.169  -8.795  -3.011  1.00  0.00      RA0  C
ATOM   1727  CG  PRO A 185      -7.963  -9.680  -3.299  1.00  0.00      RA0  C
ATOM   1728  C   PRO A 185     -11.490  -8.766  -4.028  1.00  0.00      RA0  C
ATOM   1729  O   PRO A 185     -12.467  -8.547  -3.319  1.00  0.00      RA0  O
ATOM   1730  N   MET A 186     -11.397  -8.297  -5.293  1.00  0.00      RA0  N
ATOM   1731  H   MET A 186     -10.541  -8.437  -5.796  1.00  0.00      RA0  H
ATOM   1732  CA  MET A 186     -12.467  -7.575  -5.972  1.00  0.00      RA0  C
ATOM   1733  CB  MET A 186     -12.031  -7.272  -7.406  1.00  0.00      RA0  C
ATOM   1734  CG  MET A 186     -13.150  -6.787  -8.331  1.00  0.00      RA0  C
ATOM   1735  SD  MET A 186     -13.329  -5.002  -8.365  1.00  0.00      RA0  S
ATOM   1736  CE  MET A 186     -11.820  -4.649  -9.279  1.00  0.00      RA0  C
ATOM   1737  C   MET A 186     -13.774  -8.352  -6.035  1.00  0.00      RA0  C
ATOM   1738  O   MET A 186     -14.825  -7.859  -5.628  1.00  0.00      RA0  O
ATOM   1739  N   THR A 187     -13.748  -9.617  -6.513  1.00  0.00      RA0  N
ATOM   1740  H   THR A 187     -12.881 -10.056  -6.747  1.00  0.00      RA0  H
ATOM   1741  CA  THR A 187     -14.943 -10.454  -6.593  1.00  0.00      RA0  C
ATOM   1742  CB  THR A 187     -14.646 -11.689  -7.435  1.00  0.00      RA0  C
ATOM   1743  OG1 THR A 187     -13.389 -12.249  -7.055  1.00  0.00      RA0  O
ATOM   1744  HG1 THR A 187     -12.739 -11.876  -7.639  1.00  0.00      RA0  H
ATOM   1745  CG2 THR A 187     -14.639 -11.353  -8.928  1.00  0.00      RA0  C
ATOM   1746  C   THR A 187     -15.496 -10.786  -5.232  1.00  0.00      RA0  C
ATOM   1747  O   THR A 187     -16.706 -10.716  -5.023  1.00  0.00      RA0  O
ATOM   1748  N   ALA A 188     -14.628 -11.098  -4.250  1.00  0.00      RA0  N
ATOM   1749  H   ALA A 188     -13.660 -11.205  -4.492  1.00  0.00      RA0  H
ATOM   1750  CA  ALA A 188     -15.032 -11.334  -2.881  1.00  0.00      RA0  C
ATOM   1751  CB  ALA A 188     -13.831 -11.740  -2.025  1.00  0.00      RA0  C
ATOM   1752  C   ALA A 188     -15.708 -10.131  -2.221  1.00  0.00      RA0  C
ATOM   1753  O   ALA A 188     -16.787 -10.257  -1.649  1.00  0.00      RA0  O
ATOM   1754  N   ILE A 189     -15.129  -8.916  -2.340  1.00  0.00      RA0  N
ATOM   1755  H   ILE A 189     -14.262  -8.860  -2.836  1.00  0.00      RA0  H
ATOM   1756  CA  ILE A 189     -15.702  -7.675  -1.826  1.00  0.00      RA0  C
ATOM   1757  CB  ILE A 189     -14.703  -6.523  -1.965  1.00  0.00      RA0  C
ATOM   1758  CG2 ILE A 189     -15.349  -5.156  -1.739  1.00  0.00      RA0  C
ATOM   1759  CG1 ILE A 189     -13.530  -6.741  -1.009  1.00  0.00      RA0  C
ATOM   1760  CD1 ILE A 189     -12.381  -5.769  -1.273  1.00  0.00      RA0  C
ATOM   1761  C   ILE A 189     -17.037  -7.349  -2.477  1.00  0.00      RA0  C
ATOM   1762  O   ILE A 189     -18.008  -7.003  -1.801  1.00  0.00      RA0  O
ATOM   1763  N   CYS A 190     -17.133  -7.491  -3.814  1.00  0.00      RA0  N
ATOM   1764  H   CYS A 190     -16.316  -7.750  -4.335  1.00  0.00      RA0  H
ATOM   1765  CA  CYS A 190     -18.361  -7.279  -4.558  1.00  0.00      RA0  C
ATOM   1766  CB  CYS A 190     -18.059  -7.252  -6.055  1.00  0.00      RA0  C
ATOM   1767  SG  CYS A 190     -16.935  -5.900  -6.485  1.00  0.00      RA0  S
ATOM   1768  C   CYS A 190     -19.472  -8.266  -4.203  1.00  0.00      RA0  C
ATOM   1769  O   CYS A 190     -20.613  -7.860  -3.992  1.00  0.00      RA0  O
ATOM   1770  N   VAL A 191     -19.180  -9.580  -4.068  1.00  0.00      RA0  N
ATOM   1771  H   VAL A 191     -18.236  -9.878  -4.222  1.00  0.00      RA0  H
ATOM   1772  CA  VAL A 191     -20.140 -10.575  -3.588  1.00  0.00      RA0  C
ATOM   1773  CB  VAL A 191     -19.569 -11.990  -3.720  1.00  0.00      RA0  C
ATOM   1774  CG1 VAL A 191     -20.431 -13.027  -2.999  1.00  0.00      RA0  C
ATOM   1775  CG2 VAL A 191     -19.396 -12.349  -5.197  1.00  0.00      RA0  C
ATOM   1776  C   VAL A 191     -20.601 -10.292  -2.164  1.00  0.00      RA0  C
ATOM   1777  O   VAL A 191     -21.796 -10.316  -1.873  1.00  0.00      RA0  O
ATOM   1778  N   LEU A 192     -19.675  -9.953  -1.240  1.00  0.00      RA0  N
ATOM   1779  H   LEU A 192     -18.711  -9.935  -1.512  1.00  0.00      RA0  H
ATOM   1780  CA  LEU A 192     -20.011  -9.606   0.133  1.00  0.00      RA0  C
ATOM   1781  CB  LEU A 192     -18.758  -9.377   0.973  1.00  0.00      RA0  C
ATOM   1782  CG  LEU A 192     -17.958 -10.655   1.206  1.00  0.00      RA0  C
ATOM   1783  CD1 LEU A 192     -16.602 -10.349   1.839  1.00  0.00      RA0  C
ATOM   1784  CD2 LEU A 192     -18.754 -11.698   1.990  1.00  0.00      RA0  C
ATOM   1785  C   LEU A 192     -20.912  -8.380   0.251  1.00  0.00      RA0  C
ATOM   1786  O   LEU A 192     -21.909  -8.410   0.971  1.00  0.00      RA0  O
ATOM   1787  N   TYR A 193     -20.632  -7.286  -0.492  1.00  0.00      RA0  N
ATOM   1788  H   TYR A 193     -19.807  -7.297  -1.061  1.00  0.00      RA0  H
ATOM   1789  CA  TYR A 193     -21.510  -6.125  -0.553  1.00  0.00      RA0  C
ATOM   1790  CB  TYR A 193     -20.877  -4.997  -1.357  1.00  0.00      RA0  C
ATOM   1791  CG  TYR A 193     -19.942  -4.198  -0.492  1.00  0.00      RA0  C
ATOM   1792  CD1 TYR A 193     -20.225  -4.000   0.855  1.00  0.00      RA0  C
ATOM   1793  CE1 TYR A 193     -19.373  -3.225   1.634  1.00  0.00      RA0  C
ATOM   1794  CD2 TYR A 193     -18.808  -3.640  -1.061  1.00  0.00      RA0  C
ATOM   1795  CE2 TYR A 193     -17.960  -2.870  -0.281  1.00  0.00      RA0  C
ATOM   1796  CZ  TYR A 193     -18.238  -2.663   1.061  1.00  0.00      RA0  C
ATOM   1797  OH  TYR A 193     -17.371  -1.908   1.822  1.00  0.00      RA0  O
ATOM   1798  HH  TYR A 193     -16.807  -1.394   1.249  1.00  0.00      RA0  H
ATOM   1799  C   TYR A 193     -22.879  -6.402  -1.165  1.00  0.00      RA0  C
ATOM   1800  O   TYR A 193     -23.887  -5.915  -0.656  1.00  0.00      RA0  O
ATOM   1801  N   VAL A 194     -22.971  -7.214  -2.243  1.00  0.00      RA0  N
ATOM   1802  H   VAL A 194     -22.127  -7.575  -2.647  1.00  0.00      RA0  H
ATOM   1803  CA  VAL A 194     -24.253  -7.648  -2.802  1.00  0.00      RA0  C
ATOM   1804  CB  VAL A 194     -24.046  -8.439  -4.097  1.00  0.00      RA0  C
ATOM   1805  CG1 VAL A 194     -25.327  -9.146  -4.546  1.00  0.00      RA0  C
ATOM   1806  CG2 VAL A 194     -23.507  -7.521  -5.195  1.00  0.00      RA0  C
ATOM   1807  C   VAL A 194     -25.074  -8.450  -1.798  1.00  0.00      RA0  C
ATOM   1808  O   VAL A 194     -26.260  -8.189  -1.600  1.00  0.00      RA0  O
ATOM   1809  N   LEU A 195     -24.450  -9.406  -1.080  1.00  0.00      RA0  N
ATOM   1810  H   LEU A 195     -23.481  -9.577  -1.269  1.00  0.00      RA0  H
ATOM   1811  CA  LEU A 195     -25.094 -10.163  -0.016  1.00  0.00      RA0  C
ATOM   1812  CB  LEU A 195     -24.187 -11.281   0.487  1.00  0.00      RA0  C
ATOM   1813  CG  LEU A 195     -23.911 -12.358  -0.560  1.00  0.00      RA0  C
ATOM   1814  CD1 LEU A 195     -22.962 -13.428  -0.019  1.00  0.00      RA0  C
ATOM   1815  CD2 LEU A 195     -25.203 -12.958  -1.117  1.00  0.00      RA0  C
ATOM   1816  C   LEU A 195     -25.558  -9.309   1.160  1.00  0.00      RA0  C
ATOM   1817  O   LEU A 195     -26.660  -9.500   1.677  1.00  0.00      RA0  O
ATOM   1818  N   ILE A 196     -24.748  -8.318   1.593  1.00  0.00      RA0  N
ATOM   1819  H   ILE A 196     -23.844  -8.237   1.168  1.00  0.00      RA0  H
ATOM   1820  CA  ILE A 196     -25.137  -7.317   2.584  1.00  0.00      RA0  C
ATOM   1821  CB  ILE A 196     -23.949  -6.406   2.906  1.00  0.00      RA0  C
ATOM   1822  CG2 ILE A 196     -24.387  -5.134   3.630  1.00  0.00      RA0  C
ATOM   1823  CG1 ILE A 196     -22.888  -7.165   3.703  1.00  0.00      RA0  C
ATOM   1824  CD1 ILE A 196     -21.614  -6.341   3.899  1.00  0.00      RA0  C
ATOM   1825  C   ILE A 196     -26.339  -6.502   2.116  1.00  0.00      RA0  C
ATOM   1826  O   ILE A 196     -27.297  -6.307   2.864  1.00  0.00      RA0  O
ATOM   1827  N   GLY A 197     -26.353  -6.052   0.842  1.00  0.00      RA0  N
ATOM   1828  H   GLY A 197     -25.562  -6.244   0.258  1.00  0.00      RA0  H
ATOM   1829  CA  GLY A 197     -27.468  -5.296   0.276  1.00  0.00      RA0  C
ATOM   1830  C   GLY A 197     -28.766  -6.062   0.167  1.00  0.00      RA0  C
ATOM   1831  O   GLY A 197     -29.840  -5.538   0.463  1.00  0.00      RA0  O
ATOM   1832  N   VAL A 198     -28.700  -7.346  -0.233  1.00  0.00      RA0  N
ATOM   1833  H   VAL A 198     -27.796  -7.698  -0.487  1.00  0.00      RA0  H
ATOM   1834  CA  VAL A 198     -29.832  -8.267  -0.245  1.00  0.00      RA0  C
ATOM   1835  CB  VAL A 198     -29.459  -9.568  -0.963  1.00  0.00      RA0  C
ATOM   1836  CG1 VAL A 198     -30.553 -10.629  -0.828  1.00  0.00      RA0  C
ATOM   1837  CG2 VAL A 198     -29.133  -9.289  -2.431  1.00  0.00      RA0  C
ATOM   1838  C   VAL A 198     -30.366  -8.550   1.153  1.00  0.00      RA0  C
ATOM   1839  O   VAL A 198     -31.578  -8.532   1.384  1.00  0.00      RA0  O
ATOM   1840  N   LYS A 199     -29.477  -8.786   2.144  1.00  0.00      RA0  N
ATOM   1841  H   LYS A 199     -28.500  -8.805   1.915  1.00  0.00      RA0  H
ATOM   1842  CA  LYS A 199     -29.865  -8.977   3.534  1.00  0.00      RA0  C
ATOM   1843  CB  LYS A 199     -28.657  -9.379   4.399  1.00  0.00      RA0  C
ATOM   1844  CG  LYS A 199     -28.925  -9.417   5.917  1.00  0.00      RA0  C
ATOM   1845  CD  LYS A 199     -29.913 -10.501   6.364  1.00  0.00      RA0  C
ATOM   1846  CE  LYS A 199     -30.428 -10.348   7.806  1.00  0.00      RA0  C
ATOM   1847  NZ  LYS A 199     -29.393 -10.587   8.823  1.00  0.00      RA0  N
ATOM   1848  HZ1 LYS A 199     -29.862 -10.675   9.750  1.00  0.00      RA0  H
ATOM   1849  HZ2 LYS A 199     -28.896 -11.482   8.661  1.00  0.00      RA0  H
ATOM   1850  HZ3 LYS A 199     -28.703  -9.808   8.883  1.00  0.00      RA0  H
ATOM   1851  C   LYS A 199     -30.538  -7.740   4.130  1.00  0.00      RA0  C
ATOM   1852  O   LYS A 199     -31.578  -7.852   4.777  1.00  0.00      RA0  O
ATOM   1853  N   LEU A 200     -30.003  -6.521   3.886  1.00  0.00      RA0  N
ATOM   1854  H   LEU A 200     -29.145  -6.485   3.368  1.00  0.00      RA0  H
ATOM   1855  CA  LEU A 200     -30.629  -5.268   4.290  1.00  0.00      RA0  C
ATOM   1856  CB  LEU A 200     -29.762  -4.070   3.923  1.00  0.00      RA0  C
ATOM   1857  CG  LEU A 200     -28.459  -3.934   4.696  1.00  0.00      RA0  C
ATOM   1858  CD1 LEU A 200     -27.628  -2.799   4.101  1.00  0.00      RA0  C
ATOM   1859  CD2 LEU A 200     -28.685  -3.766   6.200  1.00  0.00      RA0  C
ATOM   1860  C   LEU A 200     -31.986  -5.018   3.653  1.00  0.00      RA0  C
ATOM   1861  O   LEU A 200     -32.928  -4.587   4.318  1.00  0.00      RA0  O
ATOM   1862  N   LYS A 201     -32.125  -5.281   2.338  1.00  0.00      RA0  N
ATOM   1863  H   LYS A 201     -31.327  -5.606   1.823  1.00  0.00      RA0  H
ATOM   1864  CA  LYS A 201     -33.385  -5.142   1.631  1.00  0.00      RA0  C
ATOM   1865  CB  LYS A 201     -33.157  -5.349   0.134  1.00  0.00      RA0  C
ATOM   1866  CG  LYS A 201     -34.414  -5.145  -0.712  1.00  0.00      RA0  C
ATOM   1867  CD  LYS A 201     -34.148  -5.370  -2.201  1.00  0.00      RA0  C
ATOM   1868  CE  LYS A 201     -35.399  -5.167  -3.059  1.00  0.00      RA0  C
ATOM   1869  NZ  LYS A 201     -35.063  -5.385  -4.473  1.00  0.00      RA0  N
ATOM   1870  HZ1 LYS A 201     -35.912  -5.245  -5.057  1.00  0.00      RA0  H
ATOM   1871  HZ2 LYS A 201     -34.327  -4.709  -4.763  1.00  0.00      RA0  H
ATOM   1872  HZ3 LYS A 201     -34.711  -6.355  -4.602  1.00  0.00      RA0  H
ATOM   1873  C   LYS A 201     -34.460  -6.090   2.147  1.00  0.00      RA0  C
ATOM   1874  O   LYS A 201     -35.610  -5.698   2.346  1.00  0.00      RA0  O
ATOM   1875  N   ARG A 202     -34.092  -7.359   2.418  1.00  0.00      RA0  N
ATOM   1876  H   ARG A 202     -33.152  -7.634   2.203  1.00  0.00      RA0  H
ATOM   1877  CA  ARG A 202     -34.960  -8.332   3.055  1.00  0.00      RA0  C
ATOM   1878  CB  ARG A 202     -34.349  -9.733   3.008  1.00  0.00      RA0  C
ATOM   1879  CG  ARG A 202     -35.346 -10.776   3.512  1.00  0.00      RA0  C
ATOM   1880  CD  ARG A 202     -34.814 -12.208   3.520  1.00  0.00      RA0  C
ATOM   1881  NE  ARG A 202     -35.833 -13.116   4.046  1.00  0.00      RA0  N
ATOM   1882  HE  ARG A 202     -36.347 -12.767   4.837  1.00  0.00      RA0  H
ATOM   1883  CZ  ARG A 202     -36.013 -14.342   3.470  1.00  0.00      RA0  C
ATOM   1884  NH1 ARG A 202     -35.240 -14.699   2.417  1.00  0.00      RA0  N
ATOM   1885 HH11 ARG A 202     -35.326 -15.585   1.953  1.00  0.00      RA0  H
ATOM   1886 HH12 ARG A 202     -34.538 -14.080   2.051  1.00  0.00      RA0  H
ATOM   1887  NH2 ARG A 202     -36.961 -15.176   3.961  1.00  0.00      RA0  N
ATOM   1888 HH21 ARG A 202     -37.135 -16.088   3.578  1.00  0.00      RA0  H
ATOM   1889 HH22 ARG A 202     -37.540 -14.909   4.738  1.00  0.00      RA0  H
ATOM   1890  C   ARG A 202     -35.340  -7.960   4.487  1.00  0.00      RA0  C
ATOM   1891  O   ARG A 202     -36.504  -8.054   4.868  1.00  0.00      RA0  O
ATOM   1892  N   SER A 203     -34.377  -7.488   5.313  1.00  0.00      RA0  N
ATOM   1893  H   SER A 203     -33.455  -7.374   4.946  1.00  0.00      RA0  H
ATOM   1894  CA  SER A 203     -34.635  -7.018   6.677  1.00  0.00      RA0  C
ATOM   1895  CB  SER A 203     -33.304  -6.793   7.390  1.00  0.00      RA0  C
ATOM   1896  OG  SER A 203     -32.526  -7.993   7.280  1.00  0.00      RA0  O
ATOM   1897  HG  SER A 203     -32.371  -8.117   6.352  1.00  0.00      RA0  H
ATOM   1898  C   SER A 203     -35.588  -5.843   6.737  1.00  0.00      RA0  C
ATOM   1899  O   SER A 203     -36.492  -5.819   7.565  1.00  0.00      RA0  O
ATOM   1900  N   ARG A 204     -35.443  -4.848   5.839  1.00  0.00      RA0  N
ATOM   1901  H   ARG A 204     -34.702  -4.915   5.170  1.00  0.00      RA0  H
ATOM   1902  CA  ARG A 204     -36.391  -3.753   5.704  1.00  0.00      RA0  C
ATOM   1903  CB  ARG A 204     -35.837  -2.680   4.771  1.00  0.00      RA0  C
ATOM   1904  CG  ARG A 204     -34.854  -1.754   5.485  1.00  0.00      RA0  C
ATOM   1905  CD  ARG A 204     -34.179  -0.773   4.524  1.00  0.00      RA0  C
ATOM   1906  NE  ARG A 204     -33.383   0.228   5.236  1.00  0.00      RA0  N
ATOM   1907  HE  ARG A 204     -33.834   1.110   5.418  1.00  0.00      RA0  H
ATOM   1908  CZ  ARG A 204     -32.108  -0.048   5.643  1.00  0.00      RA0  C
ATOM   1909  NH1 ARG A 204     -31.573  -1.268   5.406  1.00  0.00      RA0  N
ATOM   1910 HH11 ARG A 204     -30.636  -1.510   5.674  1.00  0.00      RA0  H
ATOM   1911 HH12 ARG A 204     -32.109  -1.987   4.949  1.00  0.00      RA0  H
ATOM   1912  NH2 ARG A 204     -31.409   0.913   6.281  1.00  0.00      RA0  N
ATOM   1913 HH21 ARG A 204     -30.481   0.786   6.653  1.00  0.00      RA0  H
ATOM   1914 HH22 ARG A 204     -31.819   1.827   6.433  1.00  0.00      RA0  H
ATOM   1915  C   ARG A 204     -37.782  -4.189   5.257  1.00  0.00      RA0  C
ATOM   1916  O   ARG A 204     -38.786  -3.716   5.781  1.00  0.00      RA0  O
ATOM   1917  N   LEU A 205     -37.880  -5.114   4.279  1.00  0.00      RA0  N
ATOM   1918  H   LEU A 205     -37.040  -5.458   3.856  1.00  0.00      RA0  H
ATOM   1919  CA  LEU A 205     -39.147  -5.662   3.810  1.00  0.00      RA0  C
ATOM   1920  CB  LEU A 205     -38.890  -6.562   2.602  1.00  0.00      RA0  C
ATOM   1921  CG  LEU A 205     -40.165  -7.090   1.945  1.00  0.00      RA0  C
ATOM   1922  CD1 LEU A 205     -41.050  -5.957   1.421  1.00  0.00      RA0  C
ATOM   1923  CD2 LEU A 205     -39.852  -8.124   0.862  1.00  0.00      RA0  C
ATOM   1924  C   LEU A 205     -39.913  -6.421   4.887  1.00  0.00      RA0  C
ATOM   1925  O   LEU A 205     -41.133  -6.304   5.002  1.00  0.00      RA0  O
ATOM   1926  N   LEU A 206     -39.212  -7.192   5.739  1.00  0.00      RA0  N
ATOM   1927  H   LEU A 206     -38.220  -7.252   5.614  1.00  0.00      RA0  H
ATOM   1928  CA  LEU A 206     -39.801  -7.900   6.860  1.00  0.00      RA0  C
ATOM   1929  CB  LEU A 206     -38.862  -8.994   7.367  1.00  0.00      RA0  C
ATOM   1930  CG  LEU A 206     -38.562 -10.071   6.323  1.00  0.00      RA0  C
ATOM   1931  CD1 LEU A 206     -37.559 -11.097   6.854  1.00  0.00      RA0  C
ATOM   1932  CD2 LEU A 206     -39.835 -10.730   5.792  1.00  0.00      RA0  C
ATOM   1933  C   LEU A 206     -40.187  -6.980   8.022  1.00  0.00      RA0  C
ATOM   1934  O   LEU A 206     -40.985  -7.349   8.882  1.00  0.00      RA0  O
ATOM   1935  N   GLN A 207     -39.665  -5.737   8.063  1.00  0.00      RA0  N
ATOM   1936  H   GLN A 207     -39.073  -5.424   7.320  1.00  0.00      RA0  H
ATOM   1937  CA  GLN A 207     -39.973  -4.758   9.091  1.00  0.00      RA0  C
ATOM   1938  CB  GLN A 207     -38.736  -3.968   9.515  1.00  0.00      RA0  C
ATOM   1939  CG  GLN A 207     -37.765  -4.796  10.352  1.00  0.00      RA0  C
ATOM   1940  CD  GLN A 207     -36.599  -3.927  10.771  1.00  0.00      RA0  C
ATOM   1941  OE1 GLN A 207     -36.528  -2.733  10.488  1.00  0.00      RA0  O
ATOM   1942  NE2 GLN A 207     -35.675  -4.600  11.481  1.00  0.00      RA0  N
ATOM   1943 HE21 GLN A 207     -35.809  -5.573  11.667  1.00  0.00      RA0  H
ATOM   1944 HE22 GLN A 207     -34.855  -4.152  11.836  1.00  0.00      RA0  H
ATOM   1945  C   GLN A 207     -41.066  -3.789   8.657  1.00  0.00      RA0  C
ATOM   1946  O   GLN A 207     -41.321  -2.782   9.317  1.00  0.00      RA0  O
ATOM   1947  N   SER A 208     -41.801  -4.100   7.563  1.00  0.00      RA0  N
ATOM   1948  H   SER A 208     -41.644  -4.931   7.029  1.00  0.00      RA0  H
ATOM   1949  CA  SER A 208     -43.010  -3.375   7.183  1.00  0.00      RA0  C
ATOM   1950  CB  SER A 208     -43.299  -3.787   5.755  1.00  0.00      RA0  C
ATOM   1951  OG  SER A 208     -43.277  -5.214   5.745  1.00  0.00      RA0  O
ATOM   1952  HG  SER A 208     -42.712  -5.483   5.027  1.00  0.00      RA0  H
ATOM   1953  C   SER A 208     -44.183  -3.696   8.101  1.00  0.00      RA0  C
ATOM   1954  O   SER A 208     -45.177  -2.973   8.143  1.00  0.00      RA0  O
ATOM   1955  N   LEU A 209     -44.094  -4.805   8.867  1.00  0.00      RA0  N
ATOM   1956  H   LEU A 209     -43.248  -5.332   8.814  1.00  0.00      RA0  H
ATOM   1957  CA  LEU A 209     -45.104  -5.212   9.821  1.00  0.00      RA0  C
ATOM   1958  CB  LEU A 209     -44.766  -6.613  10.334  1.00  0.00      RA0  C
ATOM   1959  CG  LEU A 209     -44.639  -7.633   9.200  1.00  0.00      RA0  C
ATOM   1960  CD1 LEU A 209     -44.122  -8.981   9.703  1.00  0.00      RA0  C
ATOM   1961  CD2 LEU A 209     -45.940  -7.773   8.408  1.00  0.00      RA0  C
ATOM   1962  C   LEU A 209     -45.266  -4.225  10.991  1.00  0.00      RA0  C
ATOM   1963  O   LEU A 209     -44.256  -3.760  11.523  1.00  0.00      RA0  O
ATOM   1964  N   PRO A 210     -46.449  -3.847  11.493  1.00  0.00      RA0  N
ATOM   1965  CD  PRO A 210     -47.730  -4.499  11.287  1.00  0.00      RA0  C
ATOM   1966  CA  PRO A 210     -46.588  -2.467  11.978  1.00  0.00      RA0  C
ATOM   1967  CB  PRO A 210     -48.072  -2.167  11.718  1.00  0.00      RA0  C
ATOM   1968  CG  PRO A 210     -48.634  -3.337  10.904  1.00  0.00      RA0  C
ATOM   1969  C   PRO A 210     -46.241  -2.231  13.441  1.00  0.00      RA0  C
ATOM   1970  O   PRO A 210     -46.589  -1.173  13.953  1.00  0.00      RA0  O
ATOM   1971  N   ARG A 211     -45.625  -3.187  14.163  1.00  0.00      RA0  N
ATOM   1972  H   ARG A 211     -45.146  -3.908  13.662  1.00  0.00      RA0  H
ATOM   1973  CA  ARG A 211     -45.611  -3.153  15.621  1.00  0.00      RA0  C
ATOM   1974  CB  ARG A 211     -46.239  -4.420  16.199  1.00  0.00      RA0  C
ATOM   1975  CG  ARG A 211     -47.759  -4.439  16.055  1.00  0.00      RA0  C
ATOM   1976  CD  ARG A 211     -48.376  -5.643  16.769  1.00  0.00      RA0  C
ATOM   1977  NE  ARG A 211     -49.833  -5.530  16.830  1.00  0.00      RA0  N
ATOM   1978  HE  ARG A 211     -50.323  -5.780  15.987  1.00  0.00      RA0  H
ATOM   1979  CZ  ARG A 211     -50.411  -5.066  17.980  1.00  0.00      RA0  C
ATOM   1980  NH1 ARG A 211     -49.626  -4.746  19.037  1.00  0.00      RA0  N
ATOM   1981 HH11 ARG A 211     -49.993  -4.404  19.907  1.00  0.00      RA0  H
ATOM   1982 HH12 ARG A 211     -48.625  -4.837  18.993  1.00  0.00      RA0  H
ATOM   1983  NH2 ARG A 211     -51.757  -4.936  18.044  1.00  0.00      RA0  N
ATOM   1984 HH21 ARG A 211     -52.231  -4.600  18.863  1.00  0.00      RA0  H
ATOM   1985 HH22 ARG A 211     -52.343  -5.174  17.263  1.00  0.00      RA0  H
ATOM   1986  C   ARG A 211     -44.269  -2.884  16.308  1.00  0.00      RA0  C
ATOM   1987  O   ARG A 211     -44.239  -2.798  17.533  1.00  0.00      RA0  O
ATOM   1988  N   ARG A 212     -43.138  -2.701  15.592  1.00  0.00      RA0  N
ATOM   1989  H   ARG A 212     -43.149  -2.716  14.590  1.00  0.00      RA0  H
ATOM   1990  CA  ARG A 212     -41.875  -2.315  16.232  1.00  0.00      RA0  C
ATOM   1991  CB  ARG A 212     -40.995  -3.278  17.076  1.00  0.00      RA0  C
ATOM   1992  CG  ARG A 212     -40.136  -2.346  17.993  1.00  0.00      RA0  C
ATOM   1993  CD  ARG A 212     -38.891  -2.817  18.792  1.00  0.00      RA0  C
ATOM   1994  NE  ARG A 212     -38.164  -1.640  19.322  1.00  0.00      RA0  N
ATOM   1995  HE  ARG A 212     -38.544  -0.736  19.079  1.00  0.00      RA0  H
ATOM   1996  CZ  ARG A 212     -36.971  -1.650  20.023  1.00  0.00      RA0  C
ATOM   1997  NH1 ARG A 212     -36.384  -2.794  20.422  1.00  0.00      RA0  N
ATOM   1998 HH11 ARG A 212     -35.484  -2.731  20.889  1.00  0.00      RA0  H
ATOM   1999 HH12 ARG A 212     -36.788  -3.698  20.274  1.00  0.00      RA0  H
ATOM   2000  NH2 ARG A 212     -36.355  -0.488  20.307  1.00  0.00      RA0  N
ATOM   2001 HH21 ARG A 212     -35.415  -0.441  20.704  1.00  0.00      RA0  H
ATOM   2002 HH22 ARG A 212     -36.786   0.402  20.098  1.00  0.00      RA0  H
ATOM   2003  C   ARG A 212     -41.031  -1.529  15.238  1.00  0.00      RA0  C
ATOM   2004  O   ARG A 212     -39.840  -1.767  15.059  1.00  0.00      RA0  O
ATOM   2005  N   THR A 213     -41.650  -0.577  14.522  1.00  0.00      RA0  N
ATOM   2006  H   THR A 213     -42.603  -0.352  14.721  1.00  0.00      RA0  H
ATOM   2007  CA  THR A 213     -41.069   0.052  13.345  1.00  0.00      RA0  C
ATOM   2008  CB  THR A 213     -42.297   0.423  12.544  1.00  0.00      RA0  C
ATOM   2009  OG1 THR A 213     -43.375  -0.383  13.057  1.00  0.00      RA0  O
ATOM   2010  HG1 THR A 213     -44.073  -0.317  12.414  1.00  0.00      RA0  H
ATOM   2011  CG2 THR A 213     -42.114   0.215  11.039  1.00  0.00      RA0  C
ATOM   2012  C   THR A 213     -40.050   1.157  13.561  1.00  0.00      RA0  C
ATOM   2013  O   THR A 213     -39.283   1.442  12.646  1.00  0.00      RA0  O
ATOM   2014  N   PHE A 214     -39.984   1.847  14.717  1.00  0.00      RA0  N
ATOM   2015  H   PHE A 214     -40.483   1.511  15.513  1.00  0.00      RA0  H
ATOM   2016  CA  PHE A 214     -39.187   3.067  14.798  1.00  0.00      RA0  C
ATOM   2017  CB  PHE A 214     -39.806   4.028  15.816  1.00  0.00      RA0  C
ATOM   2018  CG  PHE A 214     -39.422   5.460  15.510  1.00  0.00      RA0  C
ATOM   2019  CD1 PHE A 214     -39.848   6.478  16.355  1.00  0.00      RA0  C
ATOM   2020  CD2 PHE A 214     -38.656   5.770  14.392  1.00  0.00      RA0  C
ATOM   2021  CE1 PHE A 214     -39.495   7.796  16.094  1.00  0.00      RA0  C
ATOM   2022  CE2 PHE A 214     -38.300   7.087  14.129  1.00  0.00      RA0  C
ATOM   2023  CZ  PHE A 214     -38.715   8.101  14.985  1.00  0.00      RA0  C
ATOM   2024  C   PHE A 214     -37.695   2.843  15.057  1.00  0.00      RA0  C
ATOM   2025  O   PHE A 214     -36.842   3.236  14.258  1.00  0.00      RA0  O
ATOM   2026  N   ASP A 215     -37.321   2.183  16.167  1.00  0.00      RA0  N
ATOM   2027  H   ASP A 215     -38.009   1.805  16.791  1.00  0.00      RA0  H
ATOM   2028  CA  ASP A 215     -35.931   2.074  16.580  1.00  0.00      RA0  C
ATOM   2029  CB  ASP A 215     -35.812   1.732  18.060  1.00  0.00      RA0  C
ATOM   2030  CG  ASP A 215     -37.074   2.100  18.810  1.00  0.00      RA0  C
ATOM   2031  OD1 ASP A 215     -37.119   3.167  19.412  1.00  0.00      RA0  O
ATOM   2032  OD2 ASP A 215     -38.004   1.296  18.814  1.00  0.00      RA0  O
ATOM   2033  C   ASP A 215     -35.140   1.002  15.832  1.00  0.00      RA0  C
ATOM   2034  O   ASP A 215     -33.939   1.139  15.592  1.00  0.00      RA0  O
ATOM   2035  N   ALA A 216     -35.831  -0.041  15.322  1.00  0.00      RA0  N
ATOM   2036  H   ALA A 216     -36.797  -0.111  15.565  1.00  0.00      RA0  H
ATOM   2037  CA  ALA A 216     -35.285  -0.996  14.374  1.00  0.00      RA0  C
ATOM   2038  CB  ALA A 216     -36.301  -2.105  14.097  1.00  0.00      RA0  C
ATOM   2039  C   ALA A 216     -34.878  -0.337  13.047  1.00  0.00      RA0  C
ATOM   2040  O   ALA A 216     -33.775  -0.555  12.542  1.00  0.00      RA0  O
ATOM   2041  N   ASN A 217     -35.732   0.564  12.496  1.00  0.00      RA0  N
ATOM   2042  H   ASN A 217     -36.623   0.706  12.927  1.00  0.00      RA0  H
ATOM   2043  CA  ASN A 217     -35.399   1.397  11.346  1.00  0.00      RA0  C
ATOM   2044  CB  ASN A 217     -36.630   2.155  10.872  1.00  0.00      RA0  C
ATOM   2045  CG  ASN A 217     -36.437   2.545   9.427  1.00  0.00      RA0  C
ATOM   2046  OD1 ASN A 217     -36.109   3.676   9.085  1.00  0.00      RA0  O
ATOM   2047  ND2 ASN A 217     -36.712   1.536   8.579  1.00  0.00      RA0  N
ATOM   2048 HD21 ASN A 217     -36.972   0.637   8.942  1.00  0.00      RA0  H
ATOM   2049 HD22 ASN A 217     -36.702   1.648   7.587  1.00  0.00      RA0  H
ATOM   2050  C   ASN A 217     -34.256   2.359  11.623  1.00  0.00      RA0  C
ATOM   2051  O   ASN A 217     -33.392   2.555  10.773  1.00  0.00      RA0  O
ATOM   2052  N   ARG A 218     -34.180   2.974  12.823  1.00  0.00      RA0  N
ATOM   2053  H   ARG A 218     -34.940   2.850  13.464  1.00  0.00      RA0  H
ATOM   2054  CA  ARG A 218     -33.034   3.795  13.192  1.00  0.00      RA0  C
ATOM   2055  CB  ARG A 218     -33.161   4.440  14.576  1.00  0.00      RA0  C
ATOM   2056  CG  ARG A 218     -34.407   5.282  14.839  1.00  0.00      RA0  C
ATOM   2057  CD  ARG A 218     -34.301   6.000  16.189  1.00  0.00      RA0  C
ATOM   2058  NE  ARG A 218     -35.624   6.294  16.732  1.00  0.00      RA0  N
ATOM   2059  HE  ARG A 218     -36.212   6.909  16.197  1.00  0.00      RA0  H
ATOM   2060  CZ  ARG A 218     -36.010   5.567  17.823  1.00  0.00      RA0  C
ATOM   2061  NH1 ARG A 218     -35.104   4.818  18.486  1.00  0.00      RA0  N
ATOM   2062 HH11 ARG A 218     -35.426   4.175  19.202  1.00  0.00      RA0  H
ATOM   2063 HH12 ARG A 218     -34.117   4.829  18.306  1.00  0.00      RA0  H
ATOM   2064  NH2 ARG A 218     -37.294   5.575  18.229  1.00  0.00      RA0  N
ATOM   2065 HH21 ARG A 218     -37.582   4.908  18.939  1.00  0.00      RA0  H
ATOM   2066 HH22 ARG A 218     -37.995   6.184  17.855  1.00  0.00      RA0  H
ATOM   2067  C   ARG A 218     -31.713   3.026  13.173  1.00  0.00      RA0  C
ATOM   2068  O   ARG A 218     -30.730   3.487  12.593  1.00  0.00      RA0  O
ATOM   2069  N   GLY A 219     -31.682   1.809  13.762  1.00  0.00      RA0  N
ATOM   2070  H   GLY A 219     -32.500   1.511  14.262  1.00  0.00      RA0  H
ATOM   2071  CA  GLY A 219     -30.571   0.862  13.657  1.00  0.00      RA0  C
ATOM   2072  C   GLY A 219     -30.150   0.502  12.249  1.00  0.00      RA0  C
ATOM   2073  O   GLY A 219     -28.979   0.605  11.889  1.00  0.00      RA0  O
ATOM   2074  N   LEU A 220     -31.107   0.067  11.402  1.00  0.00      RA0  N
ATOM   2075  H   LEU A 220     -32.039  -0.019  11.765  1.00  0.00      RA0  H
ATOM   2076  CA  LEU A 220     -30.860  -0.256  10.002  1.00  0.00      RA0  C
ATOM   2077  CB  LEU A 220     -32.085  -0.895   9.350  1.00  0.00      RA0  C
ATOM   2078  CG  LEU A 220     -32.337  -2.323   9.830  1.00  0.00      RA0  C
ATOM   2079  CD1 LEU A 220     -33.489  -2.969   9.062  1.00  0.00      RA0  C
ATOM   2080  CD2 LEU A 220     -31.071  -3.179   9.763  1.00  0.00      RA0  C
ATOM   2081  C   LEU A 220     -30.388   0.932   9.174  1.00  0.00      RA0  C
ATOM   2082  O   LEU A 220     -29.500   0.803   8.332  1.00  0.00      RA0  O
ATOM   2083  N   ASN A 221     -30.958   2.131   9.383  1.00  0.00      RA0  N
ATOM   2084  H   ASN A 221     -31.653   2.205  10.102  1.00  0.00      RA0  H
ATOM   2085  CA  ASN A 221     -30.543   3.344   8.699  1.00  0.00      RA0  C
ATOM   2086  CB  ASN A 221     -31.578   4.460   8.785  1.00  0.00      RA0  C
ATOM   2087  CG  ASN A 221     -32.716   4.105   7.858  1.00  0.00      RA0  C
ATOM   2088  OD1 ASN A 221     -32.590   3.245   6.982  1.00  0.00      RA0  O
ATOM   2089  ND2 ASN A 221     -33.844   4.766   8.146  1.00  0.00      RA0  N
ATOM   2090 HD21 ASN A 221     -33.869   5.499   8.826  1.00  0.00      RA0  H
ATOM   2091 HD22 ASN A 221     -34.754   4.526   7.795  1.00  0.00      RA0  H
ATOM   2092  C   ASN A 221     -29.166   3.850   9.106  1.00  0.00      RA0  C
ATOM   2093  O   ASN A 221     -28.418   4.352   8.265  1.00  0.00      RA0  O
ATOM   2094  N   ALA A 222     -28.779   3.719  10.393  1.00  0.00      RA0  N
ATOM   2095  H   ALA A 222     -29.444   3.376  11.063  1.00  0.00      RA0  H
ATOM   2096  CA  ALA A 222     -27.430   3.999  10.850  1.00  0.00      RA0  C
ATOM   2097  CB  ALA A 222     -27.360   3.880  12.374  1.00  0.00      RA0  C
ATOM   2098  C   ALA A 222     -26.388   3.065  10.238  1.00  0.00      RA0  C
ATOM   2099  O   ALA A 222     -25.360   3.514   9.725  1.00  0.00      RA0  O
ATOM   2100  N   GLN A 223     -26.670   1.743  10.208  1.00  0.00      RA0  N
ATOM   2101  H   GLN A 223     -27.516   1.432  10.651  1.00  0.00      RA0  H
ATOM   2102  CA  GLN A 223     -25.845   0.755   9.527  1.00  0.00      RA0  C
ATOM   2103  CB  GLN A 223     -26.265  -0.683   9.832  1.00  0.00      RA0  C
ATOM   2104  CG  GLN A 223     -26.271  -1.016  11.327  1.00  0.00      RA0  C
ATOM   2105  CD  GLN A 223     -24.964  -0.616  11.988  1.00  0.00      RA0  C
ATOM   2106  OE1 GLN A 223     -23.884  -0.621  11.403  1.00  0.00      RA0  O
ATOM   2107  NE2 GLN A 223     -25.135  -0.253  13.273  1.00  0.00      RA0  N
ATOM   2108 HE21 GLN A 223     -26.052  -0.280  13.673  1.00  0.00      RA0  H
ATOM   2109 HE22 GLN A 223     -24.378   0.027  13.863  1.00  0.00      RA0  H
ATOM   2110  C   GLN A 223     -25.779   0.998   8.023  1.00  0.00      RA0  C
ATOM   2111  O   GLN A 223     -24.706   0.997   7.425  1.00  0.00      RA0  O
ATOM   2112  N   GLY A 224     -26.924   1.293   7.372  1.00  0.00      RA0  N
ATOM   2113  H   GLY A 224     -27.755   1.309   7.924  1.00  0.00      RA0  H
ATOM   2114  CA  GLY A 224     -26.999   1.620   5.951  1.00  0.00      RA0  C
ATOM   2115  C   GLY A 224     -26.277   2.880   5.530  1.00  0.00      RA0  C
ATOM   2116  O   GLY A 224     -25.875   3.032   4.378  1.00  0.00      RA0  O
ATOM   2117  N   ARG A 225     -26.089   3.851   6.441  1.00  0.00      RA0  N
ATOM   2118  H   ARG A 225     -26.488   3.736   7.353  1.00  0.00      RA0  H
ATOM   2119  CA  ARG A 225     -25.213   4.983   6.200  1.00  0.00      RA0  C
ATOM   2120  CB  ARG A 225     -25.577   6.068   7.250  1.00  0.00      RA0  C
ATOM   2121  CG  ARG A 225     -24.481   6.900   7.948  1.00  0.00      RA0  C
ATOM   2122  CD  ARG A 225     -24.019   6.401   9.336  1.00  0.00      RA0  C
ATOM   2123  NE  ARG A 225     -24.674   7.050  10.486  1.00  0.00      RA0  N
ATOM   2124  HE  ARG A 225     -25.005   7.987  10.332  1.00  0.00      RA0  H
ATOM   2125  CZ  ARG A 225     -24.606   6.435  11.719  1.00  0.00      RA0  C
ATOM   2126  NH1 ARG A 225     -24.221   5.141  11.772  1.00  0.00      RA0  N
ATOM   2127 HH11 ARG A 225     -24.072   4.660  12.640  1.00  0.00      RA0  H
ATOM   2128 HH12 ARG A 225     -24.093   4.599  10.930  1.00  0.00      RA0  H
ATOM   2129  NH2 ARG A 225     -24.919   7.108  12.862  1.00  0.00      RA0  N
ATOM   2130 HH21 ARG A 225     -24.850   6.711  13.795  1.00  0.00      RA0  H
ATOM   2131 HH22 ARG A 225     -25.240   8.059  12.847  1.00  0.00      RA0  H
ATOM   2132  C   ARG A 225     -23.738   4.591   6.186  1.00  0.00      RA0  C
ATOM   2133  O   ARG A 225     -22.996   4.980   5.283  1.00  0.00      RA0  O
ATOM   2134  N   VAL A 226     -23.297   3.775   7.171  1.00  0.00      RA0  N
ATOM   2135  H   VAL A 226     -23.976   3.422   7.817  1.00  0.00      RA0  H
ATOM   2136  CA  VAL A 226     -21.936   3.259   7.282  1.00  0.00      RA0  C
ATOM   2137  CB  VAL A 226     -21.753   2.467   8.583  1.00  0.00      RA0  C
ATOM   2138  CG1 VAL A 226     -20.384   1.787   8.639  1.00  0.00      RA0  C
ATOM   2139  CG2 VAL A 226     -21.981   3.346   9.809  1.00  0.00      RA0  C
ATOM   2140  C   VAL A 226     -21.577   2.369   6.100  1.00  0.00      RA0  C
ATOM   2141  O   VAL A 226     -20.521   2.507   5.492  1.00  0.00      RA0  O
ATOM   2142  N   ILE A 227     -22.481   1.458   5.697  1.00  0.00      RA0  N
ATOM   2143  H   ILE A 227     -23.320   1.381   6.233  1.00  0.00      RA0  H
ATOM   2144  CA  ILE A 227     -22.300   0.560   4.561  1.00  0.00      RA0  C
ATOM   2145  CB  ILE A 227     -23.445  -0.447   4.511  1.00  0.00      RA0  C
ATOM   2146  CG2 ILE A 227     -23.445  -1.287   3.232  1.00  0.00      RA0  C
ATOM   2147  CG1 ILE A 227     -23.385  -1.318   5.762  1.00  0.00      RA0  C
ATOM   2148  CD1 ILE A 227     -24.733  -1.963   6.059  1.00  0.00      RA0  C
ATOM   2149  C   ILE A 227     -22.136   1.289   3.229  1.00  0.00      RA0  C
ATOM   2150  O   ILE A 227     -21.270   0.938   2.431  1.00  0.00      RA0  O
ATOM   2151  N   ARG A 228     -22.907   2.370   2.965  1.00  0.00      RA0  N
ATOM   2152  H   ARG A 228     -23.592   2.636   3.644  1.00  0.00      RA0  H
ATOM   2153  CA  ARG A 228     -22.724   3.208   1.783  1.00  0.00      RA0  C
ATOM   2154  CB  ARG A 228     -23.847   4.228   1.654  1.00  0.00      RA0  C
ATOM   2155  CG  ARG A 228     -25.137   3.555   1.189  1.00  0.00      RA0  C
ATOM   2156  CD  ARG A 228     -26.299   4.542   1.123  1.00  0.00      RA0  C
ATOM   2157  NE  ARG A 228     -26.541   5.114   2.444  1.00  0.00      RA0  N
ATOM   2158  HE  ARG A 228     -26.437   4.455   3.202  1.00  0.00      RA0  H
ATOM   2159  CZ  ARG A 228     -26.888   6.430   2.550  1.00  0.00      RA0  C
ATOM   2160  NH1 ARG A 228     -26.959   7.185   1.429  1.00  0.00      RA0  N
ATOM   2161 HH11 ARG A 228     -27.207   8.158   1.440  1.00  0.00      RA0  H
ATOM   2162 HH12 ARG A 228     -26.760   6.796   0.524  1.00  0.00      RA0  H
ATOM   2163  NH2 ARG A 228     -27.153   6.953   3.768  1.00  0.00      RA0  N
ATOM   2164 HH21 ARG A 228     -27.406   7.916   3.903  1.00  0.00      RA0  H
ATOM   2165 HH22 ARG A 228     -27.107   6.386   4.595  1.00  0.00      RA0  H
ATOM   2166  C   ARG A 228     -21.354   3.873   1.699  1.00  0.00      RA0  C
ATOM   2167  O   ARG A 228     -20.756   3.936   0.626  1.00  0.00      RA0  O
ATOM   2168  N   MET A 229     -20.802   4.347   2.837  1.00  0.00      RA0  N
ATOM   2169  H   MET A 229     -21.322   4.273   3.690  1.00  0.00      RA0  H
ATOM   2170  CA  MET A 229     -19.445   4.870   2.908  1.00  0.00      RA0  C
ATOM   2171  CB  MET A 229     -19.168   5.401   4.313  1.00  0.00      RA0  C
ATOM   2172  CG  MET A 229     -17.753   5.958   4.482  1.00  0.00      RA0  C
ATOM   2173  SD  MET A 229     -17.456   6.512   6.167  1.00  0.00      RA0  S
ATOM   2174  CE  MET A 229     -17.756   4.938   6.987  1.00  0.00      RA0  C
ATOM   2175  C   MET A 229     -18.396   3.838   2.527  1.00  0.00      RA0  C
ATOM   2176  O   MET A 229     -17.444   4.106   1.797  1.00  0.00      RA0  O
ATOM   2177  N   LEU A 230     -18.565   2.603   3.008  1.00  0.00      RA0  N
ATOM   2178  H   LEU A 230     -19.367   2.435   3.585  1.00  0.00      RA0  H
ATOM   2179  CA  LEU A 230     -17.674   1.497   2.748  1.00  0.00      RA0  C
ATOM   2180  CB  LEU A 230     -17.894   0.414   3.799  1.00  0.00      RA0  C
ATOM   2181  CG  LEU A 230     -17.525   0.916   5.194  1.00  0.00      RA0  C
ATOM   2182  CD1 LEU A 230     -17.783  -0.144   6.263  1.00  0.00      RA0  C
ATOM   2183  CD2 LEU A 230     -16.092   1.453   5.239  1.00  0.00      RA0  C
ATOM   2184  C   LEU A 230     -17.739   0.966   1.320  1.00  0.00      RA0  C
ATOM   2185  O   LEU A 230     -16.719   0.619   0.724  1.00  0.00      RA0  O
ATOM   2186  N   VAL A 231     -18.944   0.929   0.706  1.00  0.00      RA0  N
ATOM   2187  H   VAL A 231     -19.744   1.158   1.262  1.00  0.00      RA0  H
ATOM   2188  CA  VAL A 231     -19.130   0.679  -0.722  1.00  0.00      RA0  C
ATOM   2189  CB  VAL A 231     -20.618   0.616  -1.081  1.00  0.00      RA0  C
ATOM   2190  CG1 VAL A 231     -20.824   0.519  -2.594  1.00  0.00      RA0  C
ATOM   2191  CG2 VAL A 231     -21.308  -0.541  -0.358  1.00  0.00      RA0  C
ATOM   2192  C   VAL A 231     -18.424   1.746  -1.551  1.00  0.00      RA0  C
ATOM   2193  O   VAL A 231     -17.733   1.434  -2.521  1.00  0.00      RA0  O
ATOM   2194  N   ALA A 232     -18.517   3.032  -1.143  1.00  0.00      RA0  N
ATOM   2195  H   ALA A 232     -19.117   3.244  -0.369  1.00  0.00      RA0  H
ATOM   2196  CA  ALA A 232     -17.780   4.129  -1.745  1.00  0.00      RA0  C
ATOM   2197  CB  ALA A 232     -18.190   5.465  -1.124  1.00  0.00      RA0  C
ATOM   2198  C   ALA A 232     -16.256   3.976  -1.656  1.00  0.00      RA0  C
ATOM   2199  O   ALA A 232     -15.561   4.204  -2.644  1.00  0.00      RA0  O
ATOM   2200  N   VAL A 233     -15.700   3.525  -0.500  1.00  0.00      RA0  N
ATOM   2201  H   VAL A 233     -16.306   3.436   0.293  1.00  0.00      RA0  H
ATOM   2202  CA  VAL A 233     -14.286   3.142  -0.360  1.00  0.00      RA0  C
ATOM   2203  CB  VAL A 233     -13.971   2.732   1.084  1.00  0.00      RA0  C
ATOM   2204  CG1 VAL A 233     -12.543   2.200   1.217  1.00  0.00      RA0  C
ATOM   2205  CG2 VAL A 233     -14.234   3.884   2.052  1.00  0.00      RA0  C
ATOM   2206  C   VAL A 233     -13.919   2.020  -1.316  1.00  0.00      RA0  C
ATOM   2207  O   VAL A 233     -12.926   2.097  -2.041  1.00  0.00      RA0  O
ATOM   2208  N   ALA A 234     -14.770   0.974  -1.373  1.00  0.00      RA0  N
ATOM   2209  H   ALA A 234     -15.547   0.992  -0.744  1.00  0.00      RA0  H
ATOM   2210  CA  ALA A 234     -14.655  -0.141  -2.291  1.00  0.00      RA0  C
ATOM   2211  CB  ALA A 234     -15.824  -1.109  -2.162  1.00  0.00      RA0  C
ATOM   2212  C   ALA A 234     -14.521   0.266  -3.760  1.00  0.00      RA0  C
ATOM   2213  O   ALA A 234     -13.533  -0.021  -4.432  1.00  0.00      RA0  O
ATOM   2214  N   VAL A 235     -15.518   1.019  -4.272  1.00  0.00      RA0  N
ATOM   2215  H   VAL A 235     -16.250   1.281  -3.644  1.00  0.00      RA0  H
ATOM   2216  CA  VAL A 235     -15.572   1.511  -5.642  1.00  0.00      RA0  C
ATOM   2217  CB  VAL A 235     -16.933   2.161  -5.908  1.00  0.00      RA0  C
ATOM   2218  CG1 VAL A 235     -17.002   2.798  -7.295  1.00  0.00      RA0  C
ATOM   2219  CG2 VAL A 235     -18.051   1.136  -5.713  1.00  0.00      RA0  C
ATOM   2220  C   VAL A 235     -14.425   2.460  -5.965  1.00  0.00      RA0  C
ATOM   2221  O   VAL A 235     -13.787   2.337  -7.011  1.00  0.00      RA0  O
ATOM   2222  N   ALA A 236     -14.087   3.400  -5.056  1.00  0.00      RA0  N
ATOM   2223  H   ALA A 236     -14.605   3.452  -4.200  1.00  0.00      RA0  H
ATOM   2224  CA  ALA A 236     -12.986   4.327  -5.235  1.00  0.00      RA0  C
ATOM   2225  CB  ALA A 236     -12.928   5.322  -4.081  1.00  0.00      RA0  C
ATOM   2226  C   ALA A 236     -11.626   3.652  -5.353  1.00  0.00      RA0  C
ATOM   2227  O   ALA A 236     -10.818   3.995  -6.216  1.00  0.00      RA0  O
ATOM   2228  N   PHE A 237     -11.354   2.636  -4.506  1.00  0.00      RA0  N
ATOM   2229  H   PHE A 237     -12.036   2.401  -3.809  1.00  0.00      RA0  H
ATOM   2230  CA  PHE A 237     -10.164   1.813  -4.596  1.00  0.00      RA0  C
ATOM   2231  CB  PHE A 237     -10.192   0.841  -3.423  1.00  0.00      RA0  C
ATOM   2232  CG  PHE A 237      -8.880   0.118  -3.308  1.00  0.00      RA0  C
ATOM   2233  CD1 PHE A 237      -8.825  -1.251  -3.534  1.00  0.00      RA0  C
ATOM   2234  CD2 PHE A 237      -7.737   0.825  -2.960  1.00  0.00      RA0  C
ATOM   2235  CE1 PHE A 237      -7.623  -1.923  -3.374  1.00  0.00      RA0  C
ATOM   2236  CE2 PHE A 237      -6.536   0.151  -2.800  1.00  0.00      RA0  C
ATOM   2237  CZ  PHE A 237      -6.487  -1.224  -2.988  1.00  0.00      RA0  C
ATOM   2238  C   PHE A 237     -10.100   1.064  -5.932  1.00  0.00      RA0  C
ATOM   2239  O   PHE A 237      -9.088   1.075  -6.630  1.00  0.00      RA0  O
ATOM   2240  N   PHE A 238     -11.206   0.427  -6.355  1.00  0.00      RA0  N
ATOM   2241  H   PHE A 238     -12.021   0.452  -5.771  1.00  0.00      RA0  H
ATOM   2242  CA  PHE A 238     -11.266  -0.303  -7.610  1.00  0.00      RA0  C
ATOM   2243  CB  PHE A 238     -12.576  -1.086  -7.709  1.00  0.00      RA0  C
ATOM   2244  CG  PHE A 238     -12.655  -2.116  -6.604  1.00  0.00      RA0  C
ATOM   2245  CD1 PHE A 238     -11.495  -2.672  -6.074  1.00  0.00      RA0  C
ATOM   2246  CD2 PHE A 238     -13.897  -2.515  -6.123  1.00  0.00      RA0  C
ATOM   2247  CE1 PHE A 238     -11.577  -3.619  -5.061  1.00  0.00      RA0  C
ATOM   2248  CE2 PHE A 238     -13.979  -3.462  -5.109  1.00  0.00      RA0  C
ATOM   2249  CZ  PHE A 238     -12.819  -4.011  -4.577  1.00  0.00      RA0  C
ATOM   2250  C   PHE A 238     -11.063   0.551  -8.854  1.00  0.00      RA0  C
ATOM   2251  O   PHE A 238     -10.272   0.196  -9.730  1.00  0.00      RA0  O
ATOM   2252  N   LEU A 239     -11.723   1.724  -8.941  1.00  0.00      RA0  N
ATOM   2253  H   LEU A 239     -12.321   1.976  -8.178  1.00  0.00      RA0  H
ATOM   2254  CA  LEU A 239     -11.573   2.665 -10.043  1.00  0.00      RA0  C
ATOM   2255  CB  LEU A 239     -12.582   3.807  -9.944  1.00  0.00      RA0  C
ATOM   2256  CG  LEU A 239     -14.028   3.351 -10.124  1.00  0.00      RA0  C
ATOM   2257  CD1 LEU A 239     -14.994   4.533 -10.053  1.00  0.00      RA0  C
ATOM   2258  CD2 LEU A 239     -14.217   2.532 -11.402  1.00  0.00      RA0  C
ATOM   2259  C   LEU A 239     -10.172   3.237 -10.156  1.00  0.00      RA0  C
ATOM   2260  O   LEU A 239      -9.626   3.368 -11.248  1.00  0.00      RA0  O
ATOM   2261  N   CYS A 240      -9.538   3.566  -9.018  1.00  0.00      RA0  N
ATOM   2262  H   CYS A 240     -10.009   3.484  -8.136  1.00  0.00      RA0  H
ATOM   2263  CA  CYS A 240      -8.167   4.029  -8.976  1.00  0.00      RA0  C
ATOM   2264  CB  CYS A 240      -7.915   4.704  -7.635  1.00  0.00      RA0  C
ATOM   2265  SG  CYS A 240      -9.011   6.131  -7.422  1.00  0.00      RA0  S
ATOM   2266  C   CYS A 240      -7.125   2.963  -9.348  1.00  0.00      RA0  C
ATOM   2267  O   CYS A 240      -6.082   3.282  -9.916  1.00  0.00      RA0  O
ATOM   2268  N   TRP A 241      -7.357   1.664  -9.044  1.00  0.00      RA0  N
ATOM   2269  H   TRP A 241      -8.223   1.409  -8.608  1.00  0.00      RA0  H
ATOM   2270  CA  TRP A 241      -6.339   0.629  -9.217  1.00  0.00      RA0  C
ATOM   2271  CB  TRP A 241      -6.198  -0.239  -7.966  1.00  0.00      RA0  C
ATOM   2272  CG  TRP A 241      -5.394   0.507  -6.924  1.00  0.00      RA0  C
ATOM   2273  CD2 TRP A 241      -4.561  -0.048  -5.887  1.00  0.00      RA0  C
ATOM   2274  CE2 TRP A 241      -4.015   1.031  -5.151  1.00  0.00      RA0  C
ATOM   2275  CE3 TRP A 241      -4.245  -1.354  -5.537  1.00  0.00      RA0  C
ATOM   2276  CD1 TRP A 241      -5.295   1.895  -6.751  1.00  0.00      RA0  C
ATOM   2277  NE1 TRP A 241      -4.484   2.210  -5.712  1.00  0.00      RA0  N
ATOM   2278  HE1 TRP A 241      -4.274   3.122  -5.412  1.00  0.00      RA0  H
ATOM   2279  CZ2 TRP A 241      -3.173   0.779  -4.078  1.00  0.00      RA0  C
ATOM   2280  CZ3 TRP A 241      -3.399  -1.593  -4.462  1.00  0.00      RA0  C
ATOM   2281  CH2 TRP A 241      -2.872  -0.532  -3.736  1.00  0.00      RA0  C
ATOM   2282  C   TRP A 241      -6.492  -0.195 -10.480  1.00  0.00      RA0  C
ATOM   2283  O   TRP A 241      -5.527  -0.796 -10.956  1.00  0.00      RA0  O
ATOM   2284  N   ALA A 242      -7.679  -0.200 -11.112  1.00  0.00      RA0  N
ATOM   2285  H   ALA A 242      -8.458   0.260 -10.679  1.00  0.00      RA0  H
ATOM   2286  CA  ALA A 242      -7.886  -0.846 -12.395  1.00  0.00      RA0  C
ATOM   2287  CB  ALA A 242      -9.361  -0.794 -12.813  1.00  0.00      RA0  C
ATOM   2288  C   ALA A 242      -6.984  -0.338 -13.537  1.00  0.00      RA0  C
ATOM   2289  O   ALA A 242      -6.459  -1.189 -14.261  1.00  0.00      RA0  O
ATOM   2290  N   PRO A 243      -6.688   0.954 -13.748  1.00  0.00      RA0  N
ATOM   2291  CD  PRO A 243      -7.293   2.113 -13.092  1.00  0.00      RA0  C
ATOM   2292  CA  PRO A 243      -5.730   1.391 -14.762  1.00  0.00      RA0  C
ATOM   2293  CB  PRO A 243      -5.787   2.922 -14.704  1.00  0.00      RA0  C
ATOM   2294  CG  PRO A 243      -7.139   3.246 -14.090  1.00  0.00      RA0  C
ATOM   2295  C   PRO A 243      -4.312   0.873 -14.560  1.00  0.00      RA0  C
ATOM   2296  O   PRO A 243      -3.618   0.650 -15.547  1.00  0.00      RA0  O
ATOM   2297  N   PHE A 244      -3.838   0.698 -13.306  1.00  0.00      RA0  N
ATOM   2298  H   PHE A 244      -4.472   0.838 -12.544  1.00  0.00      RA0  H
ATOM   2299  CA  PHE A 244      -2.515   0.161 -12.985  1.00  0.00      RA0  C
ATOM   2300  CB  PHE A 244      -2.245   0.367 -11.491  1.00  0.00      RA0  C
ATOM   2301  CG  PHE A 244      -0.767   0.532 -11.223  1.00  0.00      RA0  C
ATOM   2302  CD1 PHE A 244      -0.047  -0.524 -10.625  1.00  0.00      RA0  C
ATOM   2303  CD2 PHE A 244      -0.134   1.748 -11.566  1.00  0.00      RA0  C
ATOM   2304  CE1 PHE A 244       1.328  -0.361 -10.364  1.00  0.00      RA0  C
ATOM   2305  CE2 PHE A 244       1.240   1.912 -11.306  1.00  0.00      RA0  C
ATOM   2306  CZ  PHE A 244       1.956   0.855 -10.706  1.00  0.00      RA0  C
ATOM   2307  C   PHE A 244      -2.374  -1.299 -13.402  1.00  0.00      RA0  C
ATOM   2308  O   PHE A 244      -1.397  -1.703 -14.033  1.00  0.00      RA0  O
ATOM   2309  N   HIS A 245      -3.395  -2.122 -13.111  1.00  0.00      RA0  N
ATOM   2310  H   HIS A 245      -4.179  -1.742 -12.614  1.00  0.00      RA0  H
ATOM   2311  CA  HIS A 245      -3.445  -3.503 -13.558  1.00  0.00      RA0  C
ATOM   2312  CB  HIS A 245      -4.476  -4.298 -12.744  1.00  0.00      RA0  C
ATOM   2313  CG  HIS A 245      -3.956  -4.465 -11.328  1.00  0.00      RA0  C
ATOM   2314  ND1 HIS A 245      -3.645  -5.653 -10.773  1.00  0.00      RA0  N
ATOM   2315  HD1 HIS A 245      -3.766  -6.544 -11.164  1.00  0.00      RA0  H
ATOM   2316  CD2 HIS A 245      -3.687  -3.462 -10.389  1.00  0.00      RA0  C
ATOM   2317  NE2 HIS A 245      -3.205  -4.054  -9.272  1.00  0.00      RA0  N
ATOM   2318  CE1 HIS A 245      -3.179  -5.402  -9.506  1.00  0.00      RA0  C
ATOM   2319  C   HIS A 245      -3.600  -3.622 -15.072  1.00  0.00      RA0  C
ATOM   2320  O   HIS A 245      -3.006  -4.495 -15.704  1.00  0.00      RA0  O
ATOM   2321  N   ALA A 246      -4.365  -2.702 -15.706  1.00  0.00      RA0  N
ATOM   2322  H   ALA A 246      -4.885  -2.052 -15.149  1.00  0.00      RA0  H
ATOM   2323  CA  ALA A 246      -4.444  -2.576 -17.151  1.00  0.00      RA0  C
ATOM   2324  CB  ALA A 246      -5.517  -1.561 -17.545  1.00  0.00      RA0  C
ATOM   2325  C   ALA A 246      -3.117  -2.182 -17.814  1.00  0.00      RA0  C
ATOM   2326  O   ALA A 246      -2.742  -2.746 -18.839  1.00  0.00      RA0  O
ATOM   2327  N   GLN A 247      -2.350  -1.230 -17.232  1.00  0.00      RA0  N
ATOM   2328  H   GLN A 247      -2.730  -0.773 -16.426  1.00  0.00      RA0  H
ATOM   2329  CA  GLN A 247      -1.023  -0.815 -17.690  1.00  0.00      RA0  C
ATOM   2330  CB  GLN A 247      -0.573   0.382 -16.831  1.00  0.00      RA0  C
ATOM   2331  CG  GLN A 247       0.788   1.034 -17.122  1.00  0.00      RA0  C
ATOM   2332  CD  GLN A 247       1.912   0.335 -16.374  1.00  0.00      RA0  C
ATOM   2333  OE1 GLN A 247       1.741  -0.679 -15.713  1.00  0.00      RA0  O
ATOM   2334  NE2 GLN A 247       3.098   0.925 -16.506  1.00  0.00      RA0  N
ATOM   2335 HE21 GLN A 247       3.200   1.804 -16.983  1.00  0.00      RA0  H
ATOM   2336 HE22 GLN A 247       3.904   0.514 -16.093  1.00  0.00      RA0  H
ATOM   2337  C   GLN A 247      -0.020  -1.955 -17.701  1.00  0.00      RA0  C
ATOM   2338  O   GLN A 247       0.693  -2.179 -18.683  1.00  0.00      RA0  O
ATOM   2339  N   ARG A 248       0.006  -2.744 -16.610  1.00  0.00      RA0  N
ATOM   2340  H   ARG A 248      -0.510  -2.400 -15.823  1.00  0.00      RA0  H
ATOM   2341  CA  ARG A 248       0.846  -3.917 -16.453  1.00  0.00      RA0  C
ATOM   2342  CB  ARG A 248       0.694  -4.457 -15.004  1.00  0.00      RA0  C
ATOM   2343  CG  ARG A 248       1.292  -3.559 -13.899  1.00  0.00      RA0  C
ATOM   2344  CD  ARG A 248       0.767  -3.692 -12.446  1.00  0.00      RA0  C
ATOM   2345  NE  ARG A 248       1.109  -4.934 -11.735  1.00  0.00      RA0  N
ATOM   2346  HE  ARG A 248       0.976  -5.798 -12.222  1.00  0.00      RA0  H
ATOM   2347  CZ  ARG A 248       1.476  -4.915 -10.417  1.00  0.00      RA0  C
ATOM   2348  NH1 ARG A 248       1.722  -3.783  -9.763  1.00  0.00      RA0  N
ATOM   2349 HH11 ARG A 248       2.038  -3.835  -8.800  1.00  0.00      RA0  H
ATOM   2350 HH12 ARG A 248       1.616  -2.887 -10.191  1.00  0.00      RA0  H
ATOM   2351  NH2 ARG A 248       1.612  -6.044  -9.732  1.00  0.00      RA0  N
ATOM   2352 HH21 ARG A 248       1.930  -5.974  -8.772  1.00  0.00      RA0  H
ATOM   2353 HH22 ARG A 248       1.434  -6.948 -10.119  1.00  0.00      RA0  H
ATOM   2354  C   ARG A 248       0.513  -5.007 -17.461  1.00  0.00      RA0  C
ATOM   2355  O   ARG A 248       1.400  -5.644 -18.030  1.00  0.00      RA0  O
ATOM   2356  N   LEU A 249      -0.786  -5.228 -17.735  1.00  0.00      RA0  N
ATOM   2357  H   LEU A 249      -1.469  -4.702 -17.228  1.00  0.00      RA0  H
ATOM   2358  CA  LEU A 249      -1.243  -6.136 -18.769  1.00  0.00      RA0  C
ATOM   2359  CB  LEU A 249      -2.750  -6.340 -18.637  1.00  0.00      RA0  C
ATOM   2360  CG  LEU A 249      -3.219  -7.681 -19.196  1.00  0.00      RA0  C
ATOM   2361  CD1 LEU A 249      -2.625  -8.848 -18.404  1.00  0.00      RA0  C
ATOM   2362  CD2 LEU A 249      -4.744  -7.765 -19.269  1.00  0.00      RA0  C
ATOM   2363  C   LEU A 249      -0.874  -5.656 -20.177  1.00  0.00      RA0  C
ATOM   2364  O   LEU A 249      -0.376  -6.418 -21.007  1.00  0.00      RA0  O
ATOM   2365  N   MET A 250      -1.063  -4.347 -20.466  1.00  0.00      RA0  N
ATOM   2366  H   MET A 250      -1.434  -3.760 -19.746  1.00  0.00      RA0  H
ATOM   2367  CA  MET A 250      -0.719  -3.725 -21.736  1.00  0.00      RA0  C
ATOM   2368  CB  MET A 250      -1.262  -2.295 -21.791  1.00  0.00      RA0  C
ATOM   2369  CG  MET A 250      -0.963  -1.600 -23.119  1.00  0.00      RA0  C
ATOM   2370  SD  MET A 250      -1.715   0.029 -23.264  1.00  0.00      RA0  S
ATOM   2371  CE  MET A 250      -3.422  -0.505 -23.455  1.00  0.00      RA0  C
ATOM   2372  C   MET A 250       0.771  -3.766 -22.048  1.00  0.00      RA0  C
ATOM   2373  O   MET A 250       1.165  -3.991 -23.189  1.00  0.00      RA0  O
ATOM   2374  N   ALA A 251       1.650  -3.575 -21.047  1.00  0.00      RA0  N
ATOM   2375  H   ALA A 251       1.291  -3.333 -20.143  1.00  0.00      RA0  H
ATOM   2376  CA  ALA A 251       3.083  -3.736 -21.210  1.00  0.00      RA0  C
ATOM   2377  CB  ALA A 251       3.810  -3.329 -19.928  1.00  0.00      RA0  C
ATOM   2378  C   ALA A 251       3.525  -5.144 -21.607  1.00  0.00      RA0  C
ATOM   2379  O   ALA A 251       4.286  -5.344 -22.554  1.00  0.00      RA0  O
ATOM   2380  N   VAL A 252       3.024  -6.158 -20.882  1.00  0.00      RA0  N
ATOM   2381  H   VAL A 252       2.376  -5.917 -20.156  1.00  0.00      RA0  H
ATOM   2382  CA  VAL A 252       3.328  -7.566 -21.062  1.00  0.00      RA0  C
ATOM   2383  CB  VAL A 252       2.942  -8.363 -19.814  1.00  0.00      RA0  C
ATOM   2384  CG1 VAL A 252       3.239  -9.849 -19.983  1.00  0.00      RA0  C
ATOM   2385  CG2 VAL A 252       3.695  -7.811 -18.600  1.00  0.00      RA0  C
ATOM   2386  C   VAL A 252       2.779  -8.160 -22.358  1.00  0.00      RA0  C
ATOM   2387  O   VAL A 252       3.451  -8.932 -23.043  1.00  0.00      RA0  O
ATOM   2388  N   TYR A 253       1.545  -7.795 -22.763  1.00  0.00      RA0  N
ATOM   2389  H   TYR A 253       1.033  -7.121 -22.224  1.00  0.00      RA0  H
ATOM   2390  CA  TYR A 253       0.893  -8.401 -23.913  1.00  0.00      RA0  C
ATOM   2391  CB  TYR A 253      -0.465  -8.972 -23.505  1.00  0.00      RA0  C
ATOM   2392  CG  TYR A 253      -0.196 -10.110 -22.552  1.00  0.00      RA0  C
ATOM   2393  CD1 TYR A 253       0.406 -11.266 -23.032  1.00  0.00      RA0  C
ATOM   2394  CE1 TYR A 253       0.746 -12.286 -22.154  1.00  0.00      RA0  C
ATOM   2395  CD2 TYR A 253      -0.514 -10.000 -21.203  1.00  0.00      RA0  C
ATOM   2396  CE2 TYR A 253      -0.171 -11.022 -20.323  1.00  0.00      RA0  C
ATOM   2397  CZ  TYR A 253       0.490 -12.150 -20.796  1.00  0.00      RA0  C
ATOM   2398  OH  TYR A 253       0.914 -13.134 -19.923  1.00  0.00      RA0  O
ATOM   2399  HH  TYR A 253       0.626 -12.919 -19.042  1.00  0.00      RA0  H
ATOM   2400  C   TYR A 253       0.799  -7.454 -25.104  1.00  0.00      RA0  C
ATOM   2401  O   TYR A 253       0.217  -7.801 -26.132  1.00  0.00      RA0  O
ATOM   2402  N   GLY A 254       1.405  -6.251 -25.035  1.00  0.00      RA0  N
ATOM   2403  H   GLY A 254       1.888  -5.999 -24.195  1.00  0.00      RA0  H
ATOM   2404  CA  GLY A 254       1.269  -5.191 -26.037  1.00  0.00      RA0  C
ATOM   2405  C   GLY A 254       1.750  -5.469 -27.432  1.00  0.00      RA0  C
ATOM   2406  O   GLY A 254       1.188  -4.983 -28.410  1.00  0.00      RA0  O
ATOM   2407  N   LEU A 255       2.780  -6.316 -27.572  1.00  0.00      RA0  N
ATOM   2408  H   LEU A 255       3.186  -6.660 -26.726  1.00  0.00      RA0  H
ATOM   2409  CA  LEU A 255       3.267  -6.814 -28.847  1.00  0.00      RA0  C
ATOM   2410  CB  LEU A 255       4.523  -7.656 -28.643  1.00  0.00      RA0  C
ATOM   2411  CG  LEU A 255       5.661  -6.843 -28.023  1.00  0.00      RA0  C
ATOM   2412  CD1 LEU A 255       6.874  -7.717 -27.702  1.00  0.00      RA0  C
ATOM   2413  CD2 LEU A 255       6.032  -5.636 -28.888  1.00  0.00      RA0  C
ATOM   2414  C   LEU A 255       2.200  -7.603 -29.600  1.00  0.00      RA0  C
ATOM   2415  O   LEU A 255       2.060  -7.501 -30.815  1.00  0.00      RA0  O
ATOM   2416  N   ASN A 256       1.370  -8.377 -28.870  1.00  0.00      RA0  N
ATOM   2417  H   ASN A 256       1.449  -8.343 -27.873  1.00  0.00      RA0  H
ATOM   2418  CA  ASN A 256       0.227  -9.092 -29.419  1.00  0.00      RA0  C
ATOM   2419  CB  ASN A 256      -0.362 -10.115 -28.459  1.00  0.00      RA0  C
ATOM   2420  CG  ASN A 256      -0.248 -11.452 -29.156  1.00  0.00      RA0  C
ATOM   2421  OD1 ASN A 256       0.295 -11.553 -30.252  1.00  0.00      RA0  O
ATOM   2422  ND2 ASN A 256      -0.738 -12.481 -28.439  1.00  0.00      RA0  N
ATOM   2423 HD21 ASN A 256      -1.174 -12.330 -27.552  1.00  0.00      RA0  H
ATOM   2424 HD22 ASN A 256      -0.670 -13.421 -28.774  1.00  0.00      RA0  H
ATOM   2425  C   ASN A 256      -0.823  -8.135 -29.964  1.00  0.00      RA0  C
ATOM   2426  O   ASN A 256      -1.369  -8.356 -31.038  1.00  0.00      RA0  O
ATOM   2427  N   LEU A 257      -1.095  -7.013 -29.261  1.00  0.00      RA0  N
ATOM   2428  H   LEU A 257      -0.589  -6.868 -28.411  1.00  0.00      RA0  H
ATOM   2429  CA  LEU A 257      -2.017  -5.978 -29.707  1.00  0.00      RA0  C
ATOM   2430  CB  LEU A 257      -2.205  -4.940 -28.602  1.00  0.00      RA0  C
ATOM   2431  CG  LEU A 257      -2.683  -5.551 -27.284  1.00  0.00      RA0  C
ATOM   2432  CD1 LEU A 257      -2.691  -4.521 -26.153  1.00  0.00      RA0  C
ATOM   2433  CD2 LEU A 257      -4.033  -6.253 -27.438  1.00  0.00      RA0  C
ATOM   2434  C   LEU A 257      -1.569  -5.296 -30.994  1.00  0.00      RA0  C
ATOM   2435  O   LEU A 257      -2.367  -5.066 -31.901  1.00  0.00      RA0  O
ATOM   2436  N   ILE A 258      -0.258  -5.008 -31.126  1.00  0.00      RA0  N
ATOM   2437  H   ILE A 258       0.326  -5.184 -30.331  1.00  0.00      RA0  H
ATOM   2438  CA  ILE A 258       0.352  -4.528 -32.364  1.00  0.00      RA0  C
ATOM   2439  CB  ILE A 258       1.814  -4.173 -32.132  1.00  0.00      RA0  C
ATOM   2440  CG2 ILE A 258       2.437  -3.711 -33.440  1.00  0.00      RA0  C
ATOM   2441  CG1 ILE A 258       1.966  -3.120 -31.036  1.00  0.00      RA0  C
ATOM   2442  CD1 ILE A 258       3.432  -2.794 -30.754  1.00  0.00      RA0  C
ATOM   2443  C   ILE A 258       0.214  -5.545 -33.497  1.00  0.00      RA0  C
ATOM   2444  O   ILE A 258      -0.153  -5.210 -34.624  1.00  0.00      RA0  O
ATOM   2445  N   ASN A 259       0.434  -6.843 -33.204  1.00  0.00      RA0  N
ATOM   2446  H   ASN A 259       0.714  -7.074 -32.271  1.00  0.00      RA0  H
ATOM   2447  CA  ASN A 259       0.294  -7.936 -34.159  1.00  0.00      RA0  C
ATOM   2448  CB  ASN A 259       0.859  -9.251 -33.618  1.00  0.00      RA0  C
ATOM   2449  CG  ASN A 259       2.352  -9.185 -33.380  1.00  0.00      RA0  C
ATOM   2450  OD1 ASN A 259       3.092  -8.400 -33.974  1.00  0.00      RA0  O
ATOM   2451  ND2 ASN A 259       2.757 -10.078 -32.456  1.00  0.00      RA0  N
ATOM   2452 HD21 ASN A 259       2.073 -10.651 -31.995  1.00  0.00      RA0  H
ATOM   2453 HD22 ASN A 259       3.714 -10.191 -32.198  1.00  0.00      RA0  H
ATOM   2454  C   ASN A 259      -1.154  -8.215 -34.578  1.00  0.00      RA0  C
ATOM   2455  O   ASN A 259      -1.394  -8.871 -35.588  1.00  0.00      RA0  O
ATOM   2456  N   ILE A 260      -2.157  -7.703 -33.832  1.00  0.00      RA0  N
ATOM   2457  H   ILE A 260      -1.919  -7.203 -32.999  1.00  0.00      RA0  H
ATOM   2458  CA  ILE A 260      -3.578  -7.810 -34.156  1.00  0.00      RA0  C
ATOM   2459  CB  ILE A 260      -4.376  -7.941 -32.843  1.00  0.00      RA0  C
ATOM   2460  CG2 ILE A 260      -5.894  -7.797 -32.983  1.00  0.00      RA0  C
ATOM   2461  CG1 ILE A 260      -4.050  -9.287 -32.196  1.00  0.00      RA0  C
ATOM   2462  CD1 ILE A 260      -4.666  -9.426 -30.803  1.00  0.00      RA0  C
ATOM   2463  C   ILE A 260      -4.017  -6.618 -35.018  1.00  0.00      RA0  C
ATOM   2464  O   ILE A 260      -5.113  -6.592 -35.576  1.00  0.00      RA0  O
ATOM   2465  N   GLY A 261      -3.123  -5.628 -35.248  1.00  0.00      RA0  N
ATOM   2466  H   GLY A 261      -2.244  -5.618 -34.770  1.00  0.00      RA0  H
ATOM   2467  CA  GLY A 261      -3.352  -4.563 -36.224  1.00  0.00      RA0  C
ATOM   2468  C   GLY A 261      -3.500  -3.189 -35.651  1.00  0.00      RA0  C
ATOM   2469  O   GLY A 261      -3.871  -2.251 -36.352  1.00  0.00      RA0  O
ATOM   2470  N   ILE A 262      -3.165  -2.993 -34.368  1.00  0.00      RA0  N
ATOM   2471  H   ILE A 262      -2.794  -3.754 -33.835  1.00  0.00      RA0  H
ATOM   2472  CA  ILE A 262      -3.052  -1.658 -33.801  1.00  0.00      RA0  C
ATOM   2473  CB  ILE A 262      -3.177  -1.714 -32.278  1.00  0.00      RA0  C
ATOM   2474  CG2 ILE A 262      -2.987  -0.334 -31.643  1.00  0.00      RA0  C
ATOM   2475  CG1 ILE A 262      -4.510  -2.350 -31.881  1.00  0.00      RA0  C
ATOM   2476  CD1 ILE A 262      -4.673  -2.459 -30.365  1.00  0.00      RA0  C
ATOM   2477  C   ILE A 262      -1.707  -1.076 -34.213  1.00  0.00      RA0  C
ATOM   2478  O   ILE A 262      -0.659  -1.696 -34.048  1.00  0.00      RA0  O
ATOM   2479  N   SER A 263      -1.692   0.144 -34.798  1.00  0.00      RA0  N
ATOM   2480  H   SER A 263      -2.546   0.626 -34.987  1.00  0.00      RA0  H
ATOM   2481  CA  SER A 263      -0.457   0.818 -35.178  1.00  0.00      RA0  C
ATOM   2482  CB  SER A 263      -0.918   2.085 -35.877  1.00  0.00      RA0  C
ATOM   2483  OG  SER A 263      -2.248   1.833 -36.355  1.00  0.00      RA0  O
ATOM   2484  HG  SER A 263      -2.490   2.622 -36.825  1.00  0.00      RA0  H
ATOM   2485  C   SER A 263       0.456   1.074 -33.991  1.00  0.00      RA0  C
ATOM   2486  O   SER A 263       0.014   1.294 -32.863  1.00  0.00      RA0  O
ATOM   2487  N   ARG A 264       1.787   1.024 -34.213  1.00  0.00      RA0  N
ATOM   2488  H   ARG A 264       2.068   1.031 -35.171  1.00  0.00      RA0  H
ATOM   2489  CA  ARG A 264       2.769   1.172 -33.153  1.00  0.00      RA0  C
ATOM   2490  CB  ARG A 264       4.163   0.846 -33.696  1.00  0.00      RA0  C
ATOM   2491  CG  ARG A 264       4.088  -0.516 -34.397  1.00  0.00      RA0  C
ATOM   2492  CD  ARG A 264       5.395  -1.099 -34.943  1.00  0.00      RA0  C
ATOM   2493  NE  ARG A 264       5.117  -2.355 -35.647  1.00  0.00      RA0  N
ATOM   2494  HE  ARG A 264       4.617  -2.252 -36.515  1.00  0.00      RA0  H
ATOM   2495  CZ  ARG A 264       5.421  -3.561 -35.072  1.00  0.00      RA0  C
ATOM   2496  NH1 ARG A 264       6.122  -3.584 -33.914  1.00  0.00      RA0  N
ATOM   2497 HH11 ARG A 264       6.357  -4.438 -33.441  1.00  0.00      RA0  H
ATOM   2498 HH12 ARG A 264       6.438  -2.735 -33.480  1.00  0.00      RA0  H
ATOM   2499  NH2 ARG A 264       5.006  -4.710 -35.660  1.00  0.00      RA0  N
ATOM   2500 HH21 ARG A 264       5.178  -5.621 -35.270  1.00  0.00      RA0  H
ATOM   2501 HH22 ARG A 264       4.483  -4.703 -36.518  1.00  0.00      RA0  H
ATOM   2502  C   ARG A 264       2.662   2.512 -32.433  1.00  0.00      RA0  C
ATOM   2503  O   ARG A 264       2.756   2.578 -31.210  1.00  0.00      RA0  O
ATOM   2504  N   ASP A 265       2.423   3.606 -33.173  1.00  0.00      RA0  N
ATOM   2505  H   ASP A 265       2.318   3.479 -34.159  1.00  0.00      RA0  H
ATOM   2506  CA  ASP A 265       2.232   4.947 -32.654  1.00  0.00      RA0  C
ATOM   2507  CB  ASP A 265       2.067   5.850 -33.886  1.00  0.00      RA0  C
ATOM   2508  CG  ASP A 265       1.189   5.144 -34.923  1.00  0.00      RA0  C
ATOM   2509  OD1 ASP A 265       1.717   4.404 -35.755  1.00  0.00      RA0  O
ATOM   2510  OD2 ASP A 265      -0.029   5.280 -34.871  1.00  0.00      RA0  O
ATOM   2511  C   ASP A 265       1.009   5.058 -31.745  1.00  0.00      RA0  C
ATOM   2512  O   ASP A 265       1.089   5.561 -30.626  1.00  0.00      RA0  O
ATOM   2513  N   ALA A 266      -0.146   4.500 -32.181  1.00  0.00      RA0  N
ATOM   2514  H   ALA A 266      -0.159   4.229 -33.146  1.00  0.00      RA0  H
ATOM   2515  CA  ALA A 266      -1.370   4.450 -31.404  1.00  0.00      RA0  C
ATOM   2516  CB  ALA A 266      -2.512   3.879 -32.245  1.00  0.00      RA0  C
ATOM   2517  C   ALA A 266      -1.225   3.608 -30.141  1.00  0.00      RA0  C
ATOM   2518  O   ALA A 266      -1.671   4.004 -29.066  1.00  0.00      RA0  O
ATOM   2519  N   PHE A 267      -0.539   2.443 -30.222  1.00  0.00      RA0  N
ATOM   2520  H   PHE A 267      -0.213   2.166 -31.128  1.00  0.00      RA0  H
ATOM   2521  CA  PHE A 267      -0.193   1.637 -29.061  1.00  0.00      RA0  C
ATOM   2522  CB  PHE A 267       0.540   0.372 -29.507  1.00  0.00      RA0  C
ATOM   2523  CG  PHE A 267       1.054  -0.357 -28.291  1.00  0.00      RA0  C
ATOM   2524  CD1 PHE A 267       2.418  -0.378 -28.020  1.00  0.00      RA0  C
ATOM   2525  CD2 PHE A 267       0.164  -0.994 -27.437  1.00  0.00      RA0  C
ATOM   2526  CE1 PHE A 267       2.890  -1.013 -26.879  1.00  0.00      RA0  C
ATOM   2527  CE2 PHE A 267       0.638  -1.628 -26.296  1.00  0.00      RA0  C
ATOM   2528  CZ  PHE A 267       1.998  -1.627 -26.009  1.00  0.00      RA0  C
ATOM   2529  C   PHE A 267       0.663   2.431 -28.068  1.00  0.00      RA0  C
ATOM   2530  O   PHE A 267       0.374   2.463 -26.873  1.00  0.00      RA0  O
ATOM   2531  N   ASN A 268       1.708   3.129 -28.562  1.00  0.00      RA0  N
ATOM   2532  H   ASN A 268       1.830   3.135 -29.556  1.00  0.00      RA0  H
ATOM   2533  CA  ASN A 268       2.585   3.952 -27.747  1.00  0.00      RA0  C
ATOM   2534  CB  ASN A 268       3.743   4.532 -28.556  1.00  0.00      RA0  C
ATOM   2535  CG  ASN A 268       4.960   3.648 -28.411  1.00  0.00      RA0  C
ATOM   2536  OD1 ASN A 268       5.813   3.840 -27.552  1.00  0.00      RA0  O
ATOM   2537  ND2 ASN A 268       5.003   2.658 -29.321  1.00  0.00      RA0  N
ATOM   2538 HD21 ASN A 268       4.258   2.577 -29.989  1.00  0.00      RA0  H
ATOM   2539 HD22 ASN A 268       5.756   2.004 -29.346  1.00  0.00      RA0  H
ATOM   2540  C   ASN A 268       1.863   5.101 -27.057  1.00  0.00      RA0  C
ATOM   2541  O   ASN A 268       2.084   5.341 -25.871  1.00  0.00      RA0  O
ATOM   2542  N   ASP A 269       0.963   5.821 -27.759  1.00  0.00      RA0  N
ATOM   2543  H   ASP A 269       0.848   5.642 -28.736  1.00  0.00      RA0  H
ATOM   2544  CA  ASP A 269       0.103   6.827 -27.160  1.00  0.00      RA0  C
ATOM   2545  CB  ASP A 269      -0.474   7.880 -28.106  1.00  0.00      RA0  C
ATOM   2546  CG  ASP A 269       0.074   9.212 -27.605  1.00  0.00      RA0  C
ATOM   2547  OD1 ASP A 269       1.278   9.311 -27.395  1.00  0.00      RA0  O
ATOM   2548  OD2 ASP A 269      -0.679  10.157 -27.385  1.00  0.00      RA0  O
ATOM   2549  C   ASP A 269      -0.869   6.281 -26.127  1.00  0.00      RA0  C
ATOM   2550  O   ASP A 269      -0.957   6.817 -25.021  1.00  0.00      RA0  O
ATOM   2551  N   TYR A 270      -1.574   5.164 -26.405  1.00  0.00      RA0  N
ATOM   2552  H   TYR A 270      -1.461   4.750 -27.309  1.00  0.00      RA0  H
ATOM   2553  CA  TYR A 270      -2.450   4.535 -25.425  1.00  0.00      RA0  C
ATOM   2554  CB  TYR A 270      -3.196   3.333 -26.011  1.00  0.00      RA0  C
ATOM   2555  CG  TYR A 270      -4.058   3.733 -27.185  1.00  0.00      RA0  C
ATOM   2556  CD1 TYR A 270      -4.591   5.014 -27.272  1.00  0.00      RA0  C
ATOM   2557  CE1 TYR A 270      -5.364   5.370 -28.371  1.00  0.00      RA0  C
ATOM   2558  CD2 TYR A 270      -4.316   2.803 -28.185  1.00  0.00      RA0  C
ATOM   2559  CE2 TYR A 270      -5.087   3.159 -29.284  1.00  0.00      RA0  C
ATOM   2560  CZ  TYR A 270      -5.608   4.444 -29.379  1.00  0.00      RA0  C
ATOM   2561  OH  TYR A 270      -6.371   4.796 -30.473  1.00  0.00      RA0  O
ATOM   2562  HH  TYR A 270      -6.352   4.093 -31.109  1.00  0.00      RA0  H
ATOM   2563  C   TYR A 270      -1.699   4.071 -24.185  1.00  0.00      RA0  C
ATOM   2564  O   TYR A 270      -2.150   4.304 -23.065  1.00  0.00      RA0  O
ATOM   2565  N   PHE A 271      -0.509   3.458 -24.349  1.00  0.00      RA0  N
ATOM   2566  H   PHE A 271      -0.184   3.315 -25.284  1.00  0.00      RA0  H
ATOM   2567  CA  PHE A 271       0.364   3.079 -23.252  1.00  0.00      RA0  C
ATOM   2568  CB  PHE A 271       1.541   2.227 -23.727  1.00  0.00      RA0  C
ATOM   2569  CG  PHE A 271       2.243   1.671 -22.511  1.00  0.00      RA0  C
ATOM   2570  CD1 PHE A 271       3.569   2.065 -22.227  1.00  0.00      RA0  C
ATOM   2571  CD2 PHE A 271       1.550   0.774 -21.669  1.00  0.00      RA0  C
ATOM   2572  CE1 PHE A 271       4.208   1.560 -21.077  1.00  0.00      RA0  C
ATOM   2573  CE2 PHE A 271       2.188   0.269 -20.520  1.00  0.00      RA0  C
ATOM   2574  CZ  PHE A 271       3.509   0.671 -20.233  1.00  0.00      RA0  C
ATOM   2575  C   PHE A 271       0.858   4.276 -22.440  1.00  0.00      RA0  C
ATOM   2576  O   PHE A 271       0.797   4.271 -21.215  1.00  0.00      RA0  O
ATOM   2577  N   ARG A 272       1.307   5.357 -23.108  1.00  0.00      RA0  N
ATOM   2578  H   ARG A 272       1.320   5.318 -24.109  1.00  0.00      RA0  H
ATOM   2579  CA  ARG A 272       1.756   6.593 -22.487  1.00  0.00      RA0  C
ATOM   2580  CB  ARG A 272       2.328   7.568 -23.536  1.00  0.00      RA0  C
ATOM   2581  CG  ARG A 272       2.720   8.941 -22.960  1.00  0.00      RA0  C
ATOM   2582  CD  ARG A 272       3.315   9.958 -23.951  1.00  0.00      RA0  C
ATOM   2583  NE  ARG A 272       2.369  10.351 -24.998  1.00  0.00      RA0  N
ATOM   2584  HE  ARG A 272       1.866   9.626 -25.495  1.00  0.00      RA0  H
ATOM   2585  CZ  ARG A 272       2.236  11.649 -25.422  1.00  0.00      RA0  C
ATOM   2586  NH1 ARG A 272       2.967  12.641 -24.848  1.00  0.00      RA0  N
ATOM   2587 HH11 ARG A 272       2.919  13.622 -25.117  1.00  0.00      RA0  H
ATOM   2588 HH12 ARG A 272       3.620  12.458 -24.113  1.00  0.00      RA0  H
ATOM   2589  NH2 ARG A 272       1.365  11.904 -26.421  1.00  0.00      RA0  N
ATOM   2590 HH21 ARG A 272       1.182  12.818 -26.784  1.00  0.00      RA0  H
ATOM   2591 HH22 ARG A 272       0.854  11.131 -26.855  1.00  0.00      RA0  H
ATOM   2592  C   ARG A 272       0.678   7.313 -21.689  1.00  0.00      RA0  C
ATOM   2593  O   ARG A 272       0.917   7.797 -20.585  1.00  0.00      RA0  O
ATOM   2594  N   ILE A 273      -0.558   7.389 -22.223  1.00  0.00      RA0  N
ATOM   2595  H   ILE A 273      -0.695   7.008 -23.140  1.00  0.00      RA0  H
ATOM   2596  CA  ILE A 273      -1.709   7.910 -21.495  1.00  0.00      RA0  C
ATOM   2597  CB  ILE A 273      -2.911   8.058 -22.430  1.00  0.00      RA0  C
ATOM   2598  CG2 ILE A 273      -4.183   8.424 -21.662  1.00  0.00      RA0  C
ATOM   2599  CG1 ILE A 273      -2.600   9.077 -23.528  1.00  0.00      RA0  C
ATOM   2600  CD1 ILE A 273      -3.681   9.121 -24.609  1.00  0.00      RA0  C
ATOM   2601  C   ILE A 273      -2.046   7.033 -20.300  1.00  0.00      RA0  C
ATOM   2602  O   ILE A 273      -2.207   7.531 -19.187  1.00  0.00      RA0  O
ATOM   2603  N   LEU A 274      -2.108   5.699 -20.494  1.00  0.00      RA0  N
ATOM   2604  H   LEU A 274      -1.915   5.345 -21.412  1.00  0.00      RA0  H
ATOM   2605  CA  LEU A 274      -2.440   4.728 -19.463  1.00  0.00      RA0  C
ATOM   2606  CB  LEU A 274      -2.634   3.345 -20.083  1.00  0.00      RA0  C
ATOM   2607  CG  LEU A 274      -3.300   2.336 -19.149  1.00  0.00      RA0  C
ATOM   2608  CD1 LEU A 274      -4.605   2.871 -18.557  1.00  0.00      RA0  C
ATOM   2609  CD2 LEU A 274      -3.510   0.997 -19.853  1.00  0.00      RA0  C
ATOM   2610  C   LEU A 274      -1.441   4.682 -18.309  1.00  0.00      RA0  C
ATOM   2611  O   LEU A 274      -1.831   4.538 -17.153  1.00  0.00      RA0  O
ATOM   2612  N   ASP A 275      -0.128   4.810 -18.580  1.00  0.00      RA0  N
ATOM   2613  H   ASP A 275       0.149   4.894 -19.538  1.00  0.00      RA0  H
ATOM   2614  CA  ASP A 275       0.917   4.890 -17.576  1.00  0.00      RA0  C
ATOM   2615  CB  ASP A 275       2.258   4.834 -18.320  1.00  0.00      RA0  C
ATOM   2616  CG  ASP A 275       3.409   4.774 -17.348  1.00  0.00      RA0  C
ATOM   2617  OD1 ASP A 275       3.732   3.693 -16.872  1.00  0.00      RA0  O
ATOM   2618  OD2 ASP A 275       3.940   5.819 -16.997  1.00  0.00      RA0  O
ATOM   2619  C   ASP A 275       0.823   6.101 -16.643  1.00  0.00      RA0  C
ATOM   2620  O   ASP A 275       0.738   5.977 -15.419  1.00  0.00      RA0  O
ATOM   2621  N   TYR A 276       0.748   7.324 -17.204  1.00  0.00      RA0  N
ATOM   2622  H   TYR A 276       0.816   7.386 -18.202  1.00  0.00      RA0  H
ATOM   2623  CA  TYR A 276       0.621   8.539 -16.416  1.00  0.00      RA0  C
ATOM   2624  CB  TYR A 276       0.889   9.762 -17.290  1.00  0.00      RA0  C
ATOM   2625  CG  TYR A 276       2.337   9.709 -17.714  1.00  0.00      RA0  C
ATOM   2626  CD1 TYR A 276       3.291   9.221 -16.827  1.00  0.00      RA0  C
ATOM   2627  CE1 TYR A 276       4.626   9.153 -17.204  1.00  0.00      RA0  C
ATOM   2628  CD2 TYR A 276       2.722  10.142 -18.977  1.00  0.00      RA0  C
ATOM   2629  CE2 TYR A 276       4.059  10.081 -19.353  1.00  0.00      RA0  C
ATOM   2630  CZ  TYR A 276       5.010   9.583 -18.468  1.00  0.00      RA0  C
ATOM   2631  OH  TYR A 276       6.339   9.517 -18.838  1.00  0.00      RA0  O
ATOM   2632  HH  TYR A 276       6.759   8.863 -18.292  1.00  0.00      RA0  H
ATOM   2633  C   TYR A 276      -0.696   8.639 -15.656  1.00  0.00      RA0  C
ATOM   2634  O   TYR A 276      -0.732   9.066 -14.502  1.00  0.00      RA0  O
ATOM   2635  N   THR A 277      -1.834   8.235 -16.268  1.00  0.00      RA0  N
ATOM   2636  H   THR A 277      -1.805   7.857 -17.195  1.00  0.00      RA0  H
ATOM   2637  CA  THR A 277      -3.111   8.161 -15.555  1.00  0.00      RA0  C
ATOM   2638  CB  THR A 277      -4.270   7.969 -16.530  1.00  0.00      RA0  C
ATOM   2639  OG1 THR A 277      -4.014   6.872 -17.405  1.00  0.00      RA0  O
ATOM   2640  HG1 THR A 277      -3.621   7.246 -18.183  1.00  0.00      RA0  H
ATOM   2641  CG2 THR A 277      -4.529   9.241 -17.340  1.00  0.00      RA0  C
ATOM   2642  C   THR A 277      -3.093   7.120 -14.458  1.00  0.00      RA0  C
ATOM   2643  O   THR A 277      -3.604   7.368 -13.366  1.00  0.00      RA0  O
ATOM   2644  N   SER A 278      -2.478   5.936 -14.685  1.00  0.00      RA0  N
ATOM   2645  H   SER A 278      -2.070   5.734 -15.576  1.00  0.00      RA0  H
ATOM   2646  CA  SER A 278      -2.414   4.896 -13.670  1.00  0.00      RA0  C
ATOM   2647  CB  SER A 278      -1.950   3.570 -14.265  1.00  0.00      RA0  C
ATOM   2648  OG  SER A 278      -0.676   3.712 -14.888  1.00  0.00      RA0  O
ATOM   2649  HG  SER A 278      -0.864   3.870 -15.806  1.00  0.00      RA0  H
ATOM   2650  C   SER A 278      -1.633   5.269 -12.432  1.00  0.00      RA0  C
ATOM   2651  O   SER A 278      -2.113   5.040 -11.324  1.00  0.00      RA0  O
ATOM   2652  N   GLY A 279      -0.445   5.895 -12.580  1.00  0.00      RA0  N
ATOM   2653  H   GLY A 279      -0.142   6.049 -13.524  1.00  0.00      RA0  H
ATOM   2654  CA  GLY A 279       0.365   6.362 -11.457  1.00  0.00      RA0  C
ATOM   2655  C   GLY A 279      -0.315   7.404 -10.606  1.00  0.00      RA0  C
ATOM   2656  O   GLY A 279      -0.356   7.307  -9.379  1.00  0.00      RA0  O
ATOM   2657  N   VAL A 280      -0.931   8.418 -11.246  1.00  0.00      RA0  N
ATOM   2658  H   VAL A 280      -0.846   8.468 -12.243  1.00  0.00      RA0  H
ATOM   2659  CA  VAL A 280      -1.717   9.444 -10.571  1.00  0.00      RA0  C
ATOM   2660  CB  VAL A 280      -2.148  10.535 -11.552  1.00  0.00      RA0  C
ATOM   2661  CG1 VAL A 280      -3.120  11.526 -10.908  1.00  0.00      RA0  C
ATOM   2662  CG2 VAL A 280      -0.916  11.246 -12.112  1.00  0.00      RA0  C
ATOM   2663  C   VAL A 280      -2.911   8.864  -9.829  1.00  0.00      RA0  C
ATOM   2664  O   VAL A 280      -3.115   9.152  -8.651  1.00  0.00      RA0  O
ATOM   2665  N   LEU A 281      -3.704   7.981 -10.473  1.00  0.00      RA0  N
ATOM   2666  H   LEU A 281      -3.482   7.738 -11.420  1.00  0.00      RA0  H
ATOM   2667  CA  LEU A 281      -4.844   7.328  -9.848  1.00  0.00      RA0  C
ATOM   2668  CB  LEU A 281      -5.704   6.613 -10.886  1.00  0.00      RA0  C
ATOM   2669  CG  LEU A 281      -6.426   7.613 -11.789  1.00  0.00      RA0  C
ATOM   2670  CD1 LEU A 281      -7.211   6.919 -12.901  1.00  0.00      RA0  C
ATOM   2671  CD2 LEU A 281      -7.301   8.570 -10.977  1.00  0.00      RA0  C
ATOM   2672  C   LEU A 281      -4.469   6.386  -8.707  1.00  0.00      RA0  C
ATOM   2673  O   LEU A 281      -5.095   6.403  -7.647  1.00  0.00      RA0  O
ATOM   2674  N   TYR A 282      -3.398   5.582  -8.861  1.00  0.00      RA0  N
ATOM   2675  H   TYR A 282      -2.927   5.617  -9.742  1.00  0.00      RA0  H
ATOM   2676  CA  TYR A 282      -2.895   4.666  -7.849  1.00  0.00      RA0  C
ATOM   2677  CB  TYR A 282      -1.693   3.917  -8.451  1.00  0.00      RA0  C
ATOM   2678  CG  TYR A 282      -1.033   2.917  -7.525  1.00  0.00      RA0  C
ATOM   2679  CD1 TYR A 282       0.006   3.357  -6.680  1.00  0.00      RA0  C
ATOM   2680  CE1 TYR A 282       0.661   2.426  -5.860  1.00  0.00      RA0  C
ATOM   2681  CD2 TYR A 282      -1.447   1.569  -7.554  1.00  0.00      RA0  C
ATOM   2682  CE2 TYR A 282      -0.787   0.635  -6.737  1.00  0.00      RA0  C
ATOM   2683  CZ  TYR A 282       0.263   1.075  -5.904  1.00  0.00      RA0  C
ATOM   2684  OH  TYR A 282       0.932   0.170  -5.104  1.00  0.00      RA0  O
ATOM   2685  HH  TYR A 282       0.619  -0.714  -5.258  1.00  0.00      RA0  H
ATOM   2686  C   TYR A 282      -2.534   5.356  -6.535  1.00  0.00      RA0  C
ATOM   2687  O   TYR A 282      -2.958   4.928  -5.457  1.00  0.00      RA0  O
ATOM   2688  N   PHE A 283      -1.777   6.471  -6.602  1.00  0.00      RA0  N
ATOM   2689  H   PHE A 283      -1.467   6.786  -7.504  1.00  0.00      RA0  H
ATOM   2690  CA  PHE A 283      -1.474   7.284  -5.438  1.00  0.00      RA0  C
ATOM   2691  CB  PHE A 283      -0.220   8.127  -5.670  1.00  0.00      RA0  C
ATOM   2692  CG  PHE A 283       0.984   7.213  -5.620  1.00  0.00      RA0  C
ATOM   2693  CD1 PHE A 283       1.366   6.637  -4.386  1.00  0.00      RA0  C
ATOM   2694  CD2 PHE A 283       1.703   6.942  -6.803  1.00  0.00      RA0  C
ATOM   2695  CE1 PHE A 283       2.477   5.774  -4.337  1.00  0.00      RA0  C
ATOM   2696  CE2 PHE A 283       2.815   6.080  -6.755  1.00  0.00      RA0  C
ATOM   2697  CZ  PHE A 283       3.189   5.502  -5.523  1.00  0.00      RA0  C
ATOM   2698  C   PHE A 283      -2.658   8.092  -4.930  1.00  0.00      RA0  C
ATOM   2699  O   PHE A 283      -2.794   8.284  -3.728  1.00  0.00      RA0  O
ATOM   2700  N   LEU A 284      -3.570   8.569  -5.803  1.00  0.00      RA0  N
ATOM   2701  H   LEU A 284      -3.419   8.420  -6.783  1.00  0.00      RA0  H
ATOM   2702  CA  LEU A 284      -4.767   9.313  -5.421  1.00  0.00      RA0  C
ATOM   2703  CB  LEU A 284      -5.491   9.814  -6.672  1.00  0.00      RA0  C
ATOM   2704  CG  LEU A 284      -6.646  10.778  -6.395  1.00  0.00      RA0  C
ATOM   2705  CD1 LEU A 284      -6.184  12.032  -5.652  1.00  0.00      RA0  C
ATOM   2706  CD2 LEU A 284      -7.411  11.117  -7.675  1.00  0.00      RA0  C
ATOM   2707  C   LEU A 284      -5.740   8.539  -4.523  1.00  0.00      RA0  C
ATOM   2708  O   LEU A 284      -6.464   9.130  -3.722  1.00  0.00      RA0  O
ATOM   2709  N   SER A 285      -5.753   7.186  -4.593  1.00  0.00      RA0  N
ATOM   2710  H   SER A 285      -5.313   6.776  -5.393  1.00  0.00      RA0  H
ATOM   2711  CA  SER A 285      -6.579   6.301  -3.765  1.00  0.00      RA0  C
ATOM   2712  CB  SER A 285      -6.218   4.871  -4.117  1.00  0.00      RA0  C
ATOM   2713  OG  SER A 285      -5.675   4.887  -5.437  1.00  0.00      RA0  O
ATOM   2714  HG  SER A 285      -4.746   5.059  -5.344  1.00  0.00      RA0  H
ATOM   2715  C   SER A 285      -6.448   6.543  -2.267  1.00  0.00      RA0  C
ATOM   2716  O   SER A 285      -7.438   6.562  -1.529  1.00  0.00      RA0  O
ATOM   2717  N   THR A 286      -5.207   6.810  -1.814  1.00  0.00      RA0  N
ATOM   2718  H   THR A 286      -4.474   6.916  -2.484  1.00  0.00      RA0  H
ATOM   2719  CA  THR A 286      -4.816   7.059  -0.429  1.00  0.00      RA0  C
ATOM   2720  CB  THR A 286      -3.293   7.134  -0.358  1.00  0.00      RA0  C
ATOM   2721  OG1 THR A 286      -2.821   8.257  -1.104  1.00  0.00      RA0  O
ATOM   2722  HG1 THR A 286      -2.592   7.959  -1.978  1.00  0.00      RA0  H
ATOM   2723  CG2 THR A 286      -2.636   5.851  -0.873  1.00  0.00      RA0  C
ATOM   2724  C   THR A 286      -5.502   8.283   0.145  1.00  0.00      RA0  C
ATOM   2725  O   THR A 286      -5.866   8.339   1.318  1.00  0.00      RA0  O
ATOM   2726  N   CYS A 287      -5.690   9.319  -0.696  1.00  0.00      RA0  N
ATOM   2727  H   CYS A 287      -5.364   9.218  -1.636  1.00  0.00      RA0  H
ATOM   2728  CA  CYS A 287      -6.330  10.576  -0.357  1.00  0.00      RA0  C
ATOM   2729  CB  CYS A 287      -5.956  11.616  -1.408  1.00  0.00      RA0  C
ATOM   2730  SG  CYS A 287      -4.186  11.590  -1.775  1.00  0.00      RA0  S
ATOM   2731  C   CYS A 287      -7.835  10.453  -0.213  1.00  0.00      RA0  C
ATOM   2732  O   CYS A 287      -8.463  11.140   0.592  1.00  0.00      RA0  O
ATOM   2733  N   ILE A 288      -8.460   9.563  -1.010  1.00  0.00      RA0  N
ATOM   2734  H   ILE A 288      -7.883   8.975  -1.581  1.00  0.00      RA0  H
ATOM   2735  CA  ILE A 288      -9.896   9.322  -1.005  1.00  0.00      RA0  C
ATOM   2736  CB  ILE A 288     -10.302   8.460  -2.198  1.00  0.00      RA0  C
ATOM   2737  CG2 ILE A 288     -11.821   8.378  -2.307  1.00  0.00      RA0  C
ATOM   2738  CG1 ILE A 288      -9.702   9.017  -3.489  1.00  0.00      RA0  C
ATOM   2739  CD1 ILE A 288     -10.016   8.147  -4.705  1.00  0.00      RA0  C
ATOM   2740  C   ILE A 288     -10.367   8.735   0.322  1.00  0.00      RA0  C
ATOM   2741  O   ILE A 288     -11.419   9.116   0.836  1.00  0.00      RA0  O
ATOM   2742  N   ASN A 289      -9.582   7.827   0.944  1.00  0.00      RA0  N
ATOM   2743  H   ASN A 289      -8.732   7.550   0.492  1.00  0.00      RA0  H
ATOM   2744  CA  ASN A 289      -9.929   7.218   2.222  1.00  0.00      RA0  C
ATOM   2745  CB  ASN A 289      -8.819   6.241   2.657  1.00  0.00      RA0  C
ATOM   2746  CG  ASN A 289      -9.197   4.792   2.492  1.00  0.00      RA0  C
ATOM   2747  OD1 ASN A 289     -10.336   4.388   2.718  1.00  0.00      RA0  O
ATOM   2748  ND2 ASN A 289      -8.161   4.031   2.090  1.00  0.00      RA0  N
ATOM   2749 HD21 ASN A 289      -7.228   4.408   1.976  1.00  0.00      RA0  H
ATOM   2750 HD22 ASN A 289      -8.217   3.052   1.903  1.00  0.00      RA0  H
ATOM   2751  C   ASN A 289     -10.182   8.215   3.376  1.00  0.00      RA0  C
ATOM   2752  O   ASN A 289     -11.270   8.147   3.951  1.00  0.00      RA0  O
ATOM   2753  N   PRO A 290      -9.349   9.202   3.739  1.00  0.00      RA0  N
ATOM   2754  CD  PRO A 290      -7.983   9.419   3.276  1.00  0.00      RA0  C
ATOM   2755  CA  PRO A 290      -9.720  10.227   4.714  1.00  0.00      RA0  C
ATOM   2756  CB  PRO A 290      -8.445  11.045   4.915  1.00  0.00      RA0  C
ATOM   2757  CG  PRO A 290      -7.316  10.162   4.410  1.00  0.00      RA0  C
ATOM   2758  C   PRO A 290     -10.859  11.114   4.273  1.00  0.00      RA0  C
ATOM   2759  O   PRO A 290     -11.628  11.576   5.114  1.00  0.00      RA0  O
ATOM   2760  N   LEU A 291     -10.952  11.420   2.966  1.00  0.00      RA0  N
ATOM   2761  H   LEU A 291     -10.312  10.995   2.323  1.00  0.00      RA0  H
ATOM   2762  CA  LEU A 291     -11.977  12.286   2.419  1.00  0.00      RA0  C
ATOM   2763  CB  LEU A 291     -11.674  12.564   0.948  1.00  0.00      RA0  C
ATOM   2764  CG  LEU A 291     -12.621  13.585   0.319  1.00  0.00      RA0  C
ATOM   2765  CD1 LEU A 291     -12.524  14.948   1.008  1.00  0.00      RA0  C
ATOM   2766  CD2 LEU A 291     -12.417  13.684  -1.193  1.00  0.00      RA0  C
ATOM   2767  C   LEU A 291     -13.379  11.712   2.581  1.00  0.00      RA0  C
ATOM   2768  O   LEU A 291     -14.292  12.388   3.050  1.00  0.00      RA0  O
ATOM   2769  N   LEU A 292     -13.568  10.411   2.273  1.00  0.00      RA0  N
ATOM   2770  H   LEU A 292     -12.788   9.897   1.911  1.00  0.00      RA0  H
ATOM   2771  CA  LEU A 292     -14.816   9.700   2.491  1.00  0.00      RA0  C
ATOM   2772  CB  LEU A 292     -14.766   8.300   1.888  1.00  0.00      RA0  C
ATOM   2773  CG  LEU A 292     -14.656   8.357   0.367  1.00  0.00      RA0  C
ATOM   2774  CD1 LEU A 292     -14.582   6.961  -0.242  1.00  0.00      RA0  C
ATOM   2775  CD2 LEU A 292     -15.775   9.193  -0.256  1.00  0.00      RA0  C
ATOM   2776  C   LEU A 292     -15.207   9.636   3.959  1.00  0.00      RA0  C
ATOM   2777  O   LEU A 292     -16.373   9.816   4.309  1.00  0.00      RA0  O
ATOM   2778  N   TYR A 293     -14.236   9.410   4.868  1.00  0.00      RA0  N
ATOM   2779  H   TYR A 293     -13.304   9.247   4.536  1.00  0.00      RA0  H
ATOM   2780  CA  TYR A 293     -14.487   9.372   6.304  1.00  0.00      RA0  C
ATOM   2781  CB  TYR A 293     -13.280   8.811   7.068  1.00  0.00      RA0  C
ATOM   2782  CG  TYR A 293     -12.968   7.420   6.558  1.00  0.00      RA0  C
ATOM   2783  CD1 TYR A 293     -13.987   6.616   6.060  1.00  0.00      RA0  C
ATOM   2784  CE1 TYR A 293     -13.693   5.384   5.492  1.00  0.00      RA0  C
ATOM   2785  CD2 TYR A 293     -11.660   6.947   6.563  1.00  0.00      RA0  C
ATOM   2786  CE2 TYR A 293     -11.362   5.716   5.986  1.00  0.00      RA0  C
ATOM   2787  CZ  TYR A 293     -12.377   4.946   5.427  1.00  0.00      RA0  C
ATOM   2788  OH  TYR A 293     -12.089   3.746   4.809  1.00  0.00      RA0  O
ATOM   2789  HH  TYR A 293     -11.421   3.890   4.139  1.00  0.00      RA0  H
ATOM   2790  C   TYR A 293     -14.957  10.706   6.861  1.00  0.00      RA0  C
ATOM   2791  O   TYR A 293     -15.935  10.769   7.603  1.00  0.00      RA0  O
ATOM   2792  N   ASN A 294     -14.299  11.811   6.460  1.00  0.00      RA0  N
ATOM   2793  H   ASN A 294     -13.525  11.679   5.838  1.00  0.00      RA0  H
ATOM   2794  CA  ASN A 294     -14.692  13.167   6.806  1.00  0.00      RA0  C
ATOM   2795  CB  ASN A 294     -13.632  14.182   6.381  1.00  0.00      RA0  C
ATOM   2796  CG  ASN A 294     -12.600  14.336   7.475  1.00  0.00      RA0  C
ATOM   2797  OD1 ASN A 294     -12.779  15.078   8.434  1.00  0.00      RA0  O
ATOM   2798  ND2 ASN A 294     -11.496  13.594   7.272  1.00  0.00      RA0  N
ATOM   2799 HD21 ASN A 294     -11.426  12.988   6.474  1.00  0.00      RA0  H
ATOM   2800 HD22 ASN A 294     -10.726  13.614   7.910  1.00  0.00      RA0  H
ATOM   2801  C   ASN A 294     -16.034  13.591   6.228  1.00  0.00      RA0  C
ATOM   2802  O   ASN A 294     -16.784  14.316   6.875  1.00  0.00      RA0  O
ATOM   2803  N   ILE A 295     -16.377  13.184   4.992  1.00  0.00      RA0  N
ATOM   2804  H   ILE A 295     -15.734  12.622   4.466  1.00  0.00      RA0  H
ATOM   2805  CA  ILE A 295     -17.689  13.474   4.425  1.00  0.00      RA0  C
ATOM   2806  CB  ILE A 295     -17.668  13.333   2.900  1.00  0.00      RA0  C
ATOM   2807  CG2 ILE A 295     -19.062  13.526   2.297  1.00  0.00      RA0  C
ATOM   2808  CG1 ILE A 295     -16.671  14.311   2.281  1.00  0.00      RA0  C
ATOM   2809  CD1 ILE A 295     -16.559  14.128   0.767  1.00  0.00      RA0  C
ATOM   2810  C   ILE A 295     -18.816  12.638   5.030  1.00  0.00      RA0  C
ATOM   2811  O   ILE A 295     -19.850  13.178   5.429  1.00  0.00      RA0  O
ATOM   2812  N   MET A 296     -18.661  11.300   5.135  1.00  0.00      RA0  N
ATOM   2813  H   MET A 296     -17.770  10.881   4.957  1.00  0.00      RA0  H
ATOM   2814  CA  MET A 296     -19.797  10.430   5.391  1.00  0.00      RA0  C
ATOM   2815  CB  MET A 296     -19.827   9.269   4.398  1.00  0.00      RA0  C
ATOM   2816  CG  MET A 296     -19.816   9.708   2.934  1.00  0.00      RA0  C
ATOM   2817  SD  MET A 296     -19.861   8.314   1.797  1.00  0.00      RA0  S
ATOM   2818  CE  MET A 296     -19.774   9.245   0.260  1.00  0.00      RA0  C
ATOM   2819  C   MET A 296     -19.889   9.881   6.815  1.00  0.00      RA0  C
ATOM   2820  O   MET A 296     -20.963   9.456   7.251  1.00  0.00      RA0  O
ATOM   2821  N   SER A 297     -18.805   9.906   7.624  1.00  0.00      RA0  N
ATOM   2822  H   SER A 297     -17.940  10.332   7.350  1.00  0.00      RA0  H
ATOM   2823  CA  SER A 297     -18.858   9.381   8.987  1.00  0.00      RA0  C
ATOM   2824  CB  SER A 297     -17.625   8.503   9.229  1.00  0.00      RA0  C
ATOM   2825  OG  SER A 297     -17.819   7.644  10.362  1.00  0.00      RA0  O
ATOM   2826  HG  SER A 297     -17.153   6.970  10.283  1.00  0.00      RA0  H
ATOM   2827  C   SER A 297     -19.043  10.509   9.977  1.00  0.00      RA0  C
ATOM   2828  O   SER A 297     -18.130  11.275  10.275  1.00  0.00      RA0  O
ATOM   2829  N   HIS A 298     -20.255  10.612  10.561  1.00  0.00      RA0  N
ATOM   2830  H   HIS A 298     -20.948   9.987  10.204  1.00  0.00      RA0  H
ATOM   2831  CA  HIS A 298     -20.586  11.531  11.645  1.00  0.00      RA0  C
ATOM   2832  CB  HIS A 298     -22.065  11.725  11.951  1.00  0.00      RA0  C
ATOM   2833  CG  HIS A 298     -22.290  13.202  11.715  1.00  0.00      RA0  C
ATOM   2834  ND1 HIS A 298     -21.977  14.183  12.588  1.00  0.00      RA0  N
ATOM   2835  HD1 HIS A 298     -21.581  14.111  13.492  1.00  0.00      RA0  H
ATOM   2836  CD2 HIS A 298     -22.772  13.790  10.542  1.00  0.00      RA0  C
ATOM   2837  NE2 HIS A 298     -22.740  15.137  10.709  1.00  0.00      RA0  N
ATOM   2838  CE1 HIS A 298     -22.256  15.376  11.974  1.00  0.00      RA0  C
ATOM   2839  C   HIS A 298     -19.711  11.300  12.879  1.00  0.00      RA0  C
ATOM   2840  O   HIS A 298     -19.149  12.233  13.449  1.00  0.00      RA0  O
ATOM   2841  N   LYS A 299     -19.483  10.023  13.257  1.00  0.00      RA0  N
ATOM   2842  H   LYS A 299     -19.876   9.301  12.692  1.00  0.00      RA0  H
ATOM   2843  CA  LYS A 299     -18.646   9.648  14.386  1.00  0.00      RA0  C
ATOM   2844  CB  LYS A 299     -18.678   8.143  14.657  1.00  0.00      RA0  C
ATOM   2845  CG  LYS A 299     -20.041   7.567  15.045  1.00  0.00      RA0  C
ATOM   2846  CD  LYS A 299     -19.891   6.103  15.468  1.00  0.00      RA0  C
ATOM   2847  CE  LYS A 299     -21.212   5.380  15.740  1.00  0.00      RA0  C
ATOM   2848  NZ  LYS A 299     -21.941   5.997  16.852  1.00  0.00      RA0  N
ATOM   2849  HZ1 LYS A 299     -22.918   5.630  16.873  1.00  0.00      RA0  H
ATOM   2850  HZ2 LYS A 299     -21.507   5.866  17.783  1.00  0.00      RA0  H
ATOM   2851  HZ3 LYS A 299     -22.140   7.014  16.710  1.00  0.00      RA0  H
ATOM   2852  C   LYS A 299     -17.195  10.085  14.237  1.00  0.00      RA0  C
ATOM   2853  O   LYS A 299     -16.571  10.551  15.188  1.00  0.00      RA0  O
ATOM   2854  N   PHE A 300     -16.634   9.972  13.014  1.00  0.00      RA0  N
ATOM   2855  H   PHE A 300     -17.190   9.620  12.262  1.00  0.00      RA0  H
ATOM   2856  CA  PHE A 300     -15.320  10.495  12.692  1.00  0.00      RA0  C
ATOM   2857  CB  PHE A 300     -14.890   9.996  11.310  1.00  0.00      RA0  C
ATOM   2858  CG  PHE A 300     -13.448  10.348  11.027  1.00  0.00      RA0  C
ATOM   2859  CD1 PHE A 300     -13.133  11.503  10.319  1.00  0.00      RA0  C
ATOM   2860  CD2 PHE A 300     -12.433   9.508  11.470  1.00  0.00      RA0  C
ATOM   2861  CE1 PHE A 300     -11.805  11.816  10.057  1.00  0.00      RA0  C
ATOM   2862  CE2 PHE A 300     -11.105   9.820  11.203  1.00  0.00      RA0  C
ATOM   2863  CZ  PHE A 300     -10.791  10.975  10.498  1.00  0.00      RA0  C
ATOM   2864  C   PHE A 300     -15.267  12.022  12.762  1.00  0.00      RA0  C
ATOM   2865  O   PHE A 300     -14.323  12.588  13.308  1.00  0.00      RA0  O
ATOM   2866  N   ARG A 301     -16.292  12.729  12.235  1.00  0.00      RA0  N
ATOM   2867  H   ARG A 301     -17.030  12.224  11.784  1.00  0.00      RA0  H
ATOM   2868  CA  ARG A 301     -16.373  14.184  12.274  1.00  0.00      RA0  C
ATOM   2869  CB  ARG A 301     -17.602  14.676  11.529  1.00  0.00      RA0  C
ATOM   2870  CG  ARG A 301     -17.363  14.600  10.034  1.00  0.00      RA0  C
ATOM   2871  CD  ARG A 301     -18.581  14.063   9.300  1.00  0.00      RA0  C
ATOM   2872  NE  ARG A 301     -19.751  14.921   9.403  1.00  0.00      RA0  N
ATOM   2873  HE  ARG A 301     -20.199  15.003  10.299  1.00  0.00      RA0  H
ATOM   2874  CZ  ARG A 301     -20.228  15.360   8.208  1.00  0.00      RA0  C
ATOM   2875  NH1 ARG A 301     -19.444  15.230   7.115  1.00  0.00      RA0  N
ATOM   2876 HH11 ARG A 301     -19.782  15.370   6.180  1.00  0.00      RA0  H
ATOM   2877 HH12 ARG A 301     -18.473  14.945   7.172  1.00  0.00      RA0  H
ATOM   2878  NH2 ARG A 301     -21.469  15.890   8.145  1.00  0.00      RA0  N
ATOM   2879 HH21 ARG A 301     -21.864  16.251   7.296  1.00  0.00      RA0  H
ATOM   2880 HH22 ARG A 301     -22.053  15.925   8.968  1.00  0.00      RA0  H
ATOM   2881  C   ARG A 301     -16.411  14.762  13.684  1.00  0.00      RA0  C
ATOM   2882  O   ARG A 301     -15.697  15.719  13.984  1.00  0.00      RA0  O
ATOM   2883  N   GLU A 302     -17.218  14.189  14.599  1.00  0.00      RA0  N
ATOM   2884  H   GLU A 302     -17.805  13.432  14.305  1.00  0.00      RA0  H
ATOM   2885  CA  GLU A 302     -17.224  14.596  15.994  1.00  0.00      RA0  C
ATOM   2886  CB  GLU A 302     -18.365  13.899  16.742  1.00  0.00      RA0  C
ATOM   2887  CG  GLU A 302     -19.717  13.927  16.025  1.00  0.00      RA0  C
ATOM   2888  CD  GLU A 302     -20.124  15.360  15.793  1.00  0.00      RA0  C
ATOM   2889  OE1 GLU A 302     -20.482  15.730  14.676  1.00  0.00      RA0  O
ATOM   2890  OE2 GLU A 302     -20.050  16.149  16.725  1.00  0.00      RA0  O
ATOM   2891  C   GLU A 302     -15.919  14.275  16.715  1.00  0.00      RA0  C
ATOM   2892  O   GLU A 302     -15.389  15.102  17.454  1.00  0.00      RA0  O
ATOM   2893  N   ALA A 303     -15.314  13.092  16.467  1.00  0.00      RA0  N
ATOM   2894  H   ALA A 303     -15.785  12.427  15.882  1.00  0.00      RA0  H
ATOM   2895  CA  ALA A 303     -13.996  12.747  16.972  1.00  0.00      RA0  C
ATOM   2896  CB  ALA A 303     -13.655  11.303  16.615  1.00  0.00      RA0  C
ATOM   2897  C   ALA A 303     -12.892  13.691  16.485  1.00  0.00      RA0  C
ATOM   2898  O   ALA A 303     -12.016  14.098  17.250  1.00  0.00      RA0  O
ATOM   2899  N   PHE A 304     -12.933  14.106  15.202  1.00  0.00      RA0  N
ATOM   2900  H   PHE A 304     -13.657  13.736  14.620  1.00  0.00      RA0  H
ATOM   2901  CA  PHE A 304     -12.081  15.137  14.636  1.00  0.00      RA0  C
ATOM   2902  CB  PHE A 304     -12.301  15.260  13.128  1.00  0.00      RA0  C
ATOM   2903  CG  PHE A 304     -11.389  16.332  12.584  1.00  0.00      RA0  C
ATOM   2904  CD1 PHE A 304     -11.926  17.436  11.933  1.00  0.00      RA0  C
ATOM   2905  CD2 PHE A 304     -10.012  16.221  12.744  1.00  0.00      RA0  C
ATOM   2906  CE1 PHE A 304     -11.086  18.434  11.453  1.00  0.00      RA0  C
ATOM   2907  CE2 PHE A 304      -9.173  17.219  12.265  1.00  0.00      RA0  C
ATOM   2908  CZ  PHE A 304      -9.711  18.328  11.623  1.00  0.00      RA0  C
ATOM   2909  C   PHE A 304     -12.254  16.492  15.320  1.00  0.00      RA0  C
ATOM   2910  O   PHE A 304     -11.262  17.120  15.685  1.00  0.00      RA0  O
ATOM   2911  N   LYS A 305     -13.500  16.954  15.571  1.00  0.00      RA0  N
ATOM   2912  H   LYS A 305     -14.277  16.420  15.228  1.00  0.00      RA0  H
ATOM   2913  CA  LYS A 305     -13.757  18.188  16.307  1.00  0.00      RA0  C
ATOM   2914  CB  LYS A 305     -15.258  18.412  16.512  1.00  0.00      RA0  C
ATOM   2915  CG  LYS A 305     -16.191  18.666  15.329  1.00  0.00      RA0  C
ATOM   2916  CD  LYS A 305     -17.636  18.514  15.827  1.00  0.00      RA0  C
ATOM   2917  CE  LYS A 305     -18.737  18.839  14.815  1.00  0.00      RA0  C
ATOM   2918  NZ  LYS A 305     -20.016  18.304  15.302  1.00  0.00      RA0  N
ATOM   2919  HZ1 LYS A 305     -20.282  18.581  16.272  1.00  0.00      RA0  H
ATOM   2920  HZ2 LYS A 305     -20.815  18.476  14.671  1.00  0.00      RA0  H
ATOM   2921  HZ3 LYS A 305     -19.920  17.266  15.355  1.00  0.00      RA0  H
ATOM   2922  C   LYS A 305     -13.212  18.156  17.728  1.00  0.00      RA0  C
ATOM   2923  O   LYS A 305     -12.564  19.103  18.168  1.00  0.00      RA0  O
ATOM   2924  N   ILE A 306     -13.429  17.047  18.464  1.00  0.00      RA0  N
ATOM   2925  H   ILE A 306     -13.983  16.324  18.044  1.00  0.00      RA0  H
ATOM   2926  CA  ILE A 306     -12.916  16.823  19.813  1.00  0.00      RA0  C
ATOM   2927  CB  ILE A 306     -13.489  15.534  20.409  1.00  0.00      RA0  C
ATOM   2928  CG2 ILE A 306     -12.908  15.242  21.791  1.00  0.00      RA0  C
ATOM   2929  CG1 ILE A 306     -15.013  15.610  20.488  1.00  0.00      RA0  C
ATOM   2930  CD1 ILE A 306     -15.627  14.275  20.907  1.00  0.00      RA0  C
ATOM   2931  C   ILE A 306     -11.392  16.827  19.847  1.00  0.00      RA0  C
ATOM   2932  O   ILE A 306     -10.767  17.424  20.723  1.00  0.00      RA0  O
ATOM   2933  N   THR A 307     -10.731  16.182  18.866  1.00  0.00      RA0  N
ATOM   2934  H   THR A 307     -11.255  15.682  18.175  1.00  0.00      RA0  H
ATOM   2935  CA  THR A 307      -9.277  16.248  18.694  1.00  0.00      RA0  C
ATOM   2936  CB  THR A 307      -8.878  15.197  17.679  1.00  0.00      RA0  C
ATOM   2937  OG1 THR A 307      -9.538  13.982  18.045  1.00  0.00      RA0  O
ATOM   2938  HG1 THR A 307     -10.253  13.910  17.417  1.00  0.00      RA0  H
ATOM   2939  CG2 THR A 307      -7.365  14.995  17.609  1.00  0.00      RA0  C
ATOM   2940  C   THR A 307      -8.787  17.652  18.392  1.00  0.00      RA0  C
ATOM   2941  O   THR A 307      -7.798  18.110  18.966  1.00  0.00      RA0  O
ATOM   2942  N   LEU A 308      -9.475  18.386  17.498  1.00  0.00      RA0  N
ATOM   2943  H   LEU A 308     -10.289  17.984  17.076  1.00  0.00      RA0  H
ATOM   2944  CA  LEU A 308      -9.159  19.753  17.119  1.00  0.00      RA0  C
ATOM   2945  CB  LEU A 308     -10.018  20.166  15.926  1.00  0.00      RA0  C
ATOM   2946  CG  LEU A 308      -9.332  21.212  15.054  1.00  0.00      RA0  C
ATOM   2947  CD1 LEU A 308      -8.012  20.679  14.497  1.00  0.00      RA0  C
ATOM   2948  CD2 LEU A 308     -10.256  21.727  13.950  1.00  0.00      RA0  C
ATOM   2949  C   LEU A 308      -9.287  20.770  18.264  1.00  0.00      RA0  C
ATOM   2950  O   LEU A 308      -8.383  21.564  18.519  1.00  0.00      RA0  O
ATOM   2951  N   THR A 309     -10.395  20.739  19.038  1.00  0.00      RA0  N
ATOM   2952  H   THR A 309     -11.079  20.026  18.893  1.00  0.00      RA0  H
ATOM   2953  CA  THR A 309     -10.639  21.624  20.187  1.00  0.00      RA0  C
ATOM   2954  CB  THR A 309     -12.103  21.502  20.582  1.00  0.00      RA0  C
ATOM   2955  OG1 THR A 309     -12.491  20.129  20.536  1.00  0.00      RA0  O
ATOM   2956  HG1 THR A 309     -12.896  19.995  19.687  1.00  0.00      RA0  H
ATOM   2957  CG2 THR A 309     -13.001  22.328  19.661  1.00  0.00      RA0  C
ATOM   2958  C   THR A 309      -9.700  21.367  21.343  1.00  0.00      RA0  C
ATOM   2959  O   THR A 309      -9.349  22.282  22.091  1.00  0.00      RA0  O
ATOM   2960  N   ARG A 310      -9.262  20.106  21.523  1.00  0.00      RA0  N
ATOM   2961  H   ARG A 310      -9.690  19.383  20.977  1.00  0.00      RA0  H
ATOM   2962  CA  ARG A 310      -8.196  19.762  22.442  1.00  0.00      RA0  C
ATOM   2963  CB  ARG A 310      -7.971  18.253  22.521  1.00  0.00      RA0  C
ATOM   2964  CG  ARG A 310      -8.946  17.337  23.255  1.00  0.00      RA0  C
ATOM   2965  CD  ARG A 310      -8.451  15.909  23.008  1.00  0.00      RA0  C
ATOM   2966  NE  ARG A 310      -9.258  14.879  23.657  1.00  0.00      RA0  N
ATOM   2967  HE  ARG A 310      -9.322  14.915  24.660  1.00  0.00      RA0  H
ATOM   2968  CZ  ARG A 310      -9.787  13.896  22.868  1.00  0.00      RA0  C
ATOM   2969  NH1 ARG A 310      -9.703  13.997  21.524  1.00  0.00      RA0  N
ATOM   2970 HH11 ARG A 310     -10.101  13.272  20.944  1.00  0.00      RA0  H
ATOM   2971 HH12 ARG A 310      -9.279  14.773  21.053  1.00  0.00      RA0  H
ATOM   2972  NH2 ARG A 310     -10.396  12.829  23.424  1.00  0.00      RA0  N
ATOM   2973 HH21 ARG A 310     -10.799  12.125  22.823  1.00  0.00      RA0  H
ATOM   2974 HH22 ARG A 310     -10.465  12.684  24.413  1.00  0.00      RA0  H
ATOM   2975  C   ARG A 310      -6.823  20.289  22.021  1.00  0.00      RA0  C
ATOM   2976  O   ARG A 310      -6.103  20.853  22.840  1.00  0.00      RA0  O
ATOM   2977  N   GLN A 311      -6.429  20.146  20.732  1.00  0.00      RA0  N
ATOM   2978  H   GLN A 311      -7.070  19.718  20.091  1.00  0.00      RA0  H
ATOM   2979  CA  GLN A 311      -5.151  20.630  20.212  1.00  0.00      RA0  C
ATOM   2980  CB  GLN A 311      -4.954  20.205  18.757  1.00  0.00      RA0  C
ATOM   2981  CG  GLN A 311      -4.326  18.825  18.570  1.00  0.00      RA0  C
ATOM   2982  CD  GLN A 311      -2.927  18.777  19.163  1.00  0.00      RA0  C
ATOM   2983  OE1 GLN A 311      -2.529  17.761  19.735  1.00  0.00      RA0  O
ATOM   2984  NE2 GLN A 311      -2.193  19.895  19.000  1.00  0.00      RA0  N
ATOM   2985 HE21 GLN A 311      -2.515  20.703  18.503  1.00  0.00      RA0  H
ATOM   2986 HE22 GLN A 311      -1.276  19.994  19.390  1.00  0.00      RA0  H
ATOM   2987  C   GLN A 311      -4.995  22.142  20.269  1.00  0.00      RA0  C
ATOM   2988  O   GLN A 311      -3.928  22.653  20.601  1.00  0.00      RA0  O
ATOM   2989  N   PHE A 312      -6.065  22.904  19.972  1.00  0.00      RA0  N
ATOM   2990  H   PHE A 312      -6.930  22.460  19.727  1.00  0.00      RA0  H
ATOM   2991  CA  PHE A 312      -6.011  24.359  19.971  1.00  0.00      RA0  C
ATOM   2992  CB  PHE A 312      -6.925  24.932  18.889  1.00  0.00      RA0  C
ATOM   2993  CG  PHE A 312      -6.416  24.544  17.523  1.00  0.00      RA0  C
ATOM   2994  CD1 PHE A 312      -5.055  24.350  17.311  1.00  0.00      RA0  C
ATOM   2995  CD2 PHE A 312      -7.311  24.392  16.471  1.00  0.00      RA0  C
ATOM   2996  CE1 PHE A 312      -4.589  24.003  16.049  1.00  0.00      RA0  C
ATOM   2997  CE2 PHE A 312      -6.844  24.051  15.208  1.00  0.00      RA0  C
ATOM   2998  CZ  PHE A 312      -5.484  23.854  14.996  1.00  0.00      RA0  C
ATOM   2999  C   PHE A 312      -6.375  24.956  21.331  1.00  0.00      RA0  C
ATOM   3000  O   PHE A 312      -6.591  26.158  21.461  1.00  0.00      RA0  O
ATOM   3001  N   GLY A 313      -6.449  24.132  22.399  1.00  0.00      RA0  N
ATOM   3002  H   GLY A 313      -6.375  23.145  22.252  1.00  0.00      RA0  H
ATOM   3003  CA  GLY A 313      -6.491  24.568  23.800  1.00  0.00      RA0  C
ATOM   3004  C   GLY A 313      -7.804  25.112  24.312  1.00  0.00      RA0  C
ATOM   3005  O   GLY A 313      -7.973  25.343  25.510  1.00  0.00      RA0  O
ATOM   3006  N   LEU A 314      -8.791  25.267  23.416  1.00  0.00      RA0  N
ATOM   3007  H   LEU A 314      -8.566  24.977  22.488  1.00  0.00      RA0  H
ATOM   3008  CA  LEU A 314     -10.101  25.863  23.640  1.00  0.00      RA0  C
ATOM   3009  CB  LEU A 314     -10.847  25.973  22.310  1.00  0.00      RA0  C
ATOM   3010  CG  LEU A 314     -10.058  26.724  21.236  1.00  0.00      RA0  C
ATOM   3011  CD1 LEU A 314     -10.726  26.615  19.865  1.00  0.00      RA0  C
ATOM   3012  CD2 LEU A 314      -9.781  28.175  21.635  1.00  0.00      RA0  C
ATOM   3013  C   LEU A 314     -10.959  25.098  24.643  1.00  0.00      RA0  C
ATOM   3014  O   LEU A 314     -11.833  25.650  25.309  1.00  0.00      RA0  O
ATOM   3015  N   ALA A 315     -10.702  23.787  24.786  1.00  0.00      RA0  N
ATOM   3016  H   ALA A 315      -9.966  23.409  24.223  1.00  0.00      RA0  H
ATOM   3017  CA  ALA A 315     -11.414  22.890  25.667  1.00  0.00      RA0  C
ATOM   3018  CB  ALA A 315     -11.149  21.438  25.264  1.00  0.00      RA0  C
ATOM   3019  C   ALA A 315     -11.111  23.051  27.164  1.00  0.00      RA0  C
ATOM   3020  O   ALA A 315     -11.810  22.475  27.999  1.00  0.00      RA0  O
ATOM   3021  N   ARG A 316     -10.070  23.828  27.559  1.00  0.00      RA0  N
ATOM   3022  H   ARG A 316      -9.574  24.335  26.850  1.00  0.00      RA0  H
ATOM   3023  CA  ARG A 316      -9.540  23.860  28.924  1.00  0.00      RA0  C
ATOM   3024  CB  ARG A 316      -8.332  24.795  28.995  1.00  0.00      RA0  C
ATOM   3025  CG  ARG A 316      -7.492  24.572  30.254  1.00  0.00      RA0  C
ATOM   3026  CD  ARG A 316      -7.058  25.879  30.917  1.00  0.00      RA0  C
ATOM   3027  NE  ARG A 316      -8.217  26.634  31.398  1.00  0.00      RA0  N
ATOM   3028  HE  ARG A 316      -9.009  26.086  31.698  1.00  0.00      RA0  H
ATOM   3029  CZ  ARG A 316      -8.119  27.995  31.493  1.00  0.00      RA0  C
ATOM   3030  NH1 ARG A 316      -6.969  28.598  31.113  1.00  0.00      RA0  N
ATOM   3031 HH11 ARG A 316      -6.839  29.592  31.161  1.00  0.00      RA0  H
ATOM   3032 HH12 ARG A 316      -6.191  28.069  30.762  1.00  0.00      RA0  H
ATOM   3033  NH2 ARG A 316      -9.161  28.719  31.958  1.00  0.00      RA0  N
ATOM   3034 HH21 ARG A 316      -9.136  29.714  32.074  1.00  0.00      RA0  H
ATOM   3035 HH22 ARG A 316     -10.045  28.293  32.211  1.00  0.00      RA0  H
ATOM   3036  C   ARG A 316     -10.533  24.244  30.028  1.00  0.00      RA0  C
ATOM   3037  O   ARG A 316     -10.393  23.827  31.177  1.00  0.00      RA0  O
ATOM   3038  N   ASN A 317     -11.578  25.032  29.703  1.00  0.00      RA0  N
ATOM   3039  H   ASN A 317     -11.744  25.200  28.730  1.00  0.00      RA0  H
ATOM   3040  CA  ASN A 317     -12.476  25.599  30.697  1.00  0.00      RA0  C
ATOM   3041  CB  ASN A 317     -12.829  27.053  30.422  1.00  0.00      RA0  C
ATOM   3042  CG  ASN A 317     -12.814  27.774  31.754  1.00  0.00      RA0  C
ATOM   3043  OD1 ASN A 317     -11.757  28.219  32.200  1.00  0.00      RA0  O
ATOM   3044  ND2 ASN A 317     -14.012  27.901  32.346  1.00  0.00      RA0  N
ATOM   3045 HD21 ASN A 317     -14.794  27.383  31.991  1.00  0.00      RA0  H
ATOM   3046 HD22 ASN A 317     -14.162  28.464  33.159  1.00  0.00      RA0  H
ATOM   3047  C   ASN A 317     -13.753  24.796  30.973  1.00  0.00      RA0  C
ATOM   3048  O   ASN A 317     -14.526  25.197  31.841  1.00  0.00      RA0  O
ATOM   3049  N   HIS A 318     -14.027  23.656  30.289  1.00  0.00      RA0  N
ATOM   3050  H   HIS A 318     -13.352  23.292  29.641  1.00  0.00      RA0  H
ATOM   3051  CA  HIS A 318     -15.275  22.921  30.486  1.00  0.00      RA0  C
ATOM   3052  CB  HIS A 318     -15.904  22.629  29.121  1.00  0.00      RA0  C
ATOM   3053  CG  HIS A 318     -17.412  22.592  29.214  1.00  0.00      RA0  C
ATOM   3054  ND1 HIS A 318     -18.112  21.659  29.882  1.00  0.00      RA0  N
ATOM   3055  HD1 HIS A 318     -17.726  20.920  30.408  1.00  0.00      RA0  H
ATOM   3056  CD2 HIS A 318     -18.310  23.491  28.631  1.00  0.00      RA0  C
ATOM   3057  NE2 HIS A 318     -19.568  23.092  28.953  1.00  0.00      RA0  N
ATOM   3058  CE1 HIS A 318     -19.441  21.957  29.724  1.00  0.00      RA0  C
ATOM   3059  C   HIS A 318     -15.139  21.641  31.315  1.00  0.00      RA0  C
ATOM   3060  O   HIS A 318     -16.133  21.045  31.722  1.00  0.00      RA0  O
ATOM   3061  N   HIS A 319     -13.910  21.188  31.651  1.00  0.00      RA0  N
ATOM   3062  H   HIS A 319     -13.103  21.718  31.393  1.00  0.00      RA0  H
ATOM   3063  CA  HIS A 319     -13.712  19.899  32.326  1.00  0.00      RA0  C
ATOM   3064  CB  HIS A 319     -12.278  19.408  32.117  1.00  0.00      RA0  C
ATOM   3065  CG  HIS A 319     -12.232  17.896  32.077  1.00  0.00      RA0  C
ATOM   3066  ND1 HIS A 319     -12.790  17.081  32.993  1.00  0.00      RA0  N
ATOM   3067  HD1 HIS A 319     -13.304  17.348  33.789  1.00  0.00      RA0  H
ATOM   3068  CD2 HIS A 319     -11.616  17.109  31.100  1.00  0.00      RA0  C
ATOM   3069  NE2 HIS A 319     -11.810  15.812  31.437  1.00  0.00      RA0  N
ATOM   3070  CE1 HIS A 319     -12.533  15.793  32.603  1.00  0.00      RA0  C
ATOM   3071  C   HIS A 319     -14.076  19.888  33.817  1.00  0.00      RA0  C
ATOM   3072  O   HIS A 319     -14.331  18.844  34.408  1.00  0.00      RA0  O
ATOM   3073  N   HIS A 320     -14.152  21.061  34.481  1.00  0.00      RA0  N
ATOM   3074  H   HIS A 320     -13.988  21.907  33.978  1.00  0.00      RA0  H
ATOM   3075  CA  HIS A 320     -14.485  21.129  35.900  1.00  0.00      RA0  C
ATOM   3076  CB  HIS A 320     -13.981  22.438  36.513  1.00  0.00      RA0  C
ATOM   3077  CG  HIS A 320     -13.956  22.380  38.029  1.00  0.00      RA0  C
ATOM   3078  ND1 HIS A 320     -15.016  22.140  38.833  1.00  0.00      RA0  N
ATOM   3079  HD1 HIS A 320     -15.945  21.918  38.579  1.00  0.00      RA0  H
ATOM   3080  CD2 HIS A 320     -12.832  22.579  38.837  1.00  0.00      RA0  C
ATOM   3081  NE2 HIS A 320     -13.223  22.457  40.128  1.00  0.00      RA0  N
ATOM   3082  CE1 HIS A 320     -14.567  22.187  40.126  1.00  0.00      RA0  C
ATOM   3083  C   HIS A 320     -15.982  20.987  36.193  1.00  0.00      RA0  C
ATOM   3084  O   HIS A 320     -16.386  20.491  37.243  1.00  0.00      RA0  O
ATOM   3085  N   GLN A 321     -16.874  21.402  35.267  1.00  0.00      RA0  N
ATOM   3086  H   GLN A 321     -16.532  21.639  34.359  1.00  0.00      RA0  H
ATOM   3087  CA  GLN A 321     -18.306  21.388  35.534  1.00  0.00      RA0  C
ATOM   3088  CB  GLN A 321     -19.029  22.554  34.834  1.00  0.00      RA0  C
ATOM   3089  CG  GLN A 321     -18.761  22.777  33.339  1.00  0.00      RA0  C
ATOM   3090  CD  GLN A 321     -19.331  24.126  32.904  1.00  0.00      RA0  C
ATOM   3091  OE1 GLN A 321     -19.971  24.279  31.859  1.00  0.00      RA0  O
ATOM   3092  NE2 GLN A 321     -19.061  25.122  33.771  1.00  0.00      RA0  N
ATOM   3093 HE21 GLN A 321     -18.498  24.984  34.588  1.00  0.00      RA0  H
ATOM   3094 HE22 GLN A 321     -19.407  26.053  33.657  1.00  0.00      RA0  H
ATOM   3095  C   GLN A 321     -18.956  20.028  35.320  1.00  0.00      RA0  C
ATOM   3096  O   GLN A 321     -19.964  19.696  35.947  1.00  0.00      RA0  O
ATOM   3097  N   GLN A 322     -18.394  19.178  34.437  1.00  0.00      RA0  N
ATOM   3098  H   GLN A 322     -17.487  19.379  34.070  1.00  0.00      RA0  H
ATOM   3099  CA  GLN A 322     -19.051  17.943  34.045  1.00  0.00      RA0  C
ATOM   3100  CB  GLN A 322     -18.682  17.431  32.641  1.00  0.00      RA0  C
ATOM   3101  CG  GLN A 322     -19.855  16.587  32.105  1.00  0.00      RA0  C
ATOM   3102  CD  GLN A 322     -19.616  16.016  30.717  1.00  0.00      RA0  C
ATOM   3103  OE1 GLN A 322     -19.003  14.966  30.544  1.00  0.00      RA0  O
ATOM   3104  NE2 GLN A 322     -20.203  16.734  29.738  1.00  0.00      RA0  N
ATOM   3105 HE21 GLN A 322     -20.699  17.578  29.941  1.00  0.00      RA0  H
ATOM   3106 HE22 GLN A 322     -20.210  16.462  28.771  1.00  0.00      RA0  H
ATOM   3107  C   GLN A 322     -18.987  16.850  35.116  1.00  0.00      RA0  C
ATOM   3108  O   GLN A 322     -19.854  15.978  35.193  1.00  0.00      RA0  O
ATOM   3109  N   SER A 323     -17.983  16.919  36.020  1.00  0.00      RA0  N
ATOM   3110  H   SER A 323     -17.305  17.645  35.924  1.00  0.00      RA0  H
ATOM   3111  CA  SER A 323     -17.824  16.012  37.156  1.00  0.00      RA0  C
ATOM   3112  CB  SER A 323     -16.430  16.343  37.655  1.00  0.00      RA0  C
ATOM   3113  OG  SER A 323     -15.757  16.939  36.534  1.00  0.00      RA0  O
ATOM   3114  HG  SER A 323     -14.892  17.198  36.831  1.00  0.00      RA0  H
ATOM   3115  C   SER A 323     -18.935  16.114  38.188  1.00  0.00      RA0  C
ATOM   3116  O   SER A 323     -19.493  15.112  38.628  1.00  0.00      RA0  O
ATOM   3117  N   GLN A 324     -19.321  17.349  38.581  1.00  0.00      RA0  N
ATOM   3118  H   GLN A 324     -18.914  18.121  38.092  1.00  0.00      RA0  H
ATOM   3119  CA  GLN A 324     -20.382  17.598  39.549  1.00  0.00      RA0  C
ATOM   3120  CB  GLN A 324     -20.320  19.076  39.931  1.00  0.00      RA0  C
ATOM   3121  CG  GLN A 324     -18.891  19.486  40.305  1.00  0.00      RA0  C
ATOM   3122  CD  GLN A 324     -18.779  20.995  40.385  1.00  0.00      RA0  C
ATOM   3123  OE1 GLN A 324     -18.122  21.640  39.572  1.00  0.00      RA0  O
ATOM   3124  NE2 GLN A 324     -19.456  21.526  41.418  1.00  0.00      RA0  N
ATOM   3125 HE21 GLN A 324     -19.964  20.945  42.056  1.00  0.00      RA0  H
ATOM   3126 HE22 GLN A 324     -19.464  22.513  41.579  1.00  0.00      RA0  H
ATOM   3127  C   GLN A 324     -21.776  17.211  39.056  1.00  0.00      RA0  C
ATOM   3128  O   GLN A 324     -22.590  16.665  39.801  1.00  0.00      RA0  O
ATOM   3129  N   HIS A 325     -22.076  17.479  37.766  1.00  0.00      RA0  N
ATOM   3130  H   HIS A 325     -21.362  17.903  37.205  1.00  0.00      RA0  H
ATOM   3131  CA  HIS A 325     -23.374  17.233  37.149  1.00  0.00      RA0  C
ATOM   3132  CB  HIS A 325     -23.401  17.799  35.732  1.00  0.00      RA0  C
ATOM   3133  CG  HIS A 325     -24.781  18.331  35.430  1.00  0.00      RA0  C
ATOM   3134  ND1 HIS A 325     -25.899  17.583  35.358  1.00  0.00      RA0  N
ATOM   3135  HD1 HIS A 325     -25.997  16.610  35.482  1.00  0.00      RA0  H
ATOM   3136  CD2 HIS A 325     -25.120  19.665  35.184  1.00  0.00      RA0  C
ATOM   3137  NE2 HIS A 325     -26.455  19.713  34.963  1.00  0.00      RA0  N
ATOM   3138  CE1 HIS A 325     -26.935  18.433  35.070  1.00  0.00      RA0  C
ATOM   3139  C   HIS A 325     -23.791  15.763  37.138  1.00  0.00      RA0  C
ATOM   3140  O   HIS A 325     -24.932  15.421  37.460  1.00  0.00      RA0  O
ATOM   3141  N   HIS A 326     -22.850  14.826  36.871  1.00  0.00      RA0  N
ATOM   3142  H   HIS A 326     -21.924  15.135  36.646  1.00  0.00      RA0  H
ATOM   3143  CA  HIS A 326     -23.113  13.396  36.952  1.00  0.00      RA0  C
ATOM   3144  CB  HIS A 326     -21.873  12.602  36.561  1.00  0.00      RA0  C
ATOM   3145  CG  HIS A 326     -21.876  12.343  35.076  1.00  0.00      RA0  C
ATOM   3146  ND1 HIS A 326     -22.707  12.938  34.198  1.00  0.00      RA0  N
ATOM   3147  HD1 HIS A 326     -23.397  13.609  34.388  1.00  0.00      RA0  H
ATOM   3148  CD2 HIS A 326     -21.050  11.453  34.387  1.00  0.00      RA0  C
ATOM   3149  NE2 HIS A 326     -21.394  11.514  33.079  1.00  0.00      RA0  N
ATOM   3150  CE1 HIS A 326     -22.414  12.429  32.962  1.00  0.00      RA0  C
ATOM   3151  C   HIS A 326     -23.570  12.961  38.341  1.00  0.00      RA0  C
ATOM   3152  O   HIS A 326     -24.480  12.152  38.484  1.00  0.00      RA0  O
ATOM   3153  N   GLN A 327     -22.985  13.531  39.416  1.00  0.00      RA0  N
ATOM   3154  H   GLN A 327     -22.283  14.230  39.271  1.00  0.00      RA0  H
ATOM   3155  CA  GLN A 327     -23.390  13.240  40.787  1.00  0.00      RA0  C
ATOM   3156  CB  GLN A 327     -22.397  13.925  41.723  1.00  0.00      RA0  C
ATOM   3157  CG  GLN A 327     -22.738  13.812  43.206  1.00  0.00      RA0  C
ATOM   3158  CD  GLN A 327     -21.851  14.773  43.965  1.00  0.00      RA0  C
ATOM   3159  OE1 GLN A 327     -21.609  15.895  43.536  1.00  0.00      RA0  O
ATOM   3160  NE2 GLN A 327     -21.374  14.267  45.116  1.00  0.00      RA0  N
ATOM   3161 HE21 GLN A 327     -21.615  13.340  45.406  1.00  0.00      RA0  H
ATOM   3162 HE22 GLN A 327     -20.771  14.805  45.706  1.00  0.00      RA0  H
ATOM   3163  C   GLN A 327     -24.820  13.686  41.130  1.00  0.00      RA0  C
ATOM   3164  O   GLN A 327     -25.568  12.970  41.796  1.00  0.00      RA0  O
ATOM   3165  N   HIS A 328     -25.255  14.878  40.659  1.00  0.00      RA0  N
ATOM   3166  H   HIS A 328     -24.613  15.398  40.093  1.00  0.00      RA0  H
ATOM   3167  CA  HIS A 328     -26.630  15.354  40.784  1.00  0.00      RA0  C
ATOM   3168  CB  HIS A 328     -26.668  16.851  40.480  1.00  0.00      RA0  C
ATOM   3169  CG  HIS A 328     -25.924  17.574  41.578  1.00  0.00      RA0  C
ATOM   3170  ND1 HIS A 328     -24.581  17.672  41.656  1.00  0.00      RA0  N
ATOM   3171  HD1 HIS A 328     -23.913  17.309  41.032  1.00  0.00      RA0  H
ATOM   3172  CD2 HIS A 328     -26.484  18.218  42.685  1.00  0.00      RA0  C
ATOM   3173  NE2 HIS A 328     -25.464  18.704  43.432  1.00  0.00      RA0  N
ATOM   3174  CE1 HIS A 328     -24.292  18.369  42.801  1.00  0.00      RA0  C
ATOM   3175  C   HIS A 328     -27.660  14.577  39.976  1.00  0.00      RA0  C
ATOM   3176  O   HIS A 328     -28.742  14.279  40.481  1.00  0.00      RA0  O
ATOM   3177  N   ASN A 329     -27.373  14.204  38.711  1.00  0.00      RA0  N
ATOM   3178  H   ASN A 329     -26.479  14.458  38.331  1.00  0.00      RA0  H
ATOM   3179  CA  ASN A 329     -28.344  13.512  37.863  1.00  0.00      RA0  C
ATOM   3180  CB  ASN A 329     -27.792  13.256  36.462  1.00  0.00      RA0  C
ATOM   3181  CG  ASN A 329     -28.117  14.396  35.530  1.00  0.00      RA0  C
ATOM   3182  OD1 ASN A 329     -27.250  15.186  35.172  1.00  0.00      RA0  O
ATOM   3183  ND2 ASN A 329     -29.404  14.431  35.137  1.00  0.00      RA0  N
ATOM   3184 HD21 ASN A 329     -30.071  13.758  35.462  1.00  0.00      RA0  H
ATOM   3185 HD22 ASN A 329     -29.734  15.130  34.501  1.00  0.00      RA0  H
ATOM   3186  C   ASN A 329     -28.805  12.147  38.366  1.00  0.00      RA0  C
ATOM   3187  O   ASN A 329     -29.997  11.839  38.328  1.00  0.00      RA0  O
ATOM   3188  N   TYR A 330     -27.891  11.303  38.892  1.00  0.00      RA0  N
ATOM   3189  H   TYR A 330     -26.931  11.591  38.904  1.00  0.00      RA0  H
ATOM   3190  CA  TYR A 330     -28.254  10.048  39.547  1.00  0.00      RA0  C
ATOM   3191  CB  TYR A 330     -27.002   9.237  39.874  1.00  0.00      RA0  C
ATOM   3192  CG  TYR A 330     -26.476   8.640  38.592  1.00  0.00      RA0  C
ATOM   3193  CD1 TYR A 330     -27.049   7.474  38.098  1.00  0.00      RA0  C
ATOM   3194  CE1 TYR A 330     -26.588   6.923  36.909  1.00  0.00      RA0  C
ATOM   3195  CD2 TYR A 330     -25.436   9.250  37.901  1.00  0.00      RA0  C
ATOM   3196  CE2 TYR A 330     -24.977   8.702  36.708  1.00  0.00      RA0  C
ATOM   3197  CZ  TYR A 330     -25.555   7.538  36.212  1.00  0.00      RA0  C
ATOM   3198  OH  TYR A 330     -25.108   6.990  35.029  1.00  0.00      RA0  O
ATOM   3199  HH  TYR A 330     -24.527   7.596  34.589  1.00  0.00      RA0  H
ATOM   3200  C   TYR A 330     -29.117  10.278  40.788  1.00  0.00      RA0  C
ATOM   3201  O   TYR A 330     -30.132   9.610  40.989  1.00  0.00      RA0  O
ATOM   3202  N   SER A 331     -28.761  11.282  41.620  1.00  0.00      RA0  N
ATOM   3203  H   SER A 331     -27.889  11.754  41.495  1.00  0.00      RA0  H
ATOM   3204  CA  SER A 331     -29.533  11.709  42.787  1.00  0.00      RA0  C
ATOM   3205  CB  SER A 331     -28.629  12.686  43.512  1.00  0.00      RA0  C
ATOM   3206  OG  SER A 331     -27.354  12.041  43.584  1.00  0.00      RA0  O
ATOM   3207  HG  SER A 331     -26.723  12.586  43.122  1.00  0.00      RA0  H
ATOM   3208  C   SER A 331     -30.936  12.194  42.451  1.00  0.00      RA0  C
ATOM   3209  O   SER A 331     -31.896  11.913  43.168  1.00  0.00      RA0  O
ATOM   3210  N   ALA A 332     -31.103  12.940  41.338  1.00  0.00      RA0  N
ATOM   3211  H   ALA A 332     -30.291  13.149  40.791  1.00  0.00      RA0  H
ATOM   3212  CA  ALA A 332     -32.390  13.362  40.820  1.00  0.00      RA0  C
ATOM   3213  CB  ALA A 332     -32.204  14.322  39.644  1.00  0.00      RA0  C
ATOM   3214  C   ALA A 332     -33.299  12.214  40.374  1.00  0.00      RA0  C
ATOM   3215  O   ALA A 332     -34.473  12.171  40.741  1.00  0.00      RA0  O
ATOM   3216  N   LEU A 333     -32.771  11.222  39.621  1.00  0.00      RA0  N
ATOM   3217  H   LEU A 333     -31.814  11.314  39.335  1.00  0.00      RA0  H
ATOM   3218  CA  LEU A 333     -33.503  10.025  39.217  1.00  0.00      RA0  C
ATOM   3219  CB  LEU A 333     -32.666   9.211  38.233  1.00  0.00      RA0  C
ATOM   3220  CG  LEU A 333     -32.317   9.998  36.969  1.00  0.00      RA0  C
ATOM   3221  CD1 LEU A 333     -31.296   9.258  36.104  1.00  0.00      RA0  C
ATOM   3222  CD2 LEU A 333     -33.566  10.400  36.184  1.00  0.00      RA0  C
ATOM   3223  C   LEU A 333     -33.927   9.150  40.393  1.00  0.00      RA0  C
ATOM   3224  O   LEU A 333     -35.053   8.653  40.449  1.00  0.00      RA0  O
ATOM   3225  N   LEU A 334     -33.044   8.991  41.403  1.00  0.00      RA0  N
ATOM   3226  H   LEU A 334     -32.121   9.363  41.276  1.00  0.00      RA0  H
ATOM   3227  CA  LEU A 334     -33.372   8.367  42.677  1.00  0.00      RA0  C
ATOM   3228  CB  LEU A 334     -32.131   8.255  43.560  1.00  0.00      RA0  C
ATOM   3229  CG  LEU A 334     -31.076   7.321  42.967  1.00  0.00      RA0  C
ATOM   3230  CD1 LEU A 334     -29.779   7.342  43.778  1.00  0.00      RA0  C
ATOM   3231  CD2 LEU A 334     -31.616   5.905  42.767  1.00  0.00      RA0  C
ATOM   3232  C   LEU A 334     -34.489   9.092  43.425  1.00  0.00      RA0  C
ATOM   3233  O   LEU A 334     -35.405   8.464  43.952  1.00  0.00      RA0  O
ATOM   3234  N   ARG A 335     -34.481  10.440  43.453  1.00  0.00      RA0  N
ATOM   3235  H   ARG A 335     -33.716  10.920  43.019  1.00  0.00      RA0  H
ATOM   3236  CA  ARG A 335     -35.588  11.218  43.985  1.00  0.00      RA0  C
ATOM   3237  CB  ARG A 335     -35.205  12.689  44.121  1.00  0.00      RA0  C
ATOM   3238  CG  ARG A 335     -34.089  12.882  45.145  1.00  0.00      RA0  C
ATOM   3239  CD  ARG A 335     -33.557  14.312  45.175  1.00  0.00      RA0  C
ATOM   3240  NE  ARG A 335     -32.391  14.400  46.052  1.00  0.00      RA0  N
ATOM   3241  HE  ARG A 335     -31.832  13.564  46.081  1.00  0.00      RA0  H
ATOM   3242  CZ  ARG A 335     -32.125  15.574  46.697  1.00  0.00      RA0  C
ATOM   3243  NH1 ARG A 335     -32.967  16.622  46.535  1.00  0.00      RA0  N
ATOM   3244 HH11 ARG A 335     -32.826  17.510  46.980  1.00  0.00      RA0  H
ATOM   3245 HH12 ARG A 335     -33.782  16.549  45.951  1.00  0.00      RA0  H
ATOM   3246  NH2 ARG A 335     -31.028  15.668  47.485  1.00  0.00      RA0  N
ATOM   3247 HH21 ARG A 335     -30.784  16.507  47.981  1.00  0.00      RA0  H
ATOM   3248 HH22 ARG A 335     -30.405  14.889  47.607  1.00  0.00      RA0  H
ATOM   3249  C   ARG A 335     -36.902  11.081  43.210  1.00  0.00      RA0  C
ATOM   3250  O   ARG A 335     -37.958  10.939  43.822  1.00  0.00      RA0  O
ATOM   3251  N   GLN A 336     -36.898  11.096  41.857  1.00  0.00      RA0  N
ATOM   3252  H   GLN A 336     -36.020  11.210  41.389  1.00  0.00      RA0  H
ATOM   3253  CA  GLN A 336     -38.111  10.889  41.070  1.00  0.00      RA0  C
ATOM   3254  CB  GLN A 336     -37.804  11.164  39.600  1.00  0.00      RA0  C
ATOM   3255  CG  GLN A 336     -37.305  12.591  39.373  1.00  0.00      RA0  C
ATOM   3256  CD  GLN A 336     -36.732  12.704  37.978  1.00  0.00      RA0  C
ATOM   3257  OE1 GLN A 336     -35.529  12.829  37.775  1.00  0.00      RA0  O
ATOM   3258  NE2 GLN A 336     -37.669  12.651  37.014  1.00  0.00      RA0  N
ATOM   3259 HE21 GLN A 336     -38.636  12.554  37.247  1.00  0.00      RA0  H
ATOM   3260 HE22 GLN A 336     -37.416  12.709  36.048  1.00  0.00      RA0  H
ATOM   3261  C   GLN A 336     -38.741   9.507  41.222  1.00  0.00      RA0  C
ATOM   3262  O   GLN A 336     -39.949   9.394  41.433  1.00  0.00      RA0  O
ATOM   3263  N   ASN A 337     -37.937   8.421  41.203  1.00  0.00      RA0  N
ATOM   3264  H   ASN A 337     -36.954   8.556  41.058  1.00  0.00      RA0  H
ATOM   3265  CA  ASN A 337     -38.441   7.072  41.441  1.00  0.00      RA0  C
ATOM   3266  CB  ASN A 337     -37.368   6.061  41.046  1.00  0.00      RA0  C
ATOM   3267  CG  ASN A 337     -37.748   4.677  41.534  1.00  0.00      RA0  C
ATOM   3268  OD1 ASN A 337     -38.568   3.989  40.939  1.00  0.00      RA0  O
ATOM   3269  ND2 ASN A 337     -37.062   4.281  42.624  1.00  0.00      RA0  N
ATOM   3270 HD21 ASN A 337     -36.387   4.876  43.062  1.00  0.00      RA0  H
ATOM   3271 HD22 ASN A 337     -37.234   3.380  43.021  1.00  0.00      RA0  H
ATOM   3272  C   ASN A 337     -38.819   6.845  42.899  1.00  0.00      RA0  C
ATOM   3273  O   ASN A 337     -39.576   5.932  43.223  1.00  0.00      RA0  O
ATOM   3274  N   GLY A 338     -38.355   7.712  43.819  1.00  0.00      RA0  N
ATOM   3275  H   GLY A 338     -37.779   8.477  43.529  1.00  0.00      RA0  H
ATOM   3276  CA  GLY A 338     -38.695   7.651  45.233  1.00  0.00      RA0  C
ATOM   3277  C   GLY A 338     -40.079   8.145  45.574  1.00  0.00      RA0  C
ATOM   3278  O   GLY A 338     -40.522   8.022  46.715  1.00  0.00      RA0  O
ATOM   3279  N   SER A 339     -40.809   8.708  44.590  1.00  0.00      RA0  N
ATOM   3280  H   SER A 339     -40.445   8.855  43.666  1.00  0.00      RA0  H
ATOM   3281  CA  SER A 339     -42.144   9.251  44.802  1.00  0.00      RA0  C
ATOM   3282  CB  SER A 339     -42.215  10.413  43.837  1.00  0.00      RA0  C
ATOM   3283  OG  SER A 339     -40.854  10.804  43.613  1.00  0.00      RA0  O
ATOM   3284  HG  SER A 339     -40.446  10.972  44.453  1.00  0.00      RA0  H
ATOM   3285  C   SER A 339     -43.232   8.190  44.669  1.00  0.00      RA0  C
ATOM   3286  O   SER A 339     -44.366   8.377  45.104  1.00  0.00      RA0  O
ATOM   3287  N   MET A 340     -42.921   6.983  44.141  1.00  0.00      RA0  N
ATOM   3288  H   MET A 340     -41.977   6.777  43.878  1.00  0.00      RA0  H
ATOM   3289  CA  MET A 340     -43.904   5.908  44.053  1.00  0.00      RA0  C
ATOM   3290  CB  MET A 340     -43.736   5.160  42.733  1.00  0.00      RA0  C
ATOM   3291  CG  MET A 340     -43.869   6.083  41.521  1.00  0.00      RA0  C
ATOM   3292  SD  MET A 340     -43.543   5.228  39.973  1.00  0.00      RA0  S
ATOM   3293  CE  MET A 340     -41.844   4.745  40.324  1.00  0.00      RA0  C
ATOM   3294  C   MET A 340     -43.784   4.947  45.220  1.00  0.00      RA0  C
ATOM   3295  O   MET A 340     -43.605   3.739  45.072  1.00  0.00      RA0  O
ATOM   3296  N   ARG A 341     -43.929   5.483  46.445  1.00  0.00      RA0  N
ATOM   3297  H   ARG A 341     -44.162   6.457  46.472  1.00  0.00      RA0  H
ATOM   3298  CA  ARG A 341     -43.981   4.702  47.665  1.00  0.00      RA0  C
ATOM   3299  CB  ARG A 341     -43.660   5.588  48.856  1.00  0.00      RA0  C
ATOM   3300  CG  ARG A 341     -42.173   5.901  48.943  1.00  0.00      RA0  C
ATOM   3301  CD  ARG A 341     -41.852   6.612  50.254  1.00  0.00      RA0  C
ATOM   3302  NE  ARG A 341     -40.410   6.681  50.462  1.00  0.00      RA0  N
ATOM   3303  HE  ARG A 341     -39.956   7.449  49.995  1.00  0.00      RA0  H
ATOM   3304  CZ  ARG A 341     -39.808   5.694  51.192  1.00  0.00      RA0  C
ATOM   3305  NH1 ARG A 341     -40.549   4.676  51.695  1.00  0.00      RA0  N
ATOM   3306 HH11 ARG A 341     -40.164   3.933  52.247  1.00  0.00      RA0  H
ATOM   3307 HH12 ARG A 341     -41.547   4.593  51.536  1.00  0.00      RA0  H
ATOM   3308  NH2 ARG A 341     -38.473   5.753  51.400  1.00  0.00      RA0  N
ATOM   3309 HH21 ARG A 341     -37.976   5.058  51.927  1.00  0.00      RA0  H
ATOM   3310 HH22 ARG A 341     -37.923   6.508  51.029  1.00  0.00      RA0  H
ATOM   3311  C   ARG A 341     -45.302   3.977  47.873  1.00  0.00      RA0  C
ATOM   3312  O   ARG A 341     -46.066   4.262  48.794  1.00  0.00      RA0  O
ATOM   3313  N   LEU A 342     -45.564   2.929  47.072  1.00  0.00      RA0  N
ATOM   3314  H   LEU A 342     -44.908   2.780  46.329  1.00  0.00      RA0  H
ATOM   3315  CA  LEU A 342     -46.317   1.787  47.555  1.00  0.00      RA0  C
ATOM   3316  CB  LEU A 342     -46.619   0.825  46.408  1.00  0.00      RA0  C
ATOM   3317  CG  LEU A 342     -47.450   1.485  45.307  1.00  0.00      RA0  C
ATOM   3318  CD1 LEU A 342     -47.626   0.564  44.100  1.00  0.00      RA0  C
ATOM   3319  CD2 LEU A 342     -48.790   2.002  45.837  1.00  0.00      RA0  C
ATOM   3320  C   LEU A 342     -45.465   1.123  48.619  1.00  0.00      RA0  C
ATOM   3321  O   LEU A 342     -44.252   0.997  48.466  1.00  0.00      RA0  O
ATOM   3322  N   GLN A 343     -46.059   0.772  49.765  1.00  0.00      RA0  N
ATOM   3323  H   GLN A 343     -47.053   0.691  49.828  1.00  0.00      RA0  H
ATOM   3324  CA  GLN A 343     -45.287   0.529  50.962  1.00  0.00      RA0  C
ATOM   3325  CB  GLN A 343     -45.734   1.409  52.129  1.00  0.00      RA0  C
ATOM   3326  CG  GLN A 343     -44.601   2.202  52.789  1.00  0.00      RA0  C
ATOM   3327  CD  GLN A 343     -44.237   3.376  51.905  1.00  0.00      RA0  C
ATOM   3328  OE1 GLN A 343     -43.070   3.708  51.689  1.00  0.00      RA0  O
ATOM   3329  NE2 GLN A 343     -45.322   3.968  51.377  1.00  0.00      RA0  N
ATOM   3330 HE21 GLN A 343     -46.257   3.765  51.668  1.00  0.00      RA0  H
ATOM   3331 HE22 GLN A 343     -45.302   4.614  50.611  1.00  0.00      RA0  H
ATOM   3332  C   GLN A 343     -45.439  -0.917  51.396  1.00  0.00      RA0  C
ATOM   3333  O   GLN A 343     -46.488  -1.276  51.935  1.00  0.00      RA0  O
ATOM   3334  N   PRO A 344     -44.461  -1.803  51.224  1.00  0.00      RA0  N
ATOM   3335  CD  PRO A 344     -43.280  -1.616  50.397  1.00  0.00      RA0  C
ATOM   3336  CA  PRO A 344     -44.491  -3.094  51.880  1.00  0.00      RA0  C
ATOM   3337  CB  PRO A 344     -43.478  -3.916  51.069  1.00  0.00      RA0  C
ATOM   3338  CG  PRO A 344     -42.980  -3.030  49.921  1.00  0.00      RA0  C
ATOM   3339  C   PRO A 344     -44.016  -2.907  53.306  1.00  0.00      RA0  C
ATOM   3340  O   PRO A 344     -43.016  -2.229  53.543  1.00  0.00      RA0  O
ATOM   3341  N   ALA A 345     -44.705  -3.514  54.281  1.00  0.00      RA0  N
ATOM   3342  H   ALA A 345     -45.459  -4.106  54.008  1.00  0.00      RA0  H
ATOM   3343  CA  ALA A 345     -44.219  -3.607  55.632  1.00  0.00      RA0  C
ATOM   3344  CB  ALA A 345     -45.354  -4.012  56.574  1.00  0.00      RA0  C
ATOM   3345  C   ALA A 345     -43.070  -4.616  55.724  1.00  0.00      RA0  C
ATOM   3346  O   ALA A 345     -42.907  -5.476  54.863  1.00  0.00      RA0  O
ATOM   3347  N   SER A 346     -42.247  -4.497  56.785  1.00  0.00      RA0  N
ATOM   3348  H   SER A 346     -42.492  -3.809  57.460  1.00  0.00      RA0  H
ATOM   3349  CA  SER A 346     -41.330  -5.541  57.239  1.00  0.00      RA0  C
ATOM   3350  CB  SER A 346     -42.260  -6.596  57.804  1.00  0.00      RA0  C
ATOM   3351  OG  SER A 346     -43.361  -5.864  58.367  1.00  0.00      RA0  O
ATOM   3352  HG  SER A 346     -43.973  -6.519  58.678  1.00  0.00      RA0  H
ATOM   3353  C   SER A 346     -40.192  -6.051  56.367  1.00  0.00      RA0  C
ATOM   3354  O   SER A 346     -40.086  -7.245  56.087  1.00  0.00      RA0  O
ATOM   3355  N   CYS A 347     -39.200  -5.198  56.032  1.00  0.00      RA0  N
ATOM   3356  H   CYS A 347     -39.269  -4.204  56.101  1.00  0.00      RA0  H
ATOM   3357  CA  CYS A 347     -37.877  -5.747  55.738  1.00  0.00      RA0  C
ATOM   3358  CB  CYS A 347     -37.781  -6.080  54.245  1.00  0.00      RA0  C
ATOM   3359  SG  CYS A 347     -36.299  -7.022  53.801  1.00  0.00      RA0  S
ATOM   3360  C   CYS A 347     -36.783  -4.787  56.186  1.00  0.00      RA0  C
ATOM   3361  O   CYS A 347     -36.608  -3.703  55.633  1.00  0.00      RA0  O
ATOM   3362  N   SER A 348     -36.002  -5.159  57.220  1.00  0.00      RA0  N
ATOM   3363  H   SER A 348     -36.143  -6.026  57.693  1.00  0.00      RA0  H
ATOM   3364  CA  SER A 348     -34.850  -4.398  57.677  1.00  0.00      RA0  C
ATOM   3365  CB  SER A 348     -34.943  -4.598  59.172  1.00  0.00      RA0  C
ATOM   3366  OG  SER A 348     -36.276  -5.092  59.392  1.00  0.00      RA0  O
ATOM   3367  HG  SER A 348     -36.409  -5.088  60.332  1.00  0.00      RA0  H
ATOM   3368  C   SER A 348     -33.593  -4.919  57.010  1.00  0.00      RA0  C
ATOM   3369  O   SER A 348     -33.409  -6.119  56.829  1.00  0.00      RA0  O
ATOM   3370  N   VAL A 349     -32.681  -4.011  56.607  1.00  0.00      RA0  N
ATOM   3371  H   VAL A 349     -32.816  -3.031  56.754  1.00  0.00      RA0  H
ATOM   3372  CA  VAL A 349     -31.406  -4.387  56.018  1.00  0.00      RA0  C
ATOM   3373  CB  VAL A 349     -31.339  -3.993  54.539  1.00  0.00      RA0  C
ATOM   3374  CG1 VAL A 349     -29.961  -4.313  53.955  1.00  0.00      RA0  C
ATOM   3375  CG2 VAL A 349     -32.468  -4.638  53.730  1.00  0.00      RA0  C
ATOM   3376  C   VAL A 349     -30.328  -3.659  56.799  1.00  0.00      RA0  C
ATOM   3377  O   VAL A 349     -30.276  -2.431  56.830  1.00  0.00      RA0  O
ATOM   3378  N   ASN A 350     -29.438  -4.409  57.486  1.00  0.00      RA0  N
ATOM   3379  H   ASN A 350     -29.462  -5.397  57.341  1.00  0.00      RA0  H
ATOM   3380  CA  ASN A 350     -28.317  -3.838  58.212  1.00  0.00      RA0  C
ATOM   3381  CB  ASN A 350     -27.733  -4.808  59.228  1.00  0.00      RA0  C
ATOM   3382  CG  ASN A 350     -26.328  -4.329  59.540  1.00  0.00      RA0  C
ATOM   3383  OD1 ASN A 350     -26.102  -3.180  59.900  1.00  0.00      RA0  O
ATOM   3384  ND2 ASN A 350     -25.393  -5.287  59.396  1.00  0.00      RA0  N
ATOM   3385 HD21 ASN A 350     -25.645  -6.193  59.053  1.00  0.00      RA0  H
ATOM   3386 HD22 ASN A 350     -24.429  -5.124  59.601  1.00  0.00      RA0  H
ATOM   3387  C   ASN A 350     -27.184  -3.465  57.267  1.00  0.00      RA0  C
ATOM   3388  O   ASN A 350     -26.489  -4.323  56.726  1.00  0.00      RA0  O
ATOM   3389  N   ASN A 351     -26.944  -2.153  57.078  1.00  0.00      RA0  N
ATOM   3390  H   ASN A 351     -27.435  -1.503  57.656  1.00  0.00      RA0  H
ATOM   3391  CA  ASN A 351     -25.913  -1.660  56.184  1.00  0.00      RA0  C
ATOM   3392  CB  ASN A 351     -26.180  -0.283  55.601  1.00  0.00      RA0  C
ATOM   3393  CG  ASN A 351     -24.944   0.063  54.789  1.00  0.00      RA0  C
ATOM   3394  OD1 ASN A 351     -24.371  -0.776  54.100  1.00  0.00      RA0  O
ATOM   3395  ND2 ASN A 351     -24.567   1.351  54.899  1.00  0.00      RA0  N
ATOM   3396 HD21 ASN A 351     -25.054   1.963  55.522  1.00  0.00      RA0  H
ATOM   3397 HD22 ASN A 351     -23.787   1.713  54.390  1.00  0.00      RA0  H
ATOM   3398  C   ASN A 351     -24.553  -1.609  56.864  1.00  0.00      RA0  C
ATOM   3399  O   ASN A 351     -24.147  -0.560  57.352  1.00  0.00      RA0  O
ATOM   3400  N   ASN A 352     -23.808  -2.734  56.884  1.00  0.00      RA0  N
ATOM   3401  H   ASN A 352     -24.200  -3.570  56.496  1.00  0.00      RA0  H
ATOM   3402  CA  ASN A 352     -22.500  -2.794  57.520  1.00  0.00      RA0  C
ATOM   3403  CB  ASN A 352     -22.533  -3.061  59.019  1.00  0.00      RA0  C
ATOM   3404  CG  ASN A 352     -21.100  -2.938  59.504  1.00  0.00      RA0  C
ATOM   3405  OD1 ASN A 352     -20.300  -2.180  58.965  1.00  0.00      RA0  O
ATOM   3406  ND2 ASN A 352     -20.818  -3.721  60.562  1.00  0.00      RA0  N
ATOM   3407 HD21 ASN A 352     -21.515  -4.321  60.954  1.00  0.00      RA0  H
ATOM   3408 HD22 ASN A 352     -19.903  -3.724  60.962  1.00  0.00      RA0  H
ATOM   3409  C   ASN A 352     -21.588  -3.819  56.849  1.00  0.00      RA0  C
ATOM   3410  O   ASN A 352     -21.173  -4.791  57.474  1.00  0.00      RA0  O
ATOM   3411  N   ALA A 353     -21.217  -3.570  55.574  1.00  0.00      RA0  N
ATOM   3412  H   ALA A 353     -21.683  -2.844  55.066  1.00  0.00      RA0  H
ATOM   3413  CA  ALA A 353     -20.057  -4.176  54.921  1.00  0.00      RA0  C
ATOM   3414  CB  ALA A 353     -20.052  -5.710  54.967  1.00  0.00      RA0  C
ATOM   3415  C   ALA A 353     -19.984  -3.853  53.430  1.00  0.00      RA0  C
ATOM   3416  O   ALA A 353     -20.595  -4.539  52.615  1.00  0.00      RA0  O
ATOM   3417  N   LEU A 354     -19.177  -2.842  53.019  1.00  0.00      RA0  N
ATOM   3418  H   LEU A 354     -18.709  -2.236  53.662  1.00  0.00      RA0  H
ATOM   3419  CA  LEU A 354     -18.884  -2.660  51.598  1.00  0.00      RA0  C
ATOM   3420  CB  LEU A 354     -20.103  -2.089  50.859  1.00  0.00      RA0  C
ATOM   3421  CG  LEU A 354     -20.379  -2.712  49.483  1.00  0.00      RA0  C
ATOM   3422  CD1 LEU A 354     -21.743  -2.274  48.949  1.00  0.00      RA0  C
ATOM   3423  CD2 LEU A 354     -19.269  -2.462  48.459  1.00  0.00      RA0  C
ATOM   3424  C   LEU A 354     -17.676  -1.756  51.332  1.00  0.00      RA0  C
ATOM   3425  O   LEU A 354     -17.801  -0.549  51.141  1.00  0.00      RA0  O
ATOM   3426  N   GLU A 355     -16.447  -2.326  51.321  1.00  0.00      RA0  N
ATOM   3427  H   GLU A 355     -16.377  -3.316  51.424  1.00  0.00      RA0  H
ATOM   3428  CA  GLU A 355     -15.249  -1.641  50.849  1.00  0.00      RA0  C
ATOM   3429  CB  GLU A 355     -14.009  -2.361  51.369  1.00  0.00      RA0  C
ATOM   3430  CG  GLU A 355     -13.843  -2.361  52.882  1.00  0.00      RA0  C
ATOM   3431  CD  GLU A 355     -12.514  -3.018  53.168  1.00  0.00      RA0  C
ATOM   3432  OE1 GLU A 355     -11.685  -3.060  52.259  1.00  0.00      RA0  O
ATOM   3433  OE2 GLU A 355     -12.317  -3.494  54.282  1.00  0.00      RA0  O
ATOM   3434  C   GLU A 355     -15.168  -1.600  49.316  1.00  0.00      RA0  C
ATOM   3435  O   GLU A 355     -15.742  -2.474  48.661  1.00  0.00      RA0  O
ATOM   3436  N   PRO A 356     -14.496  -0.639  48.673  1.00  0.00      RA0  N
ATOM   3437  CD  PRO A 356     -13.789   0.475  49.293  1.00  0.00      RA0  C
ATOM   3438  CA  PRO A 356     -14.653  -0.444  47.237  1.00  0.00      RA0  C
ATOM   3439  CB  PRO A 356     -14.915   1.063  47.225  1.00  0.00      RA0  C
ATOM   3440  CG  PRO A 356     -14.018   1.643  48.332  1.00  0.00      RA0  C
ATOM   3441  C   PRO A 356     -13.426  -0.829  46.405  1.00  0.00      RA0  C
ATOM   3442  O   PRO A 356     -12.576   0.022  46.151  1.00  0.00      RA0  O
ATOM   3443  N   TYR A 357     -13.325  -2.063  45.868  1.00  0.00      RA0  N
ATOM   3444  H   TYR A 357     -14.005  -2.776  46.051  1.00  0.00      RA0  H
ATOM   3445  CA  TYR A 357     -12.415  -2.316  44.758  1.00  0.00      RA0  C
ATOM   3446  CB  TYR A 357     -11.253  -3.200  45.232  1.00  0.00      RA0  C
ATOM   3447  CG  TYR A 357     -10.843  -2.806  46.635  1.00  0.00      RA0  C
ATOM   3448  CD1 TYR A 357     -10.035  -1.694  46.846  1.00  0.00      RA0  C
ATOM   3449  CE1 TYR A 357      -9.734  -1.290  48.142  1.00  0.00      RA0  C
ATOM   3450  CD2 TYR A 357     -11.300  -3.543  47.725  1.00  0.00      RA0  C
ATOM   3451  CE2 TYR A 357     -11.000  -3.137  49.020  1.00  0.00      RA0  C
ATOM   3452  CZ  TYR A 357     -10.231  -1.999  49.230  1.00  0.00      RA0  C
ATOM   3453  OH  TYR A 357      -9.959  -1.565  50.511  1.00  0.00      RA0  O
ATOM   3454  HH  TYR A 357     -10.466  -2.085  51.143  1.00  0.00      RA0  H
ATOM   3455  C   TYR A 357     -13.204  -3.026  43.679  1.00  0.00      RA0  C
ATOM   3456  O   TYR A 357     -14.223  -3.663  43.940  1.00  0.00      RA0  O
ATOM   3457  N   GLY A 358     -12.808  -2.814  42.408  1.00  0.00      RA0  N
ATOM   3458  H   GLY A 358     -11.868  -2.529  42.231  1.00  0.00      RA0  H
ATOM   3459  CA  GLY A 358     -13.716  -2.941  41.275  1.00  0.00      RA0  C
ATOM   3460  C   GLY A 358     -13.874  -4.281  40.608  1.00  0.00      RA0  C
ATOM   3461  O   GLY A 358     -12.907  -4.928  40.220  1.00  0.00      RA0  O
ATOM   3462  N   SER A 359     -15.133  -4.669  40.334  1.00  0.00      RA0  N
ATOM   3463  H   SER A 359     -15.940  -4.246  40.748  1.00  0.00      RA0  H
ATOM   3464  CA  SER A 359     -15.431  -5.695  39.351  1.00  0.00      RA0  C
ATOM   3465  CB  SER A 359     -15.415  -7.046  40.064  1.00  0.00      RA0  C
ATOM   3466  OG  SER A 359     -14.370  -7.048  41.043  1.00  0.00      RA0  O
ATOM   3467  HG  SER A 359     -13.617  -6.617  40.645  1.00  0.00      RA0  H
ATOM   3468  C   SER A 359     -16.781  -5.368  38.736  1.00  0.00      RA0  C
ATOM   3469  O   SER A 359     -17.703  -4.941  39.432  1.00  0.00      RA0  O
ATOM   3470  N   TYR A 360     -16.930  -5.541  37.404  1.00  0.00      RA0  N
ATOM   3471  H   TYR A 360     -16.184  -5.973  36.900  1.00  0.00      RA0  H
ATOM   3472  CA  TYR A 360     -18.174  -5.321  36.676  1.00  0.00      RA0  C
ATOM   3473  CB  TYR A 360     -17.891  -5.099  35.191  1.00  0.00      RA0  C
ATOM   3474  CG  TYR A 360     -16.976  -3.908  35.041  1.00  0.00      RA0  C
ATOM   3475  CD1 TYR A 360     -17.330  -2.688  35.604  1.00  0.00      RA0  C
ATOM   3476  CE1 TYR A 360     -16.483  -1.593  35.479  1.00  0.00      RA0  C
ATOM   3477  CD2 TYR A 360     -15.780  -4.033  34.346  1.00  0.00      RA0  C
ATOM   3478  CE2 TYR A 360     -14.933  -2.938  34.219  1.00  0.00      RA0  C
ATOM   3479  CZ  TYR A 360     -15.283  -1.719  34.788  1.00  0.00      RA0  C
ATOM   3480  OH  TYR A 360     -14.440  -0.634  34.669  1.00  0.00      RA0  O
ATOM   3481  HH  TYR A 360     -13.700  -0.864  34.123  1.00  0.00      RA0  H
ATOM   3482  C   TYR A 360     -19.131  -6.485  36.888  1.00  0.00      RA0  C
ATOM   3483  O   TYR A 360     -19.150  -7.448  36.125  1.00  0.00      RA0  O
ATOM   3484  N   ARG A 361     -19.973  -6.430  37.937  1.00  0.00      RA0  N
ATOM   3485  H   ARG A 361     -19.996  -5.602  38.498  1.00  0.00      RA0  H
ATOM   3486  CA  ARG A 361     -20.909  -7.503  38.204  1.00  0.00      RA0  C
ATOM   3487  CB  ARG A 361     -21.052  -7.689  39.713  1.00  0.00      RA0  C
ATOM   3488  CG  ARG A 361     -21.972  -8.846  40.099  1.00  0.00      RA0  C
ATOM   3489  CD  ARG A 361     -22.127  -8.950  41.616  1.00  0.00      RA0  C
ATOM   3490  NE  ARG A 361     -22.974 -10.082  41.984  1.00  0.00      RA0  N
ATOM   3491  HE  ARG A 361     -23.696 -10.310  41.321  1.00  0.00      RA0  H
ATOM   3492  CZ  ARG A 361     -22.762 -10.693  43.188  1.00  0.00      RA0  C
ATOM   3493  NH1 ARG A 361     -21.759 -10.254  43.985  1.00  0.00      RA0  N
ATOM   3494 HH11 ARG A 361     -21.554 -10.661  44.880  1.00  0.00      RA0  H
ATOM   3495 HH12 ARG A 361     -21.168  -9.488  43.711  1.00  0.00      RA0  H
ATOM   3496  NH2 ARG A 361     -23.554 -11.725  43.561  1.00  0.00      RA0  N
ATOM   3497 HH21 ARG A 361     -23.441 -12.210  44.434  1.00  0.00      RA0  H
ATOM   3498 HH22 ARG A 361     -24.299 -12.051  42.970  1.00  0.00      RA0  H
ATOM   3499  C   ARG A 361     -22.262  -7.236  37.566  1.00  0.00      RA0  C
ATOM   3500  O   ARG A 361     -22.963  -6.291  37.921  1.00  0.00      RA0  O
ATOM   3501  N   VAL A 362     -22.677  -8.086  36.604  1.00  0.00      RA0  N
ATOM   3502  H   VAL A 362     -22.056  -8.830  36.363  1.00  0.00      RA0  H
ATOM   3503  CA  VAL A 362     -24.012  -8.066  36.023  1.00  0.00      RA0  C
ATOM   3504  CB  VAL A 362     -24.106  -9.064  34.868  1.00  0.00      RA0  C
ATOM   3505  CG1 VAL A 362     -25.514  -9.089  34.267  1.00  0.00      RA0  C
ATOM   3506  CG2 VAL A 362     -23.032  -8.771  33.819  1.00  0.00      RA0  C
ATOM   3507  C   VAL A 362     -25.065  -8.369  37.084  1.00  0.00      RA0  C
ATOM   3508  O   VAL A 362     -25.057  -9.425  37.716  1.00  0.00      RA0  O
ATOM   3509  N   VAL A 363     -26.001  -7.427  37.332  1.00  0.00      RA0  N
ATOM   3510  H   VAL A 363     -26.037  -6.617  36.748  1.00  0.00      RA0  H
ATOM   3511  CA  VAL A 363     -27.007  -7.596  38.368  1.00  0.00      RA0  C
ATOM   3512  CB  VAL A 363     -27.488  -6.252  38.907  1.00  0.00      RA0  C
ATOM   3513  CG1 VAL A 363     -28.304  -6.464  40.183  1.00  0.00      RA0  C
ATOM   3514  CG2 VAL A 363     -26.306  -5.310  39.149  1.00  0.00      RA0  C
ATOM   3515  C   VAL A 363     -28.157  -8.445  37.857  1.00  0.00      RA0  C
ATOM   3516  O   VAL A 363     -29.158  -7.968  37.322  1.00  0.00      RA0  O
ATOM   3517  N   GLN A 364     -28.033  -9.774  38.021  1.00  0.00      RA0  N
ATOM   3518  H   GLN A 364     -27.202 -10.105  38.468  1.00  0.00      RA0  H
ATOM   3519  CA  GLN A 364     -29.071 -10.704  37.643  1.00  0.00      RA0  C
ATOM   3520  CB  GLN A 364     -28.463 -12.048  37.246  1.00  0.00      RA0  C
ATOM   3521  CG  GLN A 364     -29.494 -13.012  36.658  1.00  0.00      RA0  C
ATOM   3522  CD  GLN A 364     -28.789 -14.268  36.194  1.00  0.00      RA0  C
ATOM   3523  OE1 GLN A 364     -28.747 -15.286  36.884  1.00  0.00      RA0  O
ATOM   3524  NE2 GLN A 364     -28.234 -14.142  34.976  1.00  0.00      RA0  N
ATOM   3525 HE21 GLN A 364     -28.320 -13.279  34.475  1.00  0.00      RA0  H
ATOM   3526 HE22 GLN A 364     -27.727 -14.873  34.519  1.00  0.00      RA0  H
ATOM   3527  C   GLN A 364     -30.088 -10.847  38.765  1.00  0.00      RA0  C
ATOM   3528  O   GLN A 364     -29.935 -11.644  39.689  1.00  0.00      RA0  O
ATOM   3529  N   PHE A 365     -31.174 -10.050  38.708  1.00  0.00      RA0  N
ATOM   3530  H   PHE A 365     -31.231  -9.406  37.945  1.00  0.00      RA0  H
ATOM   3531  CA  PHE A 365     -32.283 -10.140  39.643  1.00  0.00      RA0  C
ATOM   3532  CB  PHE A 365     -33.293  -9.018  39.398  1.00  0.00      RA0  C
ATOM   3533  CG  PHE A 365     -32.663  -7.656  39.553  1.00  0.00      RA0  C
ATOM   3534  CD1 PHE A 365     -32.458  -7.127  40.822  1.00  0.00      RA0  C
ATOM   3535  CD2 PHE A 365     -32.311  -6.921  38.427  1.00  0.00      RA0  C
ATOM   3536  CE1 PHE A 365     -31.931  -5.849  40.963  1.00  0.00      RA0  C
ATOM   3537  CE2 PHE A 365     -31.782  -5.643  38.569  1.00  0.00      RA0  C
ATOM   3538  CZ  PHE A 365     -31.609  -5.101  39.837  1.00  0.00      RA0  C
ATOM   3539  C   PHE A 365     -33.034 -11.464  39.586  1.00  0.00      RA0  C
ATOM   3540  O   PHE A 365     -33.845 -11.717  38.696  1.00  0.00      RA0  O
ATOM   3541  N   ARG A 366     -32.822 -12.326  40.594  1.00  0.00      RA0  N
ATOM   3542  H   ARG A 366     -32.139 -12.093  41.285  1.00  0.00      RA0  H
ATOM   3543  CA  ARG A 366     -33.682 -13.459  40.843  1.00  0.00      RA0  C
ATOM   3544  CB  ARG A 366     -32.840 -14.696  41.141  1.00  0.00      RA0  C
ATOM   3545  CG  ARG A 366     -31.866 -14.979  39.998  1.00  0.00      RA0  C
ATOM   3546  CD  ARG A 366     -30.961 -16.178  40.270  1.00  0.00      RA0  C
ATOM   3547  NE  ARG A 366     -30.053 -16.390  39.147  1.00  0.00      RA0  N
ATOM   3548  HE  ARG A 366     -29.808 -15.583  38.592  1.00  0.00      RA0  H
ATOM   3549  CZ  ARG A 366     -29.538 -17.626  38.896  1.00  0.00      RA0  C
ATOM   3550  NH1 ARG A 366     -29.884 -18.665  39.690  1.00  0.00      RA0  N
ATOM   3551 HH11 ARG A 366     -29.535 -19.596  39.550  1.00  0.00      RA0  H
ATOM   3552 HH12 ARG A 366     -30.514 -18.538  40.462  1.00  0.00      RA0  H
ATOM   3553  NH2 ARG A 366     -28.695 -17.777  37.853  1.00  0.00      RA0  N
ATOM   3554 HH21 ARG A 366     -28.261 -18.643  37.593  1.00  0.00      RA0  H
ATOM   3555 HH22 ARG A 366     -28.480 -16.967  37.285  1.00  0.00      RA0  H
ATOM   3556  C   ARG A 366     -34.589 -13.119  41.998  1.00  0.00      RA0  C
ATOM   3557  O   ARG A 366     -34.218 -13.255  43.162  1.00  0.00      RA0  O
ATOM   3558  N   CYS A 367     -35.838 -12.741  41.701  1.00  0.00      RA0  N
ATOM   3559  H   CYS A 367     -36.105 -12.668  40.741  1.00  0.00      RA0  H
ATOM   3560  CA  CYS A 367     -36.890 -12.743  42.697  1.00  0.00      RA0  C
ATOM   3561  CB  CYS A 367     -38.014 -11.830  42.219  1.00  0.00      RA0  C
ATOM   3562  SG  CYS A 367     -37.360 -10.225  41.695  1.00  0.00      RA0  S
ATOM   3563  C   CYS A 367     -37.352 -14.182  42.911  1.00  0.00      RA0  C
ATOM   3564  O   CYS A 367     -37.631 -14.902  41.955  1.00  0.00      RA0  O
ATOM   3565  N   ARG A 368     -37.389 -14.659  44.169  1.00  0.00      RA0  N
ATOM   3566  H   ARG A 368     -37.182 -14.071  44.951  1.00  0.00      RA0  H
ATOM   3567  CA  ARG A 368     -37.682 -16.051  44.457  1.00  0.00      RA0  C
ATOM   3568  CB  ARG A 368     -36.439 -16.902  44.803  1.00  0.00      RA0  C
ATOM   3569  CG  ARG A 368     -36.728 -18.390  45.142  1.00  0.00      RA0  C
ATOM   3570  CD  ARG A 368     -36.750 -18.771  46.645  1.00  0.00      RA0  C
ATOM   3571  NE  ARG A 368     -37.953 -19.537  47.003  1.00  0.00      RA0  N
ATOM   3572  HE  ARG A 368     -38.092 -20.389  46.491  1.00  0.00      RA0  H
ATOM   3573  CZ  ARG A 368     -38.867 -19.038  47.907  1.00  0.00      RA0  C
ATOM   3574  NH1 ARG A 368     -38.618 -17.913  48.596  1.00  0.00      RA0  N
ATOM   3575 HH11 ARG A 368     -39.312 -17.480  49.202  1.00  0.00      RA0  H
ATOM   3576 HH12 ARG A 368     -37.783 -17.369  48.473  1.00  0.00      RA0  H
ATOM   3577  NH2 ARG A 368     -40.052 -19.656  48.088  1.00  0.00      RA0  N
ATOM   3578 HH21 ARG A 368     -40.764 -19.170  48.623  1.00  0.00      RA0  H
ATOM   3579 HH22 ARG A 368     -40.289 -20.549  47.705  1.00  0.00      RA0  H
ATOM   3580  C   ARG A 368     -38.669 -16.130  45.597  1.00  0.00      RA0  C
ATOM   3581  O   ARG A 368     -38.274 -16.258  46.750  1.00  0.00      RA0  O
ATOM   3582  N   ASP A 369     -39.971 -16.128  45.276  1.00  0.00      RA0  N
ATOM   3583  H   ASP A 369     -40.313 -16.023  44.339  1.00  0.00      RA0  H
ATOM   3584  CA  ASP A 369     -41.000 -16.473  46.222  1.00  0.00      RA0  C
ATOM   3585  CB  ASP A 369     -41.367 -15.535  47.371  1.00  0.00      RA0  C
ATOM   3586  CG  ASP A 369     -41.188 -16.405  48.619  1.00  0.00      RA0  C
ATOM   3587  OD1 ASP A 369     -41.677 -17.536  48.653  1.00  0.00      RA0  O
ATOM   3588  OD2 ASP A 369     -40.447 -16.029  49.521  1.00  0.00      RA0  O
ATOM   3589  C   ASP A 369     -42.119 -17.116  45.440  1.00  0.00      RA0  C
ATOM   3590  O   ASP A 369     -42.319 -16.860  44.251  1.00  0.00      RA0  O
ATOM   3591  N   ALA A 370     -42.845 -18.021  46.113  1.00  0.00      RA0  N
ATOM   3592  H   ALA A 370     -42.749 -17.987  47.108  1.00  0.00      RA0  H
ATOM   3593  CA  ALA A 370     -43.978 -18.738  45.581  1.00  0.00      RA0  C
ATOM   3594  CB  ALA A 370     -43.970 -20.189  46.063  1.00  0.00      RA0  C
ATOM   3595  C   ALA A 370     -45.278 -18.070  46.017  1.00  0.00      RA0  C
ATOM   3596  O   ALA A 370     -45.289 -17.122  46.795  1.00  0.00      RA0  O
ATOM   3597  N   ASN A 371     -46.423 -18.549  45.490  1.00  0.00      RA0  N
ATOM   3598  H   ASN A 371     -46.376 -19.084  44.646  1.00  0.00      RA0  H
ATOM   3599  CA  ASN A 371     -47.752 -18.269  46.030  1.00  0.00      RA0  C
ATOM   3600  CB  ASN A 371     -47.888 -18.320  47.563  1.00  0.00      RA0  C
ATOM   3601  CG  ASN A 371     -47.245 -19.546  48.164  1.00  0.00      RA0  C
ATOM   3602  OD1 ASN A 371     -47.662 -20.680  47.954  1.00  0.00      RA0  O
ATOM   3603  ND2 ASN A 371     -46.186 -19.246  48.939  1.00  0.00      RA0  N
ATOM   3604 HD21 ASN A 371     -45.873 -18.292  48.982  1.00  0.00      RA0  H
ATOM   3605 HD22 ASN A 371     -45.690 -19.929  49.473  1.00  0.00      RA0  H
ATOM   3606  C   ASN A 371     -48.386 -16.948  45.596  1.00  0.00      RA0  C
ATOM   3607  O   ASN A 371     -49.321 -16.471  46.234  1.00  0.00      RA0  O
ATOM   3608  N   HIS A 372     -47.958 -16.344  44.466  1.00  0.00      RA0  N
ATOM   3609  H   HIS A 372     -47.230 -16.763  43.919  1.00  0.00      RA0  H
ATOM   3610  CA  HIS A 372     -48.642 -15.175  43.923  1.00  0.00      RA0  C
ATOM   3611  CB  HIS A 372     -48.019 -13.876  44.441  1.00  0.00      RA0  C
ATOM   3612  CG  HIS A 372     -48.930 -12.713  44.115  1.00  0.00      RA0  C
ATOM   3613  ND1 HIS A 372     -48.959 -12.100  42.918  1.00  0.00      RA0  N
ATOM   3614  HD1 HIS A 372     -48.418 -12.358  42.136  1.00  0.00      RA0  H
ATOM   3615  CD2 HIS A 372     -49.866 -12.101  44.953  1.00  0.00      RA0  C
ATOM   3616  NE2 HIS A 372     -50.459 -11.110  44.240  1.00  0.00      RA0  N
ATOM   3617  CE1 HIS A 372     -49.901 -11.109  42.987  1.00  0.00      RA0  C
ATOM   3618  C   HIS A 372     -48.662 -15.212  42.398  1.00  0.00      RA0  C
ATOM   3619  O   HIS A 372     -48.158 -14.334  41.706  1.00  0.00      RA0  O
ATOM   3620  N   GLN A 373     -49.232 -16.282  41.805  1.00  0.00      RA0  N
ATOM   3621  H   GLN A 373     -49.675 -16.962  42.387  1.00  0.00      RA0  H
ATOM   3622  CA  GLN A 373     -49.376 -16.372  40.362  1.00  0.00      RA0  C
ATOM   3623  CB  GLN A 373     -49.070 -17.794  39.875  1.00  0.00      RA0  C
ATOM   3624  CG  GLN A 373     -47.681 -18.325  40.267  1.00  0.00      RA0  C
ATOM   3625  CD  GLN A 373     -47.694 -18.965  41.646  1.00  0.00      RA0  C
ATOM   3626  OE1 GLN A 373     -47.328 -18.376  42.660  1.00  0.00      RA0  O
ATOM   3627  NE2 GLN A 373     -48.127 -20.237  41.625  1.00  0.00      RA0  N
ATOM   3628 HE21 GLN A 373     -48.391 -20.659  40.756  1.00  0.00      RA0  H
ATOM   3629 HE22 GLN A 373     -48.196 -20.798  42.451  1.00  0.00      RA0  H
ATOM   3630  C   GLN A 373     -50.738 -15.889  39.885  1.00  0.00      RA0  C
ATOM   3631  O   GLN A 373     -51.641 -16.690  39.660  1.00  0.00      RA0  O
ATOM   3632  N   LEU A 374     -50.900 -14.572  39.652  1.00  0.00      RA0  N
ATOM   3633  H   LEU A 374     -50.188 -13.897  39.864  1.00  0.00      RA0  H
ATOM   3634  CA  LEU A 374     -52.055 -14.047  38.944  1.00  0.00      RA0  C
ATOM   3635  CB  LEU A 374     -53.227 -13.807  39.902  1.00  0.00      RA0  C
ATOM   3636  CG  LEU A 374     -54.200 -14.979  40.040  1.00  0.00      RA0  C
ATOM   3637  CD1 LEU A 374     -55.275 -14.704  41.091  1.00  0.00      RA0  C
ATOM   3638  CD2 LEU A 374     -54.800 -15.373  38.690  1.00  0.00      RA0  C
ATOM   3639  C   LEU A 374     -51.672 -12.715  38.309  1.00  0.00      RA0  C
ATOM   3640  O   LEU A 374     -50.655 -12.121  38.648  1.00  0.00      RA0  O
ATOM   3641  N   SER A 375     -52.469 -12.279  37.307  1.00  0.00      RA0  N
ATOM   3642  H   SER A 375     -53.296 -12.815  37.163  1.00  0.00      RA0  H
ATOM   3643  CA  SER A 375     -52.505 -10.938  36.706  1.00  0.00      RA0  C
ATOM   3644  CB  SER A 375     -53.007 -10.064  37.839  1.00  0.00      RA0  C
ATOM   3645  OG  SER A 375     -53.902 -10.902  38.588  1.00  0.00      RA0  O
ATOM   3646  HG  SER A 375     -54.219 -10.369  39.307  1.00  0.00      RA0  H
ATOM   3647  C   SER A 375     -51.317 -10.396  35.913  1.00  0.00      RA0  C
ATOM   3648  O   SER A 375     -51.332  -9.229  35.527  1.00  0.00      RA0  O
ATOM   3649  N   LEU A 376     -50.308 -11.208  35.532  1.00  0.00      RA0  N
ATOM   3650  H   LEU A 376     -50.226 -12.126  35.917  1.00  0.00      RA0  H
ATOM   3651  CA  LEU A 376     -49.268 -10.720  34.630  1.00  0.00      RA0  C
ATOM   3652  CB  LEU A 376     -48.026 -10.281  35.415  1.00  0.00      RA0  C
ATOM   3653  CG  LEU A 376     -48.168  -8.978  36.206  1.00  0.00      RA0  C
ATOM   3654  CD1 LEU A 376     -47.007  -8.779  37.181  1.00  0.00      RA0  C
ATOM   3655  CD2 LEU A 376     -48.349  -7.771  35.283  1.00  0.00      RA0  C
ATOM   3656  C   LEU A 376     -48.835 -11.791  33.636  1.00  0.00      RA0  C
ATOM   3657  O   LEU A 376     -47.648 -12.029  33.425  1.00  0.00      RA0  O
ATOM   3658  N   GLN A 377     -49.791 -12.492  32.982  1.00  0.00      RA0  N
ATOM   3659  H   GLN A 377     -50.755 -12.263  33.114  1.00  0.00      RA0  H
ATOM   3660  CA  GLN A 377     -49.444 -13.552  32.044  1.00  0.00      RA0  C
ATOM   3661  CB  GLN A 377     -50.017 -14.891  32.508  1.00  0.00      RA0  C
ATOM   3662  CG  GLN A 377     -49.213 -16.073  31.962  1.00  0.00      RA0  C
ATOM   3663  CD  GLN A 377     -50.012 -17.347  32.108  1.00  0.00      RA0  C
ATOM   3664  OE1 GLN A 377     -50.414 -17.960  31.128  1.00  0.00      RA0  O
ATOM   3665  NE2 GLN A 377     -50.223 -17.710  33.387  1.00  0.00      RA0  N
ATOM   3666 HE21 GLN A 377     -49.849 -17.178  34.146  1.00  0.00      RA0  H
ATOM   3667 HE22 GLN A 377     -50.762 -18.525  33.599  1.00  0.00      RA0  H
ATOM   3668  C   GLN A 377     -49.866 -13.263  30.599  1.00  0.00      RA0  C
ATOM   3669  O   GLN A 377     -49.480 -13.976  29.676  1.00  0.00      RA0  O
ATOM   3670  N   ASP A 378     -50.598 -12.160  30.329  1.00  0.00      RA0  N
ATOM   3671  H   ASP A 378     -50.758 -11.472  31.032  1.00  0.00      RA0  H
ATOM   3672  CA  ASP A 378     -51.288 -11.968  29.061  1.00  0.00      RA0  C
ATOM   3673  CB  ASP A 378     -52.798 -11.803  29.165  1.00  0.00      RA0  C
ATOM   3674  CG  ASP A 378     -53.296 -13.206  28.876  1.00  0.00      RA0  C
ATOM   3675  OD1 ASP A 378     -53.727 -13.479  27.759  1.00  0.00      RA0  O
ATOM   3676  OD2 ASP A 378     -53.124 -14.076  29.725  1.00  0.00      RA0  O
ATOM   3677  C   ASP A 378     -50.544 -11.104  28.047  1.00  0.00      RA0  C
ATOM   3678  O   ASP A 378     -51.141 -10.494  27.163  1.00  0.00      RA0  O
ATOM   3679  N   SER A 379     -49.198 -11.045  28.118  1.00  0.00      RA0  N
ATOM   3680  H   SER A 379     -48.716 -11.423  28.905  1.00  0.00      RA0  H
ATOM   3681  CA  SER A 379     -48.414 -10.403  27.061  1.00  0.00      RA0  C
ATOM   3682  CB  SER A 379     -48.081  -9.034  27.623  1.00  0.00      RA0  C
ATOM   3683  OG  SER A 379     -49.205  -8.664  28.433  1.00  0.00      RA0  O
ATOM   3684  HG  SER A 379     -49.971  -8.793  27.877  1.00  0.00      RA0  H
ATOM   3685  C   SER A 379     -47.231 -11.270  26.660  1.00  0.00      RA0  C
ATOM   3686  O   SER A 379     -46.459 -10.925  25.768  1.00  0.00      RA0  O
ATOM   3687  N   ILE A 380     -47.052 -12.458  27.282  1.00  0.00      RA0  N
ATOM   3688  H   ILE A 380     -47.730 -12.856  27.902  1.00  0.00      RA0  H
ATOM   3689  CA  ILE A 380     -45.917 -13.335  27.005  1.00  0.00      RA0  C
ATOM   3690  CB  ILE A 380     -44.968 -13.377  28.209  1.00  0.00      RA0  C
ATOM   3691  CG2 ILE A 380     -43.800 -14.335  27.962  1.00  0.00      RA0  C
ATOM   3692  CG1 ILE A 380     -44.487 -11.979  28.600  1.00  0.00      RA0  C
ATOM   3693  CD1 ILE A 380     -43.639 -11.990  29.873  1.00  0.00      RA0  C
ATOM   3694  C   ILE A 380     -46.477 -14.713  26.748  1.00  0.00      RA0  C
ATOM   3695  O   ILE A 380     -47.310 -15.209  27.504  1.00  0.00      RA0  O
ATOM   3696  N   ARG A 381     -46.049 -15.379  25.663  1.00  0.00      RA0  N
ATOM   3697  H   ARG A 381     -45.300 -15.018  25.106  1.00  0.00      RA0  H
ATOM   3698  CA  ARG A 381     -46.461 -16.731  25.354  1.00  0.00      RA0  C
ATOM   3699  CB  ARG A 381     -47.328 -16.772  24.088  1.00  0.00      RA0  C
ATOM   3700  CG  ARG A 381     -48.863 -16.827  24.270  1.00  0.00      RA0  C
ATOM   3701  CD  ARG A 381     -49.597 -15.593  24.830  1.00  0.00      RA0  C
ATOM   3702  NE  ARG A 381     -49.800 -15.661  26.280  1.00  0.00      RA0  N
ATOM   3703  HE  ARG A 381     -49.019 -15.948  26.853  1.00  0.00      RA0  H
ATOM   3704  CZ  ARG A 381     -50.979 -15.228  26.838  1.00  0.00      RA0  C
ATOM   3705  NH1 ARG A 381     -51.973 -14.737  26.068  1.00  0.00      RA0  N
ATOM   3706 HH11 ARG A 381     -52.799 -14.349  26.518  1.00  0.00      RA0  H
ATOM   3707 HH12 ARG A 381     -51.946 -14.712  25.069  1.00  0.00      RA0  H
ATOM   3708  NH2 ARG A 381     -51.148 -15.277  28.169  1.00  0.00      RA0  N
ATOM   3709 HH21 ARG A 381     -52.020 -14.991  28.609  1.00  0.00      RA0  H
ATOM   3710 HH22 ARG A 381     -50.413 -15.544  28.801  1.00  0.00      RA0  H
ATOM   3711  C   ARG A 381     -45.228 -17.595  25.268  1.00  0.00      RA0  C
ATOM   3712  O   ARG A 381     -44.207 -17.188  24.714  1.00  0.00      RA0  O
ATOM   3713  N   THR A 382     -45.298 -18.804  25.845  1.00  0.00      RA0  N
ATOM   3714  H   THR A 382     -46.139 -19.099  26.295  1.00  0.00      RA0  H
ATOM   3715  CA  THR A 382     -44.206 -19.755  25.925  1.00  0.00      RA0  C
ATOM   3716  CB  THR A 382     -44.434 -20.342  27.297  1.00  0.00      RA0  C
ATOM   3717  OG1 THR A 382     -45.297 -19.421  27.983  1.00  0.00      RA0  O
ATOM   3718  HG1 THR A 382     -45.372 -19.731  28.878  1.00  0.00      RA0  H
ATOM   3719  CG2 THR A 382     -43.138 -20.585  28.075  1.00  0.00      RA0  C
ATOM   3720  C   THR A 382     -44.288 -20.752  24.784  1.00  0.00      RA0  C
ATOM   3721  O   THR A 382     -45.266 -20.818  24.039  1.00  0.00      RA0  O
ATOM   3722  N   THR A 383     -43.207 -21.529  24.581  1.00  0.00      RA0  N
ATOM   3723  H   THR A 383     -42.494 -21.557  25.278  1.00  0.00      RA0  H
ATOM   3724  CA  THR A 383     -43.121 -22.593  23.594  1.00  0.00      RA0  C
ATOM   3725  CB  THR A 383     -41.782 -22.360  22.907  1.00  0.00      RA0  C
ATOM   3726  OG1 THR A 383     -41.667 -20.941  22.667  1.00  0.00      RA0  O
ATOM   3727  HG1 THR A 383     -41.236 -20.594  23.443  1.00  0.00      RA0  H
ATOM   3728  CG2 THR A 383     -41.605 -23.156  21.611  1.00  0.00      RA0  C
ATOM   3729  C   THR A 383     -43.297 -23.928  24.285  1.00  0.00      RA0  C
ATOM   3730  O   THR A 383     -43.167 -24.043  25.502  1.00  0.00      RA0  O
ATOM   3731  N   THR A 384     -43.606 -24.981  23.503  1.00  0.00      RA0  N
ATOM   3732  H   THR A 384     -43.743 -24.925  22.516  1.00  0.00      RA0  H
ATOM   3733  CA  THR A 384     -43.824 -26.324  24.025  1.00  0.00      RA0  C
ATOM   3734  CB  THR A 384     -45.311 -26.536  23.857  1.00  0.00      RA0  C
ATOM   3735  OG1 THR A 384     -45.938 -25.270  24.105  1.00  0.00      RA0  O
ATOM   3736  HG1 THR A 384     -45.709 -25.039  24.998  1.00  0.00      RA0  H
ATOM   3737  CG2 THR A 384     -45.865 -27.636  24.764  1.00  0.00      RA0  C
ATOM   3738  C   THR A 384     -42.952 -27.270  23.247  1.00  0.00      RA0  C
ATOM   3739  O   THR A 384     -43.012 -27.328  22.019  1.00  0.00      RA0  O
ATOM   3740  N   THR A 385     -42.098 -28.027  23.958  1.00  0.00      RA0  N
ATOM   3741  H   THR A 385     -42.005 -27.931  24.947  1.00  0.00      RA0  H
ATOM   3742  CA  THR A 385     -41.226 -29.047  23.380  1.00  0.00      RA0  C
ATOM   3743  CB  THR A 385     -40.022 -28.965  24.283  1.00  0.00      RA0  C
ATOM   3744  OG1 THR A 385     -40.052 -27.657  24.882  1.00  0.00      RA0  O
ATOM   3745  HG1 THR A 385     -39.274 -27.597  25.422  1.00  0.00      RA0  H
ATOM   3746  CG2 THR A 385     -38.704 -29.228  23.552  1.00  0.00      RA0  C
ATOM   3747  C   THR A 385     -41.935 -30.381  23.399  1.00  0.00      RA0  C
ATOM   3748  O   THR A 385     -42.253 -30.917  24.458  1.00  0.00      RA0  O
ATOM   3749  N   THR A 386     -42.217 -30.970  22.222  1.00  0.00      RA0  N
ATOM   3750  H   THR A 386     -41.966 -30.520  21.366  1.00  0.00      RA0  H
ATOM   3751  CA  THR A 386     -42.957 -32.221  22.118  1.00  0.00      RA0  C
ATOM   3752  CB  THR A 386     -43.613 -32.136  20.754  1.00  0.00      RA0  C
ATOM   3753  OG1 THR A 386     -42.765 -31.343  19.910  1.00  0.00      RA0  O
ATOM   3754  HG1 THR A 386     -42.098 -31.944  19.595  1.00  0.00      RA0  H
ATOM   3755  CG2 THR A 386     -44.996 -31.487  20.845  1.00  0.00      RA0  C
ATOM   3756  C   THR A 386     -42.100 -33.452  22.323  1.00  0.00      RA0  C
ATOM   3757  O   THR A 386     -41.614 -34.090  21.391  1.00  0.00      RA0  O
ATOM   3758  N   THR A 387     -41.932 -33.878  23.587  1.00  0.00      RA0  N
ATOM   3759  H   THR A 387     -42.183 -33.296  24.363  1.00  0.00      RA0  H
ATOM   3760  CA  THR A 387     -41.421 -35.201  23.909  1.00  0.00      RA0  C
ATOM   3761  CB  THR A 387     -41.150 -35.112  25.392  1.00  0.00      RA0  C
ATOM   3762  OG1 THR A 387     -40.790 -33.751  25.669  1.00  0.00      RA0  O
ATOM   3763  HG1 THR A 387     -40.698 -33.682  26.610  1.00  0.00      RA0  H
ATOM   3764  CG2 THR A 387     -40.079 -36.097  25.866  1.00  0.00      RA0  C
ATOM   3765  C   THR A 387     -42.412 -36.282  23.516  1.00  0.00      RA0  C
ATOM   3766  O   THR A 387     -43.417 -36.529  24.176  1.00  0.00      RA0  O
ATOM   3767  N   ILE A 388     -42.154 -36.977  22.392  1.00  0.00      RA0  N
ATOM   3768  H   ILE A 388     -41.316 -36.757  21.894  1.00  0.00      RA0  H
ATOM   3769  CA  ILE A 388     -42.930 -38.141  22.000  1.00  0.00      RA0  C
ATOM   3770  CB  ILE A 388     -42.636 -38.503  20.544  1.00  0.00      RA0  C
ATOM   3771  CG2 ILE A 388     -43.439 -39.727  20.097  1.00  0.00      RA0  C
ATOM   3772  CG1 ILE A 388     -42.875 -37.292  19.642  1.00  0.00      RA0  C
ATOM   3773  CD1 ILE A 388     -42.516 -37.570  18.182  1.00  0.00      RA0  C
ATOM   3774  C   ILE A 388     -42.623 -39.307  22.930  1.00  0.00      RA0  C
ATOM   3775  O   ILE A 388     -41.469 -39.692  23.106  1.00  0.00      RA0  O
ATOM   3776  N   ASN A 389     -43.660 -39.911  23.540  1.00  0.00      RA0  N
ATOM   3777  H   ASN A 389     -44.599 -39.632  23.337  1.00  0.00      RA0  H
ATOM   3778  CA  ASN A 389     -43.530 -41.174  24.229  1.00  0.00      RA0  C
ATOM   3779  CB  ASN A 389     -43.901 -41.005  25.701  1.00  0.00      RA0  C
ATOM   3780  CG  ASN A 389     -44.188 -42.368  26.294  1.00  0.00      RA0  C
ATOM   3781  OD1 ASN A 389     -43.351 -43.263  26.279  1.00  0.00      RA0  O
ATOM   3782  ND2 ASN A 389     -45.431 -42.491  26.794  1.00  0.00      RA0  N
ATOM   3783 HD21 ASN A 389     -46.072 -41.723  26.793  1.00  0.00      RA0  H
ATOM   3784 HD22 ASN A 389     -45.745 -43.363  27.172  1.00  0.00      RA0  H
ATOM   3785  C   ASN A 389     -44.540 -42.080  23.553  1.00  0.00      RA0  C
ATOM   3786  O   ASN A 389     -45.479 -41.619  22.902  1.00  0.00      RA0  O
ATOM   3787  N   SER A 390     -44.300 -43.392  23.617  1.00  0.00      RA0  N
ATOM   3788  H   SER A 390     -43.614 -43.749  24.253  1.00  0.00      RA0  H
ATOM   3789  CA  SER A 390     -44.692 -44.299  22.556  1.00  0.00      RA0  C
ATOM   3790  CB  SER A 390     -43.344 -44.773  22.060  1.00  0.00      RA0  C
ATOM   3791  OG  SER A 390     -42.420 -43.781  22.531  1.00  0.00      RA0  O
ATOM   3792  HG  SER A 390     -41.549 -44.078  22.303  1.00  0.00      RA0  H
ATOM   3793  C   SER A 390     -45.680 -45.382  22.928  1.00  0.00      RA0  C
ATOM   3794  O   SER A 390     -45.650 -45.951  24.015  1.00  0.00      RA0  O
ATOM   3795  N   ASN A 391     -46.522 -45.746  21.944  1.00  0.00      RA0  N
ATOM   3796  H   ASN A 391     -46.643 -45.088  21.203  1.00  0.00      RA0  H
ATOM   3797  CA  ASN A 391     -47.152 -47.055  21.803  1.00  0.00      RA0  C
ATOM   3798  CB  ASN A 391     -46.166 -48.212  21.697  1.00  0.00      RA0  C
ATOM   3799  CG  ASN A 391     -47.002 -49.462  21.479  1.00  0.00      RA0  C
ATOM   3800  OD1 ASN A 391     -47.926 -49.487  20.669  1.00  0.00      RA0  O
ATOM   3801  ND2 ASN A 391     -46.616 -50.505  22.235  1.00  0.00      RA0  N
ATOM   3802 HD21 ASN A 391     -45.897 -50.379  22.920  1.00  0.00      RA0  H
ATOM   3803 HD22 ASN A 391     -47.040 -51.407  22.157  1.00  0.00      RA0  H
ATOM   3804  C   ASN A 391     -48.275 -47.518  22.732  1.00  0.00      RA0  C
ATOM   3805  O   ASN A 391     -48.036 -48.220  23.713  1.00  0.00      RA0  O
ATOM   3806  N   SER A 392     -49.537 -47.335  22.298  1.00  0.00      RA0  N
ATOM   3807  H   SER A 392     -49.790 -46.621  21.650  1.00  0.00      RA0  H
ATOM   3808  CA  SER A 392     -50.600 -48.282  22.642  1.00  0.00      RA0  C
ATOM   3809  CB  SER A 392     -51.010 -48.052  24.103  1.00  0.00      RA0  C
ATOM   3810  OG  SER A 392     -50.159 -47.061  24.697  1.00  0.00      RA0  O
ATOM   3811  HG  SER A 392     -49.317 -47.491  24.823  1.00  0.00      RA0  H
ATOM   3812  C   SER A 392     -51.823 -48.138  21.755  1.00  0.00      RA0  C
ATOM   3813  O   SER A 392     -52.721 -47.339  21.997  1.00  0.00      RA0  O
ATOM   3814  N   MET A 393     -51.916 -48.976  20.697  1.00  0.00      RA0  N
ATOM   3815  H   MET A 393     -51.149 -49.567  20.441  1.00  0.00      RA0  H
ATOM   3816  CA  MET A 393     -53.144 -49.118  19.924  1.00  0.00      RA0  C
ATOM   3817  CB  MET A 393     -53.157 -48.198  18.694  1.00  0.00      RA0  C
ATOM   3818  CG  MET A 393     -53.339 -46.704  18.969  1.00  0.00      RA0  C
ATOM   3819  SD  MET A 393     -53.321 -45.714  17.466  1.00  0.00      RA0  S
ATOM   3820  CE  MET A 393     -53.546 -44.101  18.233  1.00  0.00      RA0  C
ATOM   3821  C   MET A 393     -53.334 -50.550  19.415  1.00  0.00      RA0  C
ATOM   3822  O   MET A 393     -52.965 -50.882  18.291  1.00  0.00      RA0  O
ATOM   3823  N   ALA A 394     -53.940 -51.432  20.237  1.00  0.00      RA0  N
ATOM   3824  H   ALA A 394     -54.150 -51.222  21.195  1.00  0.00      RA0  H
ATOM   3825  CA  ALA A 394     -54.426 -52.739  19.836  1.00  0.00      RA0  C
ATOM   3826  CB  ALA A 394     -53.259 -53.699  19.573  1.00  0.00      RA0  C
ATOM   3827  C   ALA A 394     -55.209 -53.264  21.042  1.00  0.00      RA0  C
ATOM   3828  O   ALA A 394     -54.877 -52.890  22.163  1.00  0.00      RA0  O
ATOM   3829  N   ALA A 395     -56.248 -54.125  20.945  1.00  0.00      RA0  N
ATOM   3830  H   ALA A 395     -56.552 -54.617  21.766  1.00  0.00      RA0  H
ATOM   3831  CA  ALA A 395     -57.176 -54.410  19.866  1.00  0.00      RA0  C
ATOM   3832  CB  ALA A 395     -56.565 -55.306  18.783  1.00  0.00      RA0  C
ATOM   3833  C   ALA A 395     -58.334 -55.202  20.496  1.00  0.00      RA0  C
ATOM   3834  O   ALA A 395     -58.136 -55.828  21.533  1.00  0.00      RA0  O
ATOM   3835  N   GLY A 396     -59.543 -55.236  19.875  1.00  0.00      RA0  N
ATOM   3836  H   GLY A 396     -59.747 -54.561  19.169  1.00  0.00      RA0  H
ATOM   3837  CA  GLY A 396     -60.552 -56.273  20.163  1.00  0.00      RA0  C
ATOM   3838  C   GLY A 396     -61.811 -56.001  20.983  1.00  0.00      RA0  C
ATOM   3839  O   GLY A 396     -61.789 -55.919  22.205  1.00  0.00      RA0  O
ATOM   3840  N   ASN A 397     -62.951 -56.060  20.262  1.00  0.00      RA0  N
ATOM   3841  H   ASN A 397     -62.834 -55.885  19.284  1.00  0.00      RA0  H
ATOM   3842  CA  ASN A 397     -64.295 -56.556  20.585  1.00  0.00      RA0  C
ATOM   3843  CB  ASN A 397     -64.615 -57.815  19.774  1.00  0.00      RA0  C
ATOM   3844  CG  ASN A 397     -64.948 -57.435  18.351  1.00  0.00      RA0  C
ATOM   3845  OD1 ASN A 397     -64.430 -56.460  17.818  1.00  0.00      RA0  O
ATOM   3846  ND2 ASN A 397     -65.841 -58.253  17.764  1.00  0.00      RA0  N
ATOM   3847 HD21 ASN A 397     -66.218 -59.043  18.249  1.00  0.00      RA0  H
ATOM   3848 HD22 ASN A 397     -66.142 -58.097  16.822  1.00  0.00      RA0  H
ATOM   3849  C   ASN A 397     -64.861 -56.807  21.998  1.00  0.00      RA0  C
ATOM   3850  O   ASN A 397     -64.233 -57.399  22.867  1.00  0.00      RA0  O
ATOM   3851  N   GLY A 398     -66.146 -56.398  22.207  1.00  0.00      RA0  N
ATOM   3852  H   GLY A 398     -66.592 -55.811  21.534  1.00  0.00      RA0  H
ATOM   3853  CA  GLY A 398     -66.959 -56.796  23.367  1.00  0.00      RA0  C
ATOM   3854  C   GLY A 398     -67.956 -55.716  23.763  1.00  0.00      RA0  C
ATOM   3855  O   GLY A 398     -67.707 -54.967  24.694  1.00  0.00      RA0  O
ATOM   3856  N   VAL A 399     -69.071 -55.450  23.037  1.00  0.00      RA0  N
ATOM   3857  H   VAL A 399     -69.195 -54.475  22.875  1.00  0.00      RA0  H
ATOM   3858  CA  VAL A 399     -70.347 -56.197  23.006  1.00  0.00      RA0  C
ATOM   3859  CB  VAL A 399     -70.205 -57.701  22.705  1.00  0.00      RA0  C
ATOM   3860  CG1 VAL A 399     -71.533 -58.444  22.875  1.00  0.00      RA0  C
ATOM   3861  CG2 VAL A 399     -69.666 -57.912  21.286  1.00  0.00      RA0  C
ATOM   3862  C   VAL A 399     -71.285 -55.941  24.211  1.00  0.00      RA0  C
ATOM   3863  O   VAL A 399     -71.064 -56.441  25.308  1.00  0.00      RA0  O
ATOM   3864  N   GLY A 400     -72.418 -55.209  23.980  1.00  0.00      RA0  N
ATOM   3865  H   GLY A 400     -72.444 -54.663  23.147  1.00  0.00      RA0  H
ATOM   3866  CA  GLY A 400     -73.584 -55.107  24.885  1.00  0.00      RA0  C
ATOM   3867  C   GLY A 400     -73.631 -53.921  25.851  1.00  0.00      RA0  C
ATOM   3868  O   GLY A 400     -72.654 -53.622  26.524  1.00  0.00      RA0  O
ATOM   3869  N   GLY A 401     -74.765 -53.185  26.026  1.00  0.00      RA0  N
ATOM   3870  H   GLY A 401     -74.791 -52.516  26.771  1.00  0.00      RA0  H
ATOM   3871  CA  GLY A 401     -76.050 -53.231  25.315  1.00  0.00      RA0  C
ATOM   3872  C   GLY A 401     -77.146 -52.367  25.939  1.00  0.00      RA0  C
ATOM   3873  O   GLY A 401     -77.259 -52.277  27.156  1.00  0.00      RA0  O
ATOM   3874  N   GLY A 402     -78.021 -51.759  25.092  1.00  0.00      RA0  N
ATOM   3875  H   GLY A 402     -77.773 -51.748  24.127  1.00  0.00      RA0  H
ATOM   3876  CA  GLY A 402     -79.218 -50.986  25.485  1.00  0.00      RA0  C
ATOM   3877  C   GLY A 402     -79.033 -49.536  25.926  1.00  0.00      RA0  C
ATOM   3878  O   GLY A 402     -77.955 -49.134  26.342  1.00  0.00      RA0  O
ATOM   3879  N   ALA A 403     -80.075 -48.660  25.890  1.00  0.00      RA0  N
ATOM   3880  H   ALA A 403     -79.981 -47.764  26.331  1.00  0.00      RA0  H
ATOM   3881  CA  ALA A 403     -81.353 -48.725  25.183  1.00  0.00      RA0  C
ATOM   3882  CB  ALA A 403     -82.388 -49.559  25.948  1.00  0.00      RA0  C
ATOM   3883  C   ALA A 403     -81.954 -47.306  25.040  1.00  0.00      RA0  C
ATOM   3884  O   ALA A 403     -81.785 -46.475  25.927  1.00  0.00      RA0  O
ATOM   3885  N   GLY A 404     -82.701 -47.015  23.933  1.00  0.00      RA0  N
ATOM   3886  H   GLY A 404     -82.710 -47.703  23.212  1.00  0.00      RA0  H
ATOM   3887  CA  GLY A 404     -83.338 -45.711  23.628  1.00  0.00      RA0  C
ATOM   3888  C   GLY A 404     -82.392 -44.599  23.175  1.00  0.00      RA0  C
ATOM   3889  O   GLY A 404     -81.211 -44.606  23.498  1.00  0.00      RA0  O
ATOM   3890  N   GLY A 405     -82.804 -43.560  22.402  1.00  0.00      RA0  N
ATOM   3891  H   GLY A 405     -82.141 -42.819  22.306  1.00  0.00      RA0  H
ATOM   3892  CA  GLY A 405     -84.078 -43.252  21.727  1.00  0.00      RA0  C
ATOM   3893  C   GLY A 405     -84.441 -41.774  21.841  1.00  0.00      RA0  C
ATOM   3894  O   GLY A 405     -84.579 -41.272  22.949  1.00  0.00      RA0  O
ATOM   3895  N   GLY A 406     -84.640 -40.984  20.753  1.00  0.00      RA0  N
ATOM   3896  H   GLY A 406     -84.907 -40.024  20.876  1.00  0.00      RA0  H
ATOM   3897  CA  GLY A 406     -84.539 -41.275  19.321  1.00  0.00      RA0  C
ATOM   3898  C   GLY A 406     -84.785 -40.019  18.496  1.00  0.00      RA0  C
ATOM   3899  O   GLY A 406     -85.266 -39.019  19.018  1.00  0.00      RA0  O
ATOM   3900  N   GLY A 407     -84.480 -40.062  17.172  1.00  0.00      RA0  N
ATOM   3901  H   GLY A 407     -83.994 -40.871  16.852  1.00  0.00      RA0  H
ATOM   3902  CA  GLY A 407     -84.609 -38.937  16.227  1.00  0.00      RA0  C
ATOM   3903  C   GLY A 407     -83.456 -37.938  16.247  1.00  0.00      RA0  C
ATOM   3904  O   GLY A 407     -82.810 -37.738  17.267  1.00  0.00      RA0  O
ATOM   3905  N   GLY A 408     -83.116 -37.235  15.139  1.00  0.00      RA0  N
ATOM   3906  H   GLY A 408     -82.467 -36.480  15.240  1.00  0.00      RA0  H
ATOM   3907  CA  GLY A 408     -83.597 -37.355  13.759  1.00  0.00      RA0  C
ATOM   3908  C   GLY A 408     -83.002 -36.288  12.856  1.00  0.00      RA0  C
ATOM   3909  O   GLY A 408     -83.167 -35.100  13.102  1.00  0.00      RA0  O
ATOM   3910  N   GLY A 409     -82.309 -36.678  11.757  1.00  0.00      RA0  N
ATOM   3911  H   GLY A 409     -82.135 -37.643  11.572  1.00  0.00      RA0  H
ATOM   3912  CA  GLY A 409     -81.703 -35.701  10.845  1.00  0.00      RA0  C
ATOM   3913  C   GLY A 409     -80.462 -36.203  10.140  1.00  0.00      RA0  C
ATOM   3914  O   GLY A 409     -79.440 -36.475  10.760  1.00  0.00      RA0  O
ATOM   3915  N   ARG A 410     -80.509 -36.354   8.800  1.00  0.00      RA0  N
ATOM   3916  H   ARG A 410     -81.280 -35.943   8.316  1.00  0.00      RA0  H
ATOM   3917  CA  ARG A 410     -79.351 -36.700   7.978  1.00  0.00      RA0  C
ATOM   3918  CB  ARG A 410     -79.825 -37.530   6.785  1.00  0.00      RA0  C
ATOM   3919  CG  ARG A 410     -80.459 -38.878   7.118  1.00  0.00      RA0  C
ATOM   3920  CD  ARG A 410     -80.875 -39.581   5.824  1.00  0.00      RA0  C
ATOM   3921  NE  ARG A 410     -81.474 -40.890   6.073  1.00  0.00      RA0  N
ATOM   3922  HE  ARG A 410     -81.574 -41.154   7.038  1.00  0.00      RA0  H
ATOM   3923  CZ  ARG A 410     -81.854 -41.642   4.995  1.00  0.00      RA0  C
ATOM   3924  NH1 ARG A 410     -81.663 -41.151   3.747  1.00  0.00      RA0  N
ATOM   3925 HH11 ARG A 410     -81.920 -41.655   2.918  1.00  0.00      RA0  H
ATOM   3926 HH12 ARG A 410     -81.251 -40.247   3.595  1.00  0.00      RA0  H
ATOM   3927  NH2 ARG A 410     -82.411 -42.860   5.192  1.00  0.00      RA0  N
ATOM   3928 HH21 ARG A 410     -82.705 -43.451   4.434  1.00  0.00      RA0  H
ATOM   3929 HH22 ARG A 410     -82.554 -43.229   6.116  1.00  0.00      RA0  H
ATOM   3930  C   ARG A 410     -78.707 -35.385   7.486  1.00  0.00      RA0  C
ATOM   3931  O   ARG A 410     -79.399 -34.380   7.391  1.00  0.00      RA0  O
ATOM   3932  N   ARG A 411     -77.372 -35.234   7.249  1.00  0.00      RA0  N
ATOM   3933  H   ARG A 411     -77.053 -34.326   7.507  1.00  0.00      RA0  H
ATOM   3934  CA  ARG A 411     -76.467 -35.919   6.313  1.00  0.00      RA0  C
ATOM   3935  CB  ARG A 411     -76.123 -37.330   6.812  1.00  0.00      RA0  C
ATOM   3936  CG  ARG A 411     -75.694 -37.279   8.281  1.00  0.00      RA0  C
ATOM   3937  CD  ARG A 411     -75.496 -38.653   8.919  1.00  0.00      RA0  C
ATOM   3938  NE  ARG A 411     -75.333 -38.516  10.366  1.00  0.00      RA0  N
ATOM   3939  HE  ARG A 411     -76.014 -37.925  10.815  1.00  0.00      RA0  H
ATOM   3940  CZ  ARG A 411     -74.332 -39.191  11.008  1.00  0.00      RA0  C
ATOM   3941  NH1 ARG A 411     -73.493 -39.972  10.289  1.00  0.00      RA0  N
ATOM   3942 HH11 ARG A 411     -72.740 -40.492  10.705  1.00  0.00      RA0  H
ATOM   3943 HH12 ARG A 411     -73.591 -40.066   9.294  1.00  0.00      RA0  H
ATOM   3944  NH2 ARG A 411     -74.198 -39.065  12.349  1.00  0.00      RA0  N
ATOM   3945 HH21 ARG A 411     -73.483 -39.537  12.873  1.00  0.00      RA0  H
ATOM   3946 HH22 ARG A 411     -74.821 -38.482  12.883  1.00  0.00      RA0  H
ATOM   3947  C   ARG A 411     -76.905 -35.889   4.821  1.00  0.00      RA0  C
ATOM   3948  O   ARG A 411     -78.063 -36.147   4.519  1.00  0.00      RA0  O
ATOM   3949  N   LEU A 412     -76.050 -35.644   3.782  1.00  0.00      RA0  N
ATOM   3950  H   LEU A 412     -76.403 -35.816   2.858  1.00  0.00      RA0  H
ATOM   3951  CA  LEU A 412     -74.686 -35.122   3.644  1.00  0.00      RA0  C
ATOM   3952  CB  LEU A 412     -73.660 -36.020   4.348  1.00  0.00      RA0  C
ATOM   3953  CG  LEU A 412     -72.309 -35.350   4.603  1.00  0.00      RA0  C
ATOM   3954  CD1 LEU A 412     -72.456 -34.081   5.444  1.00  0.00      RA0  C
ATOM   3955  CD2 LEU A 412     -71.297 -36.327   5.203  1.00  0.00      RA0  C
ATOM   3956  C   LEU A 412     -74.392 -35.089   2.122  1.00  0.00      RA0  C
ATOM   3957  O   LEU A 412     -75.111 -35.745   1.372  1.00  0.00      RA0  O
ATOM   3958  N   ARG A 413     -73.334 -34.376   1.636  1.00  0.00      RA0  N
ATOM   3959  H   ARG A 413     -73.064 -33.544   2.117  1.00  0.00      RA0  H
ATOM   3960  CA  ARG A 413     -72.386 -34.923   0.642  1.00  0.00      RA0  C
ATOM   3961  CB  ARG A 413     -72.271 -36.453   0.736  1.00  0.00      RA0  C
ATOM   3962  CG  ARG A 413     -71.025 -37.020   0.052  1.00  0.00      RA0  C
ATOM   3963  CD  ARG A 413     -70.999 -38.548   0.066  1.00  0.00      RA0  C
ATOM   3964  NE  ARG A 413     -69.844 -39.051  -0.674  1.00  0.00      RA0  N
ATOM   3965  HE  ARG A 413     -69.202 -38.378  -1.062  1.00  0.00      RA0  H
ATOM   3966  CZ  ARG A 413     -69.660 -40.391  -0.845  1.00  0.00      RA0  C
ATOM   3967  NH1 ARG A 413     -70.553 -41.260  -0.319  1.00  0.00      RA0  N
ATOM   3968 HH11 ARG A 413     -70.462 -42.255  -0.411  1.00  0.00      RA0  H
ATOM   3969 HH12 ARG A 413     -71.355 -40.933   0.190  1.00  0.00      RA0  H
ATOM   3970  NH2 ARG A 413     -68.583 -40.813  -1.542  1.00  0.00      RA0  N
ATOM   3971 HH21 ARG A 413     -68.357 -41.775  -1.711  1.00  0.00      RA0  H
ATOM   3972 HH22 ARG A 413     -67.953 -40.120  -1.929  1.00  0.00      RA0  H
ATOM   3973  C   ARG A 413     -72.320 -34.499  -0.836  1.00  0.00      RA0  C
ATOM   3974  O   ARG A 413     -72.892 -35.146  -1.710  1.00  0.00      RA0  O
ATOM   3975  N   LYS A 414     -71.487 -33.493  -1.181  1.00  0.00      RA0  N
ATOM   3976  H   LYS A 414     -71.260 -32.728  -0.574  1.00  0.00      RA0  H
ATOM   3977  CA  LYS A 414     -70.556 -33.586  -2.307  1.00  0.00      RA0  C
ATOM   3978  CB  LYS A 414     -71.149 -33.358  -3.698  1.00  0.00      RA0  C
ATOM   3979  CG  LYS A 414     -70.324 -34.244  -4.636  1.00  0.00      RA0  C
ATOM   3980  CD  LYS A 414     -70.632 -34.171  -6.128  1.00  0.00      RA0  C
ATOM   3981  CE  LYS A 414     -69.824 -35.231  -6.887  1.00  0.00      RA0  C
ATOM   3982  NZ  LYS A 414     -68.389 -35.040  -6.655  1.00  0.00      RA0  N
ATOM   3983  HZ1 LYS A 414     -67.788 -35.789  -7.073  1.00  0.00      RA0  H
ATOM   3984  HZ2 LYS A 414     -67.989 -34.225  -7.166  1.00  0.00      RA0  H
ATOM   3985  HZ3 LYS A 414     -68.073 -34.980  -5.669  1.00  0.00      RA0  H
ATOM   3986  C   LYS A 414     -69.483 -32.558  -1.953  1.00  0.00      RA0  C
ATOM   3987  O   LYS A 414     -69.855 -31.462  -1.546  1.00  0.00      RA0  O
ATOM   3988  N   GLN A 415     -68.140 -32.732  -2.022  1.00  0.00      RA0  N
ATOM   3989  H   GLN A 415     -67.666 -31.857  -1.931  1.00  0.00      RA0  H
ATOM   3990  CA  GLN A 415     -67.187 -33.835  -2.218  1.00  0.00      RA0  C
ATOM   3991  CB  GLN A 415     -67.703 -35.244  -1.889  1.00  0.00      RA0  C
ATOM   3992  CG  GLN A 415     -66.577 -36.286  -1.915  1.00  0.00      RA0  C
ATOM   3993  CD  GLN A 415     -66.998 -37.478  -2.753  1.00  0.00      RA0  C
ATOM   3994  OE1 GLN A 415     -67.592 -38.432  -2.250  1.00  0.00      RA0  O
ATOM   3995  NE2 GLN A 415     -66.641 -37.392  -4.047  1.00  0.00      RA0  N
ATOM   3996 HE21 GLN A 415     -66.228 -36.566  -4.455  1.00  0.00      RA0  H
ATOM   3997 HE22 GLN A 415     -66.738 -38.115  -4.732  1.00  0.00      RA0  H
ATOM   3998  C   GLN A 415     -66.523 -33.853  -3.591  1.00  0.00      RA0  C
ATOM   3999  O   GLN A 415     -66.964 -34.612  -4.446  1.00  0.00      RA0  O
ATOM   4000  N   GLU A 416     -65.436 -33.064  -3.797  1.00  0.00      RA0  N
ATOM   4001  H   GLU A 416     -65.203 -32.294  -3.197  1.00  0.00      RA0  H
ATOM   4002  CA  GLU A 416     -64.330 -33.343  -4.719  1.00  0.00      RA0  C
ATOM   4003  CB  GLU A 416     -64.738 -33.149  -6.184  1.00  0.00      RA0  C
ATOM   4004  CG  GLU A 416     -64.441 -34.358  -7.079  1.00  0.00      RA0  C
ATOM   4005  CD  GLU A 416     -65.724 -35.117  -7.326  1.00  0.00      RA0  C
ATOM   4006  OE1 GLU A 416     -66.020 -36.084  -6.624  1.00  0.00      RA0  O
ATOM   4007  OE2 GLU A 416     -66.490 -34.702  -8.191  1.00  0.00      RA0  O
ATOM   4008  C   GLU A 416     -63.239 -32.316  -4.381  1.00  0.00      RA0  C
ATOM   4009  O   GLU A 416     -63.558 -31.334  -3.714  1.00  0.00      RA0  O
ATOM   4010  N   LEU A 417     -61.936 -32.392  -4.767  1.00  0.00      RA0  N
ATOM   4011  H   LEU A 417     -61.501 -31.573  -5.144  1.00  0.00      RA0  H
ATOM   4012  CA  LEU A 417     -60.941 -33.455  -4.581  1.00  0.00      RA0  C
ATOM   4013  CB  LEU A 417     -61.307 -34.784  -5.247  1.00  0.00      RA0  C
ATOM   4014  CG  LEU A 417     -60.323 -35.912  -4.935  1.00  0.00      RA0  C
ATOM   4015  CD1 LEU A 417     -60.249 -36.205  -3.435  1.00  0.00      RA0  C
ATOM   4016  CD2 LEU A 417     -60.630 -37.168  -5.751  1.00  0.00      RA0  C
ATOM   4017  C   LEU A 417     -59.594 -32.990  -5.161  1.00  0.00      RA0  C
ATOM   4018  O   LEU A 417     -59.552 -32.668  -6.340  1.00  0.00      RA0  O
ATOM   4019  N   TYR A 418     -58.489 -32.968  -4.355  1.00  0.00      RA0  N
ATOM   4020  H   TYR A 418     -58.602 -32.983  -3.360  1.00  0.00      RA0  H
ATOM   4021  CA  TYR A 418     -57.064 -33.010  -4.747  1.00  0.00      RA0  C
ATOM   4022  CB  TYR A 418     -56.670 -32.080  -5.902  1.00  0.00      RA0  C
ATOM   4023  CG  TYR A 418     -56.788 -32.826  -7.209  1.00  0.00      RA0  C
ATOM   4024  CD1 TYR A 418     -56.598 -34.202  -7.238  1.00  0.00      RA0  C
ATOM   4025  CE1 TYR A 418     -56.725 -34.895  -8.435  1.00  0.00      RA0  C
ATOM   4026  CD2 TYR A 418     -57.093 -32.139  -8.379  1.00  0.00      RA0  C
ATOM   4027  CE2 TYR A 418     -57.223 -32.834  -9.575  1.00  0.00      RA0  C
ATOM   4028  CZ  TYR A 418     -57.040 -34.211  -9.603  1.00  0.00      RA0  C
ATOM   4029  OH  TYR A 418     -57.168 -34.901 -10.791  1.00  0.00      RA0  O
ATOM   4030  HH  TYR A 418     -57.489 -34.311 -11.461  1.00  0.00      RA0  H
ATOM   4031  C   TYR A 418     -56.179 -32.636  -3.547  1.00  0.00      RA0  C
ATOM   4032  O   TYR A 418     -56.591 -31.867  -2.682  1.00  0.00      RA0  O
ATOM   4033  N   GLY A 419     -54.971 -33.255  -3.415  1.00  0.00      RA0  N
ATOM   4034  H   GLY A 419     -54.570 -33.727  -4.199  1.00  0.00      RA0  H
ATOM   4035  CA  GLY A 419     -54.124 -33.161  -2.213  1.00  0.00      RA0  C
ATOM   4036  C   GLY A 419     -52.778 -32.459  -2.389  1.00  0.00      RA0  C
ATOM   4037  O   GLY A 419     -52.355 -32.234  -3.523  1.00  0.00      RA0  O
ATOM   4038  N   PRO A 420     -52.050 -32.125  -1.310  1.00  0.00      RA0  N
ATOM   4039  CD  PRO A 420     -52.473 -32.330   0.070  1.00  0.00      RA0  C
ATOM   4040  CA  PRO A 420     -50.854 -31.277  -1.411  1.00  0.00      RA0  C
ATOM   4041  CB  PRO A 420     -51.092 -30.364  -0.210  1.00  0.00      RA0  C
ATOM   4042  CG  PRO A 420     -51.669 -31.297   0.864  1.00  0.00      RA0  C
ATOM   4043  C   PRO A 420     -49.537 -32.053  -1.287  1.00  0.00      RA0  C
ATOM   4044  O   PRO A 420     -49.478 -33.074  -0.605  1.00  0.00      RA0  O
ATOM   4045  N   GLY A 421     -48.441 -31.567  -1.927  1.00  0.00      RA0  N
ATOM   4046  H   GLY A 421     -48.508 -30.690  -2.401  1.00  0.00      RA0  H
ATOM   4047  CA  GLY A 421     -47.082 -32.067  -1.703  1.00  0.00      RA0  C
ATOM   4048  C   GLY A 421     -46.289 -31.108  -0.823  1.00  0.00      RA0  C
ATOM   4049  O   GLY A 421     -46.599 -29.917  -0.837  1.00  0.00      RA0  O
ATOM   4050  N   PRO A 422     -45.271 -31.516  -0.063  1.00  0.00      RA0  N
ATOM   4051  CD  PRO A 422     -44.809 -32.894   0.047  1.00  0.00      RA0  C
ATOM   4052  CA  PRO A 422     -44.676 -30.632   0.946  1.00  0.00      RA0  C
ATOM   4053  CB  PRO A 422     -44.489 -31.634   2.085  1.00  0.00      RA0  C
ATOM   4054  CG  PRO A 422     -44.064 -32.932   1.384  1.00  0.00      RA0  C
ATOM   4055  C   PRO A 422     -43.353 -30.012   0.498  1.00  0.00      RA0  C
ATOM   4056  O   PRO A 422     -42.598 -30.630  -0.251  1.00  0.00      RA0  O
ATOM   4057  N   GLY A 423     -43.021 -28.785   0.969  1.00  0.00      RA0  N
ATOM   4058  H   GLY A 423     -43.663 -28.222   1.489  1.00  0.00      RA0  H
ATOM   4059  CA  GLY A 423     -41.723 -28.183   0.688  1.00  0.00      RA0  C
ATOM   4060  C   GLY A 423     -41.449 -26.947   1.517  1.00  0.00      RA0  C
ATOM   4061  O   GLY A 423     -42.145 -25.943   1.405  1.00  0.00      RA0  O
ATOM   4062  N   THR A 424     -40.401 -27.023   2.368  1.00  0.00      RA0  N
ATOM   4063  H   THR A 424     -39.921 -27.895   2.337  1.00  0.00      RA0  H
ATOM   4064  CA  THR A 424     -39.558 -25.914   2.849  1.00  0.00      RA0  C
ATOM   4065  CB  THR A 424     -38.735 -25.601   1.618  1.00  0.00      RA0  C
ATOM   4066  OG1 THR A 424     -38.648 -26.837   0.886  1.00  0.00      RA0  O
ATOM   4067  HG1 THR A 424     -38.167 -26.637   0.092  1.00  0.00      RA0  H
ATOM   4068  CG2 THR A 424     -37.339 -25.053   1.931  1.00  0.00      RA0  C
ATOM   4069  C   THR A 424     -40.156 -24.714   3.588  1.00  0.00      RA0  C
ATOM   4070  O   THR A 424     -39.765 -23.567   3.375  1.00  0.00      RA0  O
ATOM   4071  N   ALA A 425     -41.038 -24.932   4.586  1.00  0.00      RA0  N
ATOM   4072  H   ALA A 425     -41.301 -25.872   4.792  1.00  0.00      RA0  H
ATOM   4073  CA  ALA A 425     -41.433 -23.872   5.502  1.00  0.00      RA0  C
ATOM   4074  CB  ALA A 425     -42.719 -24.249   6.239  1.00  0.00      RA0  C
ATOM   4075  C   ALA A 425     -40.336 -23.555   6.536  1.00  0.00      RA0  C
ATOM   4076  O   ALA A 425     -40.083 -24.329   7.457  1.00  0.00      RA0  O
ATOM   4077  N   VAL A 426     -39.641 -22.402   6.398  1.00  0.00      RA0  N
ATOM   4078  H   VAL A 426     -39.929 -21.805   5.651  1.00  0.00      RA0  H
ATOM   4079  CA  VAL A 426     -38.596 -21.941   7.316  1.00  0.00      RA0  C
ATOM   4080  CB  VAL A 426     -37.839 -20.776   6.668  1.00  0.00      RA0  C
ATOM   4081  CG1 VAL A 426     -36.761 -20.196   7.588  1.00  0.00      RA0  C
ATOM   4082  CG2 VAL A 426     -37.274 -21.207   5.314  1.00  0.00      RA0  C
ATOM   4083  C   VAL A 426     -39.174 -21.529   8.680  1.00  0.00      RA0  C
ATOM   4084  O   VAL A 426     -40.078 -20.690   8.701  1.00  0.00      RA0  O
ATOM   4085  N   PRO A 427     -38.753 -22.055   9.842  1.00  0.00      RA0  N
ATOM   4086  CD  PRO A 427     -37.666 -23.017   9.968  1.00  0.00      RA0  C
ATOM   4087  CA  PRO A 427     -39.360 -21.713  11.130  1.00  0.00      RA0  C
ATOM   4088  CB  PRO A 427     -38.588 -22.596  12.120  1.00  0.00      RA0  C
ATOM   4089  CG  PRO A 427     -37.263 -22.920  11.433  1.00  0.00      RA0  C
ATOM   4090  C   PRO A 427     -39.336 -20.220  11.482  1.00  0.00      RA0  C
ATOM   4091  O   PRO A 427     -38.273 -19.619  11.667  1.00  0.00      RA0  O
ATOM   4092  N   HIS A 428     -40.533 -19.622  11.655  1.00  0.00      RA0  N
ATOM   4093  H   HIS A 428     -41.320 -20.195  11.432  1.00  0.00      RA0  H
ATOM   4094  CA  HIS A 428     -40.776 -18.203  11.886  1.00  0.00      RA0  C
ATOM   4095  CB  HIS A 428     -42.268 -17.880  11.959  1.00  0.00      RA0  C
ATOM   4096  CG  HIS A 428     -42.436 -16.376  11.978  1.00  0.00      RA0  C
ATOM   4097  ND1 HIS A 428     -42.484 -15.610  13.091  1.00  0.00      RA0  N
ATOM   4098  HD1 HIS A 428     -42.404 -15.876  14.036  1.00  0.00      RA0  H
ATOM   4099  CD2 HIS A 428     -42.549 -15.544  10.860  1.00  0.00      RA0  C
ATOM   4100  NE2 HIS A 428     -42.665 -14.271  11.306  1.00  0.00      RA0  N
ATOM   4101  CE1 HIS A 428     -42.626 -14.311  12.675  1.00  0.00      RA0  C
ATOM   4102  C   HIS A 428     -40.119 -17.629  13.142  1.00  0.00      RA0  C
ATOM   4103  O   HIS A 428     -39.605 -16.511  13.159  1.00  0.00      RA0  O
ATOM   4104  N   ARG A 429     -40.065 -18.429  14.228  1.00  0.00      RA0  N
ATOM   4105  H   ARG A 429     -40.437 -19.347  14.112  1.00  0.00      RA0  H
ATOM   4106  CA  ARG A 429     -39.500 -18.053  15.516  1.00  0.00      RA0  C
ATOM   4107  CB  ARG A 429     -39.709 -19.218  16.490  1.00  0.00      RA0  C
ATOM   4108  CG  ARG A 429     -40.658 -18.960  17.670  1.00  0.00      RA0  C
ATOM   4109  CD  ARG A 429     -41.020 -20.278  18.373  1.00  0.00      RA0  C
ATOM   4110  NE  ARG A 429     -41.697 -20.099  19.662  1.00  0.00      RA0  N
ATOM   4111  HE  ARG A 429     -41.102 -20.021  20.472  1.00  0.00      RA0  H
ATOM   4112  CZ  ARG A 429     -43.060 -20.127  19.774  1.00  0.00      RA0  C
ATOM   4113  NH1 ARG A 429     -43.822 -20.199  18.659  1.00  0.00      RA0  N
ATOM   4114 HH11 ARG A 429     -44.825 -20.237  18.692  1.00  0.00      RA0  H
ATOM   4115 HH12 ARG A 429     -43.405 -20.219  17.746  1.00  0.00      RA0  H
ATOM   4116  NH2 ARG A 429     -43.618 -20.095  21.005  1.00  0.00      RA0  N
ATOM   4117 HH21 ARG A 429     -44.606 -20.054  21.187  1.00  0.00      RA0  H
ATOM   4118 HH22 ARG A 429     -43.023 -20.135  21.822  1.00  0.00      RA0  H
ATOM   4119  C   ARG A 429     -38.028 -17.634  15.463  1.00  0.00      RA0  C
ATOM   4120  O   ARG A 429     -37.616 -16.702  16.150  1.00  0.00      RA0  O
ATOM   4121  N   MET A 430     -37.192 -18.314  14.642  1.00  0.00      RA0  N
ATOM   4122  H   MET A 430     -37.582 -18.996  14.023  1.00  0.00      RA0  H
ATOM   4123  CA  MET A 430     -35.779 -17.985  14.485  1.00  0.00      RA0  C
ATOM   4124  CB  MET A 430     -35.095 -19.044  13.622  1.00  0.00      RA0  C
ATOM   4125  CG  MET A 430     -33.607 -18.758  13.408  1.00  0.00      RA0  C
ATOM   4126  SD  MET A 430     -32.817 -19.973  12.343  1.00  0.00      RA0  S
ATOM   4127  CE  MET A 430     -31.160 -19.273  12.358  1.00  0.00      RA0  C
ATOM   4128  C   MET A 430     -35.588 -16.601  13.875  1.00  0.00      RA0  C
ATOM   4129  O   MET A 430     -34.734 -15.814  14.286  1.00  0.00      RA0  O
ATOM   4130  N   LEU A 431     -36.434 -16.270  12.880  1.00  0.00      RA0  N
ATOM   4131  H   LEU A 431     -37.148 -16.931  12.649  1.00  0.00      RA0  H
ATOM   4132  CA  LEU A 431     -36.490 -14.974  12.238  1.00  0.00      RA0  C
ATOM   4133  CB  LEU A 431     -37.424 -15.039  11.030  1.00  0.00      RA0  C
ATOM   4134  CG  LEU A 431     -37.077 -16.184  10.076  1.00  0.00      RA0  C
ATOM   4135  CD1 LEU A 431     -38.172 -16.405   9.032  1.00  0.00      RA0  C
ATOM   4136  CD2 LEU A 431     -35.696 -16.005   9.441  1.00  0.00      RA0  C
ATOM   4137  C   LEU A 431     -36.926 -13.865  13.187  1.00  0.00      RA0  C
ATOM   4138  O   LEU A 431     -36.325 -12.794  13.244  1.00  0.00      RA0  O
ATOM   4139  N   GLN A 432     -37.966 -14.134  14.001  1.00  0.00      RA0  N
ATOM   4140  H   GLN A 432     -38.431 -15.013  13.875  1.00  0.00      RA0  H
ATOM   4141  CA  GLN A 432     -38.486 -13.226  15.008  1.00  0.00      RA0  C
ATOM   4142  CB  GLN A 432     -39.725 -13.929  15.554  1.00  0.00      RA0  C
ATOM   4143  CG  GLN A 432     -40.736 -13.106  16.338  1.00  0.00      RA0  C
ATOM   4144  CD  GLN A 432     -41.951 -13.990  16.540  1.00  0.00      RA0  C
ATOM   4145  OE1 GLN A 432     -42.074 -15.066  15.955  1.00  0.00      RA0  O
ATOM   4146  NE2 GLN A 432     -42.848 -13.475  17.398  1.00  0.00      RA0  N
ATOM   4147 HE21 GLN A 432     -42.671 -12.595  17.843  1.00  0.00      RA0  H
ATOM   4148 HE22 GLN A 432     -43.708 -13.937  17.613  1.00  0.00      RA0  H
ATOM   4149  C   GLN A 432     -37.468 -12.866  16.096  1.00  0.00      RA0  C
ATOM   4150  O   GLN A 432     -37.348 -11.708  16.501  1.00  0.00      RA0  O
ATOM   4151  N   ALA A 433     -36.679 -13.866  16.551  1.00  0.00      RA0  N
ATOM   4152  H   ALA A 433     -36.878 -14.789  16.215  1.00  0.00      RA0  H
ATOM   4153  CA  ALA A 433     -35.529 -13.720  17.430  1.00  0.00      RA0  C
ATOM   4154  CB  ALA A 433     -34.983 -15.092  17.825  1.00  0.00      RA0  C
ATOM   4155  C   ALA A 433     -34.382 -12.889  16.847  1.00  0.00      RA0  C
ATOM   4156  O   ALA A 433     -33.747 -12.101  17.548  1.00  0.00      RA0  O
ATOM   4157  N   GLN A 434     -34.072 -13.022  15.538  1.00  0.00      RA0  N
ATOM   4158  H   GLN A 434     -34.574 -13.705  15.003  1.00  0.00      RA0  H
ATOM   4159  CA  GLN A 434     -33.125 -12.139  14.867  1.00  0.00      RA0  C
ATOM   4160  CB  GLN A 434     -32.792 -12.645  13.463  1.00  0.00      RA0  C
ATOM   4161  CG  GLN A 434     -31.528 -11.963  12.932  1.00  0.00      RA0  C
ATOM   4162  CD  GLN A 434     -31.075 -12.551  11.609  1.00  0.00      RA0  C
ATOM   4163  OE1 GLN A 434     -30.590 -11.841  10.726  1.00  0.00      RA0  O
ATOM   4164  NE2 GLN A 434     -31.226 -13.886  11.512  1.00  0.00      RA0  N
ATOM   4165 HE21 GLN A 434     -31.602 -14.443  12.256  1.00  0.00      RA0  H
ATOM   4166 HE22 GLN A 434     -30.965 -14.395  10.692  1.00  0.00      RA0  H
ATOM   4167  C   GLN A 434     -33.573 -10.681  14.844  1.00  0.00      RA0  C
ATOM   4168  O   GLN A 434     -32.777  -9.781  15.099  1.00  0.00      RA0  O
ATOM   4169  N   VAL A 435     -34.863 -10.401  14.568  1.00  0.00      RA0  N
ATOM   4170  H   VAL A 435     -35.475 -11.171  14.372  1.00  0.00      RA0  H
ATOM   4171  CA  VAL A 435     -35.407  -9.044  14.565  1.00  0.00      RA0  C
ATOM   4172  CB  VAL A 435     -36.836  -9.040  14.014  1.00  0.00      RA0  C
ATOM   4173  CG1 VAL A 435     -37.450  -7.638  14.039  1.00  0.00      RA0  C
ATOM   4174  CG2 VAL A 435     -36.865  -9.635  12.605  1.00  0.00      RA0  C
ATOM   4175  C   VAL A 435     -35.342  -8.359  15.933  1.00  0.00      RA0  C
ATOM   4176  O   VAL A 435     -34.972  -7.189  16.028  1.00  0.00      RA0  O
ATOM   4177  N   SER A 436     -35.658  -9.070  17.039  1.00  0.00      RA0  N
ATOM   4178  H   SER A 436     -35.873 -10.043  16.951  1.00  0.00      RA0  H
ATOM   4179  CA  SER A 436     -35.541  -8.541  18.400  1.00  0.00      RA0  C
ATOM   4180  CB  SER A 436     -36.339  -9.485  19.285  1.00  0.00      RA0  C
ATOM   4181  OG  SER A 436     -36.309 -10.778  18.676  1.00  0.00      RA0  O
ATOM   4182  HG  SER A 436     -37.080 -10.852  18.120  1.00  0.00      RA0  H
ATOM   4183  C   SER A 436     -34.112  -8.318  18.871  1.00  0.00      RA0  C
ATOM   4184  O   SER A 436     -33.855  -7.456  19.709  1.00  0.00      RA0  O
ATOM   4185  N   GLN A 437     -33.132  -9.083  18.360  1.00  0.00      RA0  N
ATOM   4186  H   GLN A 437     -33.381  -9.812  17.720  1.00  0.00      RA0  H
ATOM   4187  CA  GLN A 437     -31.725  -8.827  18.608  1.00  0.00      RA0  C
ATOM   4188  CB  GLN A 437     -30.876 -10.092  18.588  1.00  0.00      RA0  C
ATOM   4189  CG  GLN A 437     -31.379 -11.062  19.659  1.00  0.00      RA0  C
ATOM   4190  CD  GLN A 437     -31.796 -10.297  20.906  1.00  0.00      RA0  C
ATOM   4191  OE1 GLN A 437     -31.072  -9.481  21.473  1.00  0.00      RA0  O
ATOM   4192  NE2 GLN A 437     -33.042 -10.615  21.301  1.00  0.00      RA0  N
ATOM   4193 HE21 GLN A 437     -33.576 -11.274  20.766  1.00  0.00      RA0  H
ATOM   4194 HE22 GLN A 437     -33.462 -10.206  22.112  1.00  0.00      RA0  H
ATOM   4195  C   GLN A 437     -31.160  -7.698  17.756  1.00  0.00      RA0  C
ATOM   4196  O   GLN A 437     -30.327  -6.914  18.201  1.00  0.00      RA0  O
ATOM   4197  N   LEU A 438     -31.619  -7.548  16.498  1.00  0.00      RA0  N
ATOM   4198  H   LEU A 438     -32.273  -8.218  16.145  1.00  0.00      RA0  H
ATOM   4199  CA  LEU A 438     -31.286  -6.403  15.667  1.00  0.00      RA0  C
ATOM   4200  CB  LEU A 438     -31.788  -6.596  14.236  1.00  0.00      RA0  C
ATOM   4201  CG  LEU A 438     -31.001  -7.659  13.468  1.00  0.00      RA0  C
ATOM   4202  CD1 LEU A 438     -31.619  -7.948  12.099  1.00  0.00      RA0  C
ATOM   4203  CD2 LEU A 438     -29.519  -7.296  13.365  1.00  0.00      RA0  C
ATOM   4204  C   LEU A 438     -31.805  -5.090  16.226  1.00  0.00      RA0  C
ATOM   4205  O   LEU A 438     -31.115  -4.071  16.153  1.00  0.00      RA0  O
ATOM   4206  N   SER A 439     -33.017  -5.068  16.830  1.00  0.00      RA0  N
ATOM   4207  H   SER A 439     -33.643  -5.853  16.816  1.00  0.00      RA0  H
ATOM   4208  CA  SER A 439     -33.458  -3.899  17.577  1.00  0.00      RA0  C
ATOM   4209  CB  SER A 439     -34.920  -4.129  17.898  1.00  0.00      RA0  C
ATOM   4210  OG  SER A 439     -35.124  -5.517  18.181  1.00  0.00      RA0  O
ATOM   4211  HG  SER A 439     -34.541  -5.767  18.895  1.00  0.00      RA0  H
ATOM   4212  C   SER A 439     -32.590  -3.615  18.788  1.00  0.00      RA0  C
ATOM   4213  O   SER A 439     -32.079  -2.510  18.888  1.00  0.00      RA0  O
ATOM   4214  N   SER A 440     -32.276  -4.604  19.656  1.00  0.00      RA0  N
ATOM   4215  H   SER A 440     -32.545  -5.563  19.544  1.00  0.00      RA0  H
ATOM   4216  CA  SER A 440     -31.404  -4.389  20.819  1.00  0.00      RA0  C
ATOM   4217  CB  SER A 440     -31.457  -5.652  21.661  1.00  0.00      RA0  C
ATOM   4218  OG  SER A 440     -31.649  -6.736  20.758  1.00  0.00      RA0  O
ATOM   4219  HG  SER A 440     -31.437  -7.544  21.226  1.00  0.00      RA0  H
ATOM   4220  C   SER A 440     -29.972  -3.960  20.494  1.00  0.00      RA0  C
ATOM   4221  O   SER A 440     -29.385  -3.131  21.188  1.00  0.00      RA0  O
ATOM   4222  N   LEU A 441     -29.366  -4.480  19.407  1.00  0.00      RA0  N
ATOM   4223  H   LEU A 441     -29.855  -5.213  18.930  1.00  0.00      RA0  H
ATOM   4224  CA  LEU A 441     -28.121  -3.975  18.838  1.00  0.00      RA0  C
ATOM   4225  CB  LEU A 441     -27.615  -4.888  17.722  1.00  0.00      RA0  C
ATOM   4226  CG  LEU A 441     -27.189  -6.263  18.236  1.00  0.00      RA0  C
ATOM   4227  CD1 LEU A 441     -26.791  -7.195  17.092  1.00  0.00      RA0  C
ATOM   4228  CD2 LEU A 441     -26.096  -6.159  19.301  1.00  0.00      RA0  C
ATOM   4229  C   LEU A 441     -28.224  -2.540  18.336  1.00  0.00      RA0  C
ATOM   4230  O   LEU A 441     -27.312  -1.733  18.544  1.00  0.00      RA0  O
ATOM   4231  N   GLY A 442     -29.352  -2.173  17.690  1.00  0.00      RA0  N
ATOM   4232  H   GLY A 442     -30.037  -2.880  17.499  1.00  0.00      RA0  H
ATOM   4233  CA  GLY A 442     -29.753  -0.792  17.426  1.00  0.00      RA0  C
ATOM   4234  C   GLY A 442     -29.810   0.058  18.668  1.00  0.00      RA0  C
ATOM   4235  O   GLY A 442     -29.157   1.093  18.734  1.00  0.00      RA0  O
ATOM   4236  N   ASP A 443     -30.562  -0.392  19.687  1.00  0.00      RA0  N
ATOM   4237  H   ASP A 443     -31.100  -1.219  19.576  1.00  0.00      RA0  H
ATOM   4238  CA  ASP A 443     -30.754   0.264  20.967  1.00  0.00      RA0  C
ATOM   4239  CB  ASP A 443     -31.806  -0.522  21.803  1.00  0.00      RA0  C
ATOM   4240  CG  ASP A 443     -33.197  -0.662  21.146  1.00  0.00      RA0  C
ATOM   4241  OD1 ASP A 443     -33.678   0.285  20.531  1.00  0.00      RA0  O
ATOM   4242  OD2 ASP A 443     -33.846  -1.709  21.273  1.00  0.00      RA0  O
ATOM   4243  C   ASP A 443     -29.459   0.482  21.740  1.00  0.00      RA0  C
ATOM   4244  O   ASP A 443     -29.202   1.558  22.270  1.00  0.00      RA0  O
ATOM   4245  N   ALA A 444     -28.559  -0.518  21.798  1.00  0.00      RA0  N
ATOM   4246  H   ALA A 444     -28.821  -1.385  21.378  1.00  0.00      RA0  H
ATOM   4247  CA  ALA A 444     -27.244  -0.378  22.397  1.00  0.00      RA0  C
ATOM   4248  CB  ALA A 444     -26.499  -1.713  22.371  1.00  0.00      RA0  C
ATOM   4249  C   ALA A 444     -26.376   0.678  21.707  1.00  0.00      RA0  C
ATOM   4250  O   ALA A 444     -25.741   1.509  22.359  1.00  0.00      RA0  O
ATOM   4251  N   ASN A 445     -26.374   0.705  20.356  1.00  0.00      RA0  N
ATOM   4252  H   ASN A 445     -26.949   0.032  19.886  1.00  0.00      RA0  H
ATOM   4253  CA  ASN A 445     -25.733   1.755  19.579  1.00  0.00      RA0  C
ATOM   4254  CB  ASN A 445     -25.812   1.469  18.077  1.00  0.00      RA0  C
ATOM   4255  CG  ASN A 445     -24.594   0.730  17.576  1.00  0.00      RA0  C
ATOM   4256  OD1 ASN A 445     -23.637   1.317  17.076  1.00  0.00      RA0  O
ATOM   4257  ND2 ASN A 445     -24.698  -0.607  17.702  1.00  0.00      RA0  N
ATOM   4258 HD21 ASN A 445     -25.534  -1.015  18.085  1.00  0.00      RA0  H
ATOM   4259 HD22 ASN A 445     -23.973  -1.238  17.429  1.00  0.00      RA0  H
ATOM   4260  C   ASN A 445     -26.401   3.112  19.779  1.00  0.00      RA0  C
ATOM   4261  O   ASN A 445     -25.710   4.104  19.981  1.00  0.00      RA0  O
ATOM   4262  N   SER A 446     -27.747   3.201  19.782  1.00  0.00      RA0  N
ATOM   4263  H   SER A 446     -28.307   2.375  19.780  1.00  0.00      RA0  H
ATOM   4264  CA  SER A 446     -28.471   4.452  19.958  1.00  0.00      RA0  C
ATOM   4265  CB  SER A 446     -29.880   4.376  19.373  1.00  0.00      RA0  C
ATOM   4266  OG  SER A 446     -30.491   3.136  19.708  1.00  0.00      RA0  O
ATOM   4267  HG  SER A 446     -30.204   2.505  19.061  1.00  0.00      RA0  H
ATOM   4268  C   SER A 446     -28.391   5.019  21.363  1.00  0.00      RA0  C
ATOM   4269  O   SER A 446     -28.377   6.231  21.532  1.00  0.00      RA0  O
ATOM   4270  N   LEU A 447     -28.309   4.179  22.418  1.00  0.00      RA0  N
ATOM   4271  H   LEU A 447     -28.394   3.201  22.240  1.00  0.00      RA0  H
ATOM   4272  CA  LEU A 447     -27.980   4.611  23.769  1.00  0.00      RA0  C
ATOM   4273  CB  LEU A 447     -28.183   3.484  24.780  1.00  0.00      RA0  C
ATOM   4274  CG  LEU A 447     -29.658   3.120  24.948  1.00  0.00      RA0  C
ATOM   4275  CD1 LEU A 447     -29.844   1.902  25.854  1.00  0.00      RA0  C
ATOM   4276  CD2 LEU A 447     -30.491   4.320  25.403  1.00  0.00      RA0  C
ATOM   4277  C   LEU A 447     -26.571   5.170  23.874  1.00  0.00      RA0  C
ATOM   4278  O   LEU A 447     -26.365   6.232  24.456  1.00  0.00      RA0  O
ATOM   4279  N   LEU A 448     -25.569   4.511  23.250  1.00  0.00      RA0  N
ATOM   4280  H   LEU A 448     -25.768   3.624  22.828  1.00  0.00      RA0  H
ATOM   4281  CA  LEU A 448     -24.227   5.058  23.109  1.00  0.00      RA0  C
ATOM   4282  CB  LEU A 448     -23.279   4.037  22.483  1.00  0.00      RA0  C
ATOM   4283  CG  LEU A 448     -23.036   2.835  23.395  1.00  0.00      RA0  C
ATOM   4284  CD1 LEU A 448     -22.192   1.762  22.705  1.00  0.00      RA0  C
ATOM   4285  CD2 LEU A 448     -22.453   3.255  24.745  1.00  0.00      RA0  C
ATOM   4286  C   LEU A 448     -24.201   6.359  22.314  1.00  0.00      RA0  C
ATOM   4287  O   LEU A 448     -23.582   7.334  22.730  1.00  0.00      RA0  O
ATOM   4288  N   GLU A 449     -24.913   6.440  21.172  1.00  0.00      RA0  N
ATOM   4289  H   GLU A 449     -25.437   5.640  20.897  1.00  0.00      RA0  H
ATOM   4290  CA  GLU A 449     -25.078   7.672  20.421  1.00  0.00      RA0  C
ATOM   4291  CB  GLU A 449     -25.874   7.496  19.101  1.00  0.00      RA0  C
ATOM   4292  CG  GLU A 449     -25.481   6.476  18.006  1.00  0.00      RA0  C
ATOM   4293  CD  GLU A 449     -24.478   6.980  16.971  1.00  0.00      RA0  C
ATOM   4294  OE1 GLU A 449     -24.413   6.435  15.862  1.00  0.00      RA0  O
ATOM   4295  OE2 GLU A 449     -23.650   7.826  17.285  1.00  0.00      RA0  O
ATOM   4296  C   GLU A 449     -25.790   8.761  21.206  1.00  0.00      RA0  C
ATOM   4297  O   GLU A 449     -25.309   9.889  21.237  1.00  0.00      RA0  O
ATOM   4298  N   ALA A 450     -26.888   8.466  21.930  1.00  0.00      RA0  N
ATOM   4299  H   ALA A 450     -27.185   7.517  21.957  1.00  0.00      RA0  H
ATOM   4300  CA  ALA A 450     -27.547   9.421  22.799  1.00  0.00      RA0  C
ATOM   4301  CB  ALA A 450     -28.812   8.822  23.416  1.00  0.00      RA0  C
ATOM   4302  C   ALA A 450     -26.656   9.933  23.927  1.00  0.00      RA0  C
ATOM   4303  O   ALA A 450     -26.508  11.139  24.100  1.00  0.00      RA0  O
ATOM   4304  N   GLU A 451     -25.959   9.040  24.669  1.00  0.00      RA0  N
ATOM   4305  H   GLU A 451     -26.070   8.064  24.493  1.00  0.00      RA0  H
ATOM   4306  CA  GLU A 451     -25.022   9.451  25.703  1.00  0.00      RA0  C
ATOM   4307  CB  GLU A 451     -24.466   8.197  26.382  1.00  0.00      RA0  C
ATOM   4308  CG  GLU A 451     -24.945   7.963  27.817  1.00  0.00      RA0  C
ATOM   4309  CD  GLU A 451     -23.917   8.505  28.792  1.00  0.00      RA0  C
ATOM   4310  OE1 GLU A 451     -24.179   9.491  29.469  1.00  0.00      RA0  O
ATOM   4311  OE2 GLU A 451     -22.827   7.948  28.884  1.00  0.00      RA0  O
ATOM   4312  C   GLU A 451     -23.878  10.291  25.163  1.00  0.00      RA0  C
ATOM   4313  O   GLU A 451     -23.563  11.351  25.700  1.00  0.00      RA0  O
ATOM   4314  N   VAL A 452     -23.227   9.864  24.067  1.00  0.00      RA0  N
ATOM   4315  H   VAL A 452     -23.538   9.018  23.632  1.00  0.00      RA0  H
ATOM   4316  CA  VAL A 452     -22.138  10.612  23.461  1.00  0.00      RA0  C
ATOM   4317  CB  VAL A 452     -21.395   9.769  22.418  1.00  0.00      RA0  C
ATOM   4318  CG1 VAL A 452     -20.396  10.602  21.610  1.00  0.00      RA0  C
ATOM   4319  CG2 VAL A 452     -20.701   8.588  23.101  1.00  0.00      RA0  C
ATOM   4320  C   VAL A 452     -22.592  11.949  22.878  1.00  0.00      RA0  C
ATOM   4321  O   VAL A 452     -21.945  12.973  23.109  1.00  0.00      RA0  O
ATOM   4322  N   VAL A 453     -23.731  12.010  22.151  1.00  0.00      RA0  N
ATOM   4323  H   VAL A 453     -24.273  11.178  22.054  1.00  0.00      RA0  H
ATOM   4324  CA  VAL A 453     -24.251  13.263  21.615  1.00  0.00      RA0  C
ATOM   4325  CB  VAL A 453     -25.346  13.001  20.576  1.00  0.00      RA0  C
ATOM   4326  CG1 VAL A 453     -26.140  14.263  20.231  1.00  0.00      RA0  C
ATOM   4327  CG2 VAL A 453     -24.732  12.364  19.327  1.00  0.00      RA0  C
ATOM   4328  C   VAL A 453     -24.728  14.222  22.698  1.00  0.00      RA0  C
ATOM   4329  O   VAL A 453     -24.285  15.368  22.714  1.00  0.00      RA0  O
ATOM   4330  N   ASP A 454     -25.565  13.801  23.676  1.00  0.00      RA0  N
ATOM   4331  H   ASP A 454     -25.845  12.841  23.697  1.00  0.00      RA0  H
ATOM   4332  CA  ASP A 454     -26.043  14.679  24.740  1.00  0.00      RA0  C
ATOM   4333  CB  ASP A 454     -27.407  14.417  25.372  1.00  0.00      RA0  C
ATOM   4334  CG  ASP A 454     -28.125  15.762  25.252  1.00  0.00      RA0  C
ATOM   4335  OD1 ASP A 454     -27.634  16.630  24.533  1.00  0.00      RA0  O
ATOM   4336  OD2 ASP A 454     -29.174  15.973  25.851  1.00  0.00      RA0  O
ATOM   4337  C   ASP A 454     -24.942  15.199  25.651  1.00  0.00      RA0  C
ATOM   4338  O   ASP A 454     -24.933  16.374  26.021  1.00  0.00      RA0  O
ATOM   4339  N   ARG A 455     -23.928  14.372  25.985  1.00  0.00      RA0  N
ATOM   4340  H   ARG A 455     -23.969  13.414  25.689  1.00  0.00      RA0  H
ATOM   4341  CA  ARG A 455     -22.776  14.806  26.767  1.00  0.00      RA0  C
ATOM   4342  CB  ARG A 455     -21.735  13.716  26.946  1.00  0.00      RA0  C
ATOM   4343  CG  ARG A 455     -22.058  12.656  27.975  1.00  0.00      RA0  C
ATOM   4344  CD  ARG A 455     -20.994  11.565  27.907  1.00  0.00      RA0  C
ATOM   4345  NE  ARG A 455     -21.413  10.454  28.741  1.00  0.00      RA0  N
ATOM   4346  HE  ARG A 455     -22.089   9.794  28.374  1.00  0.00      RA0  H
ATOM   4347  CZ  ARG A 455     -21.149  10.474  30.068  1.00  0.00      RA0  C
ATOM   4348  NH1 ARG A 455     -20.261  11.367  30.562  1.00  0.00      RA0  N
ATOM   4349 HH11 ARG A 455     -20.105  11.445  31.553  1.00  0.00      RA0  H
ATOM   4350 HH12 ARG A 455     -19.748  11.995  29.970  1.00  0.00      RA0  H
ATOM   4351  NH2 ARG A 455     -21.804   9.606  30.859  1.00  0.00      RA0  N
ATOM   4352 HH21 ARG A 455     -21.684   9.528  31.849  1.00  0.00      RA0  H
ATOM   4353 HH22 ARG A 455     -22.499   9.007  30.410  1.00  0.00      RA0  H
ATOM   4354  C   ARG A 455     -21.966  15.929  26.107  1.00  0.00      RA0  C
ATOM   4355  O   ARG A 455     -21.278  16.670  26.809  1.00  0.00      RA0  O
ATOM   4356  N   HIS A 456     -22.048  16.097  24.766  1.00  0.00      RA0  N
ATOM   4357  H   HIS A 456     -22.620  15.469  24.234  1.00  0.00      RA0  H
ATOM   4358  CA  HIS A 456     -21.405  17.194  24.061  1.00  0.00      RA0  C
ATOM   4359  CB  HIS A 456     -20.583  16.648  22.894  1.00  0.00      RA0  C
ATOM   4360  CG  HIS A 456     -19.562  15.661  23.416  1.00  0.00      RA0  C
ATOM   4361  ND1 HIS A 456     -19.065  15.677  24.670  1.00  0.00      RA0  N
ATOM   4362  HD1 HIS A 456     -19.314  16.294  25.393  1.00  0.00      RA0  H
ATOM   4363  CD2 HIS A 456     -18.974  14.602  22.717  1.00  0.00      RA0  C
ATOM   4364  NE2 HIS A 456     -18.115  13.981  23.565  1.00  0.00      RA0  N
ATOM   4365  CE1 HIS A 456     -18.173  14.642  24.764  1.00  0.00      RA0  C
ATOM   4366  C   HIS A 456     -22.384  18.287  23.608  1.00  0.00      RA0  C
ATOM   4367  O   HIS A 456     -22.051  19.470  23.642  1.00  0.00      RA0  O
ATOM   4368  N   TYR A 457     -23.638  17.964  23.208  1.00  0.00      RA0  N
ATOM   4369  H   TYR A 457     -23.949  17.026  23.338  1.00  0.00      RA0  H
ATOM   4370  CA  TYR A 457     -24.603  18.949  22.720  1.00  0.00      RA0  C
ATOM   4371  CB  TYR A 457     -25.441  18.377  21.576  1.00  0.00      RA0  C
ATOM   4372  CG  TYR A 457     -24.514  18.294  20.380  1.00  0.00      RA0  C
ATOM   4373  CD1 TYR A 457     -24.231  19.441  19.645  1.00  0.00      RA0  C
ATOM   4374  CE1 TYR A 457     -23.329  19.394  18.585  1.00  0.00      RA0  C
ATOM   4375  CD2 TYR A 457     -23.913  17.091  20.025  1.00  0.00      RA0  C
ATOM   4376  CE2 TYR A 457     -23.012  17.043  18.966  1.00  0.00      RA0  C
ATOM   4377  CZ  TYR A 457     -22.709  18.196  18.249  1.00  0.00      RA0  C
ATOM   4378  OH  TYR A 457     -21.792  18.140  17.213  1.00  0.00      RA0  O
ATOM   4379  HH  TYR A 457     -21.517  17.218  17.176  1.00  0.00      RA0  H
ATOM   4380  C   TYR A 457     -25.363  19.703  23.810  1.00  0.00      RA0  C
ATOM   4381  O   TYR A 457     -25.744  20.861  23.623  1.00  0.00      RA0  O
ATOM   4382  N   ALA A 458     -25.594  19.095  24.996  1.00  0.00      RA0  N
ATOM   4383  H   ALA A 458     -25.346  18.127  25.109  1.00  0.00      RA0  H
ATOM   4384  CA  ALA A 458     -26.288  19.725  26.113  1.00  0.00      RA0  C
ATOM   4385  CB  ALA A 458     -26.490  18.757  27.279  1.00  0.00      RA0  C
ATOM   4386  C   ALA A 458     -25.559  20.958  26.644  1.00  0.00      RA0  C
ATOM   4387  O   ALA A 458     -26.168  21.977  26.972  1.00  0.00      RA0  O
ATOM   4388  N   SER A 459     -24.209  20.889  26.655  1.00  0.00      RA0  N
ATOM   4389  H   SER A 459     -23.806  20.003  26.429  1.00  0.00      RA0  H
ATOM   4390  CA  SER A 459     -23.272  21.967  26.978  1.00  0.00      RA0  C
ATOM   4391  CB  SER A 459     -21.929  21.264  26.862  1.00  0.00      RA0  C
ATOM   4392  OG  SER A 459     -22.167  19.902  27.254  1.00  0.00      RA0  O
ATOM   4393  HG  SER A 459     -21.473  19.367  26.879  1.00  0.00      RA0  H
ATOM   4394  C   SER A 459     -23.458  23.180  26.069  1.00  0.00      RA0  C
ATOM   4395  O   SER A 459     -23.372  24.330  26.513  1.00  0.00      RA0  O
ATOM   4396  N   GLY A 460     -23.773  22.967  24.770  1.00  0.00      RA0  N
ATOM   4397  H   GLY A 460     -23.941  22.028  24.464  1.00  0.00      RA0  H
ATOM   4398  CA  GLY A 460     -24.021  24.054  23.829  1.00  0.00      RA0  C
ATOM   4399  C   GLY A 460     -25.410  24.628  23.926  1.00  0.00      RA0  C
ATOM   4400  O   GLY A 460     -25.612  25.836  23.834  1.00  0.00      RA0  O
ATOM   4401  N   ARG A 461     -26.429  23.763  24.101  1.00  0.00      RA0  N
ATOM   4402  H   ARG A 461     -26.216  22.787  24.191  1.00  0.00      RA0  H
ATOM   4403  CA  ARG A 461     -27.818  24.187  24.168  1.00  0.00      RA0  C
ATOM   4404  CB  ARG A 461     -28.567  22.851  24.091  1.00  0.00      RA0  C
ATOM   4405  CG  ARG A 461     -30.040  22.758  24.488  1.00  0.00      RA0  C
ATOM   4406  CD  ARG A 461     -30.411  21.309  24.856  1.00  0.00      RA0  C
ATOM   4407  NE  ARG A 461     -30.047  20.359  23.799  1.00  0.00      RA0  N
ATOM   4408  HE  ARG A 461     -30.159  20.684  22.856  1.00  0.00      RA0  H
ATOM   4409  CZ  ARG A 461     -29.610  19.095  24.119  1.00  0.00      RA0  C
ATOM   4410  NH1 ARG A 461     -29.523  18.699  25.404  1.00  0.00      RA0  N
ATOM   4411 HH11 ARG A 461     -29.176  17.761  25.612  1.00  0.00      RA0  H
ATOM   4412 HH12 ARG A 461     -29.780  19.262  26.189  1.00  0.00      RA0  H
ATOM   4413  NH2 ARG A 461     -29.259  18.234  23.144  1.00  0.00      RA0  N
ATOM   4414 HH21 ARG A 461     -28.863  17.339  23.421  1.00  0.00      RA0  H
ATOM   4415 HH22 ARG A 461     -29.343  18.414  22.164  1.00  0.00      RA0  H
ATOM   4416  C   ARG A 461     -28.183  24.946  25.445  1.00  0.00      RA0  C
ATOM   4417  O   ARG A 461     -28.940  25.917  25.401  1.00  0.00      RA0  O
ATOM   4418  N   ALA A 462     -27.632  24.551  26.617  1.00  0.00      RA0  N
ATOM   4419  H   ALA A 462     -27.041  23.741  26.610  1.00  0.00      RA0  H
ATOM   4420  CA  ALA A 462     -27.876  25.187  27.904  1.00  0.00      RA0  C
ATOM   4421  CB  ALA A 462     -27.118  24.461  29.016  1.00  0.00      RA0  C
ATOM   4422  C   ALA A 462     -27.487  26.665  27.939  1.00  0.00      RA0  C
ATOM   4423  O   ALA A 462     -28.212  27.509  28.465  1.00  0.00      RA0  O
ATOM   4424  N   LYS A 463     -26.350  27.015  27.306  1.00  0.00      RA0  N
ATOM   4425  H   LYS A 463     -25.870  26.297  26.803  1.00  0.00      RA0  H
ATOM   4426  CA  LYS A 463     -25.851  28.375  27.207  1.00  0.00      RA0  C
ATOM   4427  CB  LYS A 463     -24.330  28.269  27.033  1.00  0.00      RA0  C
ATOM   4428  CG  LYS A 463     -23.878  27.381  28.210  1.00  0.00      RA0  C
ATOM   4429  CD  LYS A 463     -22.429  26.875  28.289  1.00  0.00      RA0  C
ATOM   4430  CE  LYS A 463     -22.288  25.916  29.487  1.00  0.00      RA0  C
ATOM   4431  NZ  LYS A 463     -20.941  25.329  29.591  1.00  0.00      RA0  N
ATOM   4432  HZ1 LYS A 463     -20.819  24.846  30.510  1.00  0.00      RA0  H
ATOM   4433  HZ2 LYS A 463     -20.783  24.608  28.857  1.00  0.00      RA0  H
ATOM   4434  HZ3 LYS A 463     -20.210  26.058  29.516  1.00  0.00      RA0  H
ATOM   4435  C   LYS A 463     -26.640  29.262  26.255  1.00  0.00      RA0  C
ATOM   4436  O   LYS A 463     -26.478  30.479  26.277  1.00  0.00      RA0  O
ATOM   4437  N   ARG A 464     -27.533  28.702  25.412  1.00  0.00      RA0  N
ATOM   4438  H   ARG A 464     -27.686  27.714  25.425  1.00  0.00      RA0  H
ATOM   4439  CA  ARG A 464     -28.424  29.517  24.607  1.00  0.00      RA0  C
ATOM   4440  CB  ARG A 464     -28.433  28.980  23.183  1.00  0.00      RA0  C
ATOM   4441  CG  ARG A 464     -27.002  28.700  22.747  1.00  0.00      RA0  C
ATOM   4442  CD  ARG A 464     -26.903  27.938  21.432  1.00  0.00      RA0  C
ATOM   4443  NE  ARG A 464     -25.513  27.556  21.208  1.00  0.00      RA0  N
ATOM   4444  HE  ARG A 464     -25.162  26.906  21.896  1.00  0.00      RA0  H
ATOM   4445  CZ  ARG A 464     -24.820  28.150  20.192  1.00  0.00      RA0  C
ATOM   4446  NH1 ARG A 464     -25.456  29.032  19.385  1.00  0.00      RA0  N
ATOM   4447 HH11 ARG A 464     -25.002  29.502  18.623  1.00  0.00      RA0  H
ATOM   4448 HH12 ARG A 464     -26.426  29.257  19.522  1.00  0.00      RA0  H
ATOM   4449  NH2 ARG A 464     -23.513  27.850  20.010  1.00  0.00      RA0  N
ATOM   4450 HH21 ARG A 464     -22.958  28.255  19.278  1.00  0.00      RA0  H
ATOM   4451 HH22 ARG A 464     -23.041  27.200  20.614  1.00  0.00      RA0  H
ATOM   4452  C   ARG A 464     -29.840  29.529  25.169  1.00  0.00      RA0  C
ATOM   4453  O   ARG A 464     -30.569  30.500  24.986  1.00  0.00      RA0  O
ATOM   4454  N   ALA A 465     -30.267  28.481  25.907  1.00  0.00      RA0  N
ATOM   4455  H   ALA A 465     -29.670  27.686  26.015  1.00  0.00      RA0  H
ATOM   4456  CA  ALA A 465     -31.550  28.464  26.589  1.00  0.00      RA0  C
ATOM   4457  CB  ALA A 465     -31.856  27.058  27.106  1.00  0.00      RA0  C
ATOM   4458  C   ALA A 465     -31.636  29.444  27.758  1.00  0.00      RA0  C
ATOM   4459  O   ALA A 465     -32.628  30.152  27.926  1.00  0.00      RA0  O
ATOM   4460  N   LEU A 466     -30.566  29.545  28.576  1.00  0.00      RA0  N
ATOM   4461  H   LEU A 466     -29.766  28.974  28.378  1.00  0.00      RA0  H
ATOM   4462  CA  LEU A 466     -30.494  30.408  29.750  1.00  0.00      RA0  C
ATOM   4463  CB  LEU A 466     -29.327  29.995  30.645  1.00  0.00      RA0  C
ATOM   4464  CG  LEU A 466     -29.489  28.577  31.196  1.00  0.00      RA0  C
ATOM   4465  CD1 LEU A 466     -28.251  28.122  31.968  1.00  0.00      RA0  C
ATOM   4466  CD2 LEU A 466     -30.772  28.427  32.015  1.00  0.00      RA0  C
ATOM   4467  C   LEU A 466     -30.436  31.911  29.465  1.00  0.00      RA0  C
ATOM   4468  O   LEU A 466     -30.365  32.722  30.385  1.00  0.00      RA0  O
ATOM   4469  N   LEU A 467     -30.504  32.329  28.187  1.00  0.00      RA0  N
ATOM   4470  H   LEU A 467     -30.603  31.663  27.448  1.00  0.00      RA0  H
ATOM   4471  CA  LEU A 467     -30.563  33.723  27.798  1.00  0.00      RA0  C
ATOM   4472  CB  LEU A 467     -29.373  34.064  26.902  1.00  0.00      RA0  C
ATOM   4473  CG  LEU A 467     -28.017  33.796  27.560  1.00  0.00      RA0  C
ATOM   4474  CD1 LEU A 467     -26.867  33.948  26.564  1.00  0.00      RA0  C
ATOM   4475  CD2 LEU A 467     -27.807  34.652  28.811  1.00  0.00      RA0  C
ATOM   4476  C   LEU A 467     -31.861  34.024  27.066  1.00  0.00      RA0  C
ATOM   4477  O   LEU A 467     -32.008  35.095  26.480  1.00  0.00      RA0  O
ATOM   4478  N   ALA A 468     -32.847  33.099  27.068  1.00  0.00      RA0  N
ATOM   4479  H   ALA A 468     -32.783  32.245  27.591  1.00  0.00      RA0  H
ATOM   4480  CA  ALA A 468     -33.991  33.233  26.191  1.00  0.00      RA0  C
ATOM   4481  CB  ALA A 468     -33.892  32.225  25.044  1.00  0.00      RA0  C
ATOM   4482  C   ALA A 468     -35.362  33.085  26.855  1.00  0.00      RA0  C
ATOM   4483  O   ALA A 468     -36.383  33.057  26.169  1.00  0.00      RA0  O
ATOM   4484  N   THR A 469     -35.460  33.032  28.201  1.00  0.00      RA0  N
ATOM   4485  H   THR A 469     -34.667  32.845  28.776  1.00  0.00      RA0  H
ATOM   4486  CA  THR A 469     -36.757  32.986  28.883  1.00  0.00      RA0  C
ATOM   4487  CB  THR A 469     -36.773  31.528  29.257  1.00  0.00      RA0  C
ATOM   4488  OG1 THR A 469     -35.515  31.009  28.791  1.00  0.00      RA0  O
ATOM   4489  HG1 THR A 469     -35.506  30.080  28.977  1.00  0.00      RA0  H
ATOM   4490  CG2 THR A 469     -37.942  30.760  28.636  1.00  0.00      RA0  C
ATOM   4491  C   THR A 469     -36.772  33.944  30.061  1.00  0.00      RA0  C
ATOM   4492  O   THR A 469     -36.288  33.644  31.147  1.00  0.00      RA0  O
ATOM   4493  N   LYS A 470     -37.372  35.149  29.911  1.00  0.00      RA0  N
ATOM   4494  H   LYS A 470     -37.770  35.417  29.032  1.00  0.00      RA0  H
ATOM   4495  CA  LYS A 470     -37.502  36.062  31.043  1.00  0.00      RA0  C
ATOM   4496  CB  LYS A 470     -36.389  37.109  30.978  1.00  0.00      RA0  C
ATOM   4497  CG  LYS A 470     -36.056  37.744  32.329  1.00  0.00      RA0  C
ATOM   4498  CD  LYS A 470     -34.884  38.717  32.217  1.00  0.00      RA0  C
ATOM   4499  CE  LYS A 470     -34.500  39.337  33.560  1.00  0.00      RA0  C
ATOM   4500  NZ  LYS A 470     -33.341  40.220  33.367  1.00  0.00      RA0  N
ATOM   4501  HZ1 LYS A 470     -33.072  40.645  34.277  1.00  0.00      RA0  H
ATOM   4502  HZ2 LYS A 470     -32.545  39.663  32.993  1.00  0.00      RA0  H
ATOM   4503  HZ3 LYS A 470     -33.587  40.970  32.690  1.00  0.00      RA0  H
ATOM   4504  C   LYS A 470     -38.895  36.690  31.082  1.00  0.00      RA0  C
ATOM   4505  O   LYS A 470     -39.053  37.901  31.201  1.00  0.00      RA0  O
ATOM   4506  N   SER A 471     -39.957  35.864  30.988  1.00  0.00      RA0  N
ATOM   4507  H   SER A 471     -39.892  34.890  30.768  1.00  0.00      RA0  H
ATOM   4508  CA  SER A 471     -41.328  36.320  31.189  1.00  0.00      RA0  C
ATOM   4509  CB  SER A 471     -41.798  37.057  29.926  1.00  0.00      RA0  C
ATOM   4510  OG  SER A 471     -40.680  37.607  29.217  1.00  0.00      RA0  O
ATOM   4511  HG  SER A 471     -40.247  38.198  29.827  1.00  0.00      RA0  H
ATOM   4512  C   SER A 471     -42.217  35.124  31.421  1.00  0.00      RA0  C
ATOM   4513  O   SER A 471     -42.105  34.135  30.706  1.00  0.00      RA0  O
ATOM   4514  N   GLY A 472     -43.173  35.250  32.368  1.00  0.00      RA0  N
ATOM   4515  H   GLY A 472     -43.035  35.959  33.056  1.00  0.00      RA0  H
ATOM   4516  CA  GLY A 472     -44.486  34.597  32.337  1.00  0.00      RA0  C
ATOM   4517  C   GLY A 472     -44.650  33.095  32.504  1.00  0.00      RA0  C
ATOM   4518  O   GLY A 472     -44.234  32.300  31.671  1.00  0.00      RA0  O
ATOM   4519  N   ALA A 473     -45.407  32.664  33.536  1.00  0.00      RA0  N
ATOM   4520  H   ALA A 473     -45.809  33.276  34.218  1.00  0.00      RA0  H
ATOM   4521  CA  ALA A 473     -45.802  31.276  33.676  1.00  0.00      RA0  C
ATOM   4522  CB  ALA A 473     -44.865  30.537  34.634  1.00  0.00      RA0  C
ATOM   4523  C   ALA A 473     -47.222  31.184  34.203  1.00  0.00      RA0  C
ATOM   4524  O   ALA A 473     -47.590  31.948  35.095  1.00  0.00      RA0  O
ATOM   4525  N   LEU A 474     -48.032  30.216  33.716  1.00  0.00      RA0  N
ATOM   4526  H   LEU A 474     -47.818  29.663  32.908  1.00  0.00      RA0  H
ATOM   4527  CA  LEU A 474     -49.140  29.704  34.510  1.00  0.00      RA0  C
ATOM   4528  CB  LEU A 474     -50.330  30.672  34.436  1.00  0.00      RA0  C
ATOM   4529  CG  LEU A 474     -51.412  30.441  35.496  1.00  0.00      RA0  C
ATOM   4530  CD1 LEU A 474     -50.854  30.567  36.914  1.00  0.00      RA0  C
ATOM   4531  CD2 LEU A 474     -52.629  31.339  35.273  1.00  0.00      RA0  C
ATOM   4532  C   LEU A 474     -49.573  28.313  34.040  1.00  0.00      RA0  C
ATOM   4533  O   LEU A 474     -49.341  27.932  32.894  1.00  0.00      RA0  O
ATOM   4534  N   LEU A 475     -50.198  27.518  34.939  1.00  0.00      RA0  N
ATOM   4535  H   LEU A 475     -50.401  27.842  35.865  1.00  0.00      RA0  H
ATOM   4536  CA  LEU A 475     -50.691  26.168  34.693  1.00  0.00      RA0  C
ATOM   4537  CB  LEU A 475     -49.661  25.116  35.113  1.00  0.00      RA0  C
ATOM   4538  CG  LEU A 475     -48.450  25.005  34.185  1.00  0.00      RA0  C
ATOM   4539  CD1 LEU A 475     -47.366  24.099  34.771  1.00  0.00      RA0  C
ATOM   4540  CD2 LEU A 475     -48.857  24.570  32.775  1.00  0.00      RA0  C
ATOM   4541  C   LEU A 475     -51.980  25.944  35.487  1.00  0.00      RA0  C
ATOM   4542  O   LEU A 475     -51.984  26.195  36.690  1.00  0.00      RA0  O
ATOM   4543  N   VAL A 476     -53.068  25.409  34.873  1.00  0.00      RA0  N
ATOM   4544  H   VAL A 476     -53.080  25.192  33.894  1.00  0.00      RA0  H
ATOM   4545  CA  VAL A 476     -54.241  24.873  35.582  1.00  0.00      RA0  C
ATOM   4546  CB  VAL A 476     -55.372  25.926  35.671  1.00  0.00      RA0  C
ATOM   4547  CG1 VAL A 476     -56.545  25.427  36.518  1.00  0.00      RA0  C
ATOM   4548  CG2 VAL A 476     -54.910  27.299  36.168  1.00  0.00      RA0  C
ATOM   4549  C   VAL A 476     -54.741  23.681  34.740  1.00  0.00      RA0  C
ATOM   4550  O   VAL A 476     -54.473  23.617  33.540  1.00  0.00      RA0  O
ATOM   4551  N   THR A 477     -55.410  22.674  35.356  1.00  0.00      RA0  N
ATOM   4552  H   THR A 477     -55.632  22.761  36.325  1.00  0.00      RA0  H
ATOM   4553  CA  THR A 477     -55.792  21.368  34.805  1.00  0.00      RA0  C
ATOM   4554  CB  THR A 477     -55.068  20.477  35.791  1.00  0.00      RA0  C
ATOM   4555  OG1 THR A 477     -54.371  21.368  36.681  1.00  0.00      RA0  O
ATOM   4556  HG1 THR A 477     -53.873  20.817  37.272  1.00  0.00      RA0  H
ATOM   4557  CG2 THR A 477     -54.078  19.513  35.132  1.00  0.00      RA0  C
ATOM   4558  C   THR A 477     -57.320  21.142  34.719  1.00  0.00      RA0  C
ATOM   4559  O   THR A 477     -58.079  21.852  35.379  1.00  0.00      RA0  O
ATOM   4560  N   PRO A 478     -57.833  20.188  33.915  1.00  0.00      RA0  N
ATOM   4561  CD  PRO A 478     -57.058  19.407  32.953  1.00  0.00      RA0  C
ATOM   4562  CA  PRO A 478     -59.277  19.925  33.778  1.00  0.00      RA0  C
ATOM   4563  CB  PRO A 478     -59.358  19.593  32.290  1.00  0.00      RA0  C
ATOM   4564  CG  PRO A 478     -58.102  18.754  32.048  1.00  0.00      RA0  C
ATOM   4565  C   PRO A 478     -59.751  18.759  34.647  1.00  0.00      RA0  C
ATOM   4566  O   PRO A 478     -58.910  18.034  35.186  1.00  0.00      RA0  O
ATOM   4567  N   PRO A 479     -61.078  18.566  34.764  1.00  0.00      RA0  N
ATOM   4568  CD  PRO A 479     -61.800  19.257  35.809  1.00  0.00      RA0  C
ATOM   4569  CA  PRO A 479     -61.573  17.190  34.558  1.00  0.00      RA0  C
ATOM   4570  CB  PRO A 479     -61.575  16.806  36.036  1.00  0.00      RA0  C
ATOM   4571  CG  PRO A 479     -62.083  18.082  36.767  1.00  0.00      RA0  C
ATOM   4572  C   PRO A 479     -63.038  17.095  34.070  1.00  0.00      RA0  C
ATOM   4573  O   PRO A 479     -63.778  18.064  34.187  1.00  0.00      RA0  O
ATOM   4574  N   GLN A 480     -63.432  15.923  33.486  1.00  0.00      RA0  N
ATOM   4575  H   GLN A 480     -62.678  15.417  33.078  1.00  0.00      RA0  H
ATOM   4576  CA  GLN A 480     -64.677  15.140  33.671  1.00  0.00      RA0  C
ATOM   4577  CB  GLN A 480     -64.393  14.223  34.856  1.00  0.00      RA0  C
ATOM   4578  CG  GLN A 480     -63.373  13.125  34.578  1.00  0.00      RA0  C
ATOM   4579  CD  GLN A 480     -63.689  11.988  35.524  1.00  0.00      RA0  C
ATOM   4580  OE1 GLN A 480     -64.837  11.570  35.643  1.00  0.00      RA0  O
ATOM   4581  NE2 GLN A 480     -62.621  11.518  36.190  1.00  0.00      RA0  N
ATOM   4582 HE21 GLN A 480     -61.709  11.904  36.051  1.00  0.00      RA0  H
ATOM   4583 HE22 GLN A 480     -62.717  10.768  36.846  1.00  0.00      RA0  H
ATOM   4584  C   GLN A 480     -66.087  15.792  33.845  1.00  0.00      RA0  C
ATOM   4585  O   GLN A 480     -66.233  16.901  34.336  1.00  0.00      RA0  O
ATOM   4586  N   SER A 481     -67.252  15.153  33.531  1.00  0.00      RA0  N
ATOM   4587  H   SER A 481     -68.104  15.522  33.905  1.00  0.00      RA0  H
ATOM   4588  CA  SER A 481     -67.627  13.967  32.743  1.00  0.00      RA0  C
ATOM   4589  CB  SER A 481     -67.298  12.704  33.537  1.00  0.00      RA0  C
ATOM   4590  OG  SER A 481     -67.102  13.073  34.907  1.00  0.00      RA0  O
ATOM   4591  HG  SER A 481     -66.580  12.374  35.300  1.00  0.00      RA0  H
ATOM   4592  C   SER A 481     -69.145  13.998  32.460  1.00  0.00      RA0  C
ATOM   4593  O   SER A 481     -69.880  14.760  33.085  1.00  0.00      RA0  O
ATOM   4594  N   GLY A 482     -69.677  13.186  31.501  1.00  0.00      RA0  N
ATOM   4595  H   GLY A 482     -69.146  12.580  30.908  1.00  0.00      RA0  H
ATOM   4596  CA  GLY A 482     -71.130  13.029  31.324  1.00  0.00      RA0  C
ATOM   4597  C   GLY A 482     -71.504  12.105  30.169  1.00  0.00      RA0  C
ATOM   4598  O   GLY A 482     -70.857  12.135  29.126  1.00  0.00      RA0  O
ATOM   4599  N   ASP A 483     -72.539  11.249  30.363  1.00  0.00      RA0  N
ATOM   4600  H   ASP A 483     -72.995  11.281  31.253  1.00  0.00      RA0  H
ATOM   4601  CA  ASP A 483     -72.893  10.076  29.557  1.00  0.00      RA0  C
ATOM   4602  CB  ASP A 483     -73.200   9.002  30.615  1.00  0.00      RA0  C
ATOM   4603  CG  ASP A 483     -72.176   9.083  31.729  1.00  0.00      RA0  C
ATOM   4604  OD1 ASP A 483     -71.081   8.552  31.563  1.00  0.00      RA0  O
ATOM   4605  OD2 ASP A 483     -72.476   9.695  32.755  1.00  0.00      RA0  O
ATOM   4606  C   ASP A 483     -74.037  10.235  28.499  1.00  0.00      RA0  C
ATOM   4607  O   ASP A 483     -74.616  11.322  28.422  1.00  0.00      RA0  O
ATOM   4608  N   PRO A 484     -74.392   9.248  27.618  1.00  0.00      RA0  N
ATOM   4609  CD  PRO A 484     -73.848   7.892  27.576  1.00  0.00      RA0  C
ATOM   4610  CA  PRO A 484     -74.996   9.538  26.303  1.00  0.00      RA0  C
ATOM   4611  CB  PRO A 484     -73.899   8.975  25.410  1.00  0.00      RA0  C
ATOM   4612  CG  PRO A 484     -73.576   7.637  26.089  1.00  0.00      RA0  C
ATOM   4613  C   PRO A 484     -76.328   8.819  26.010  1.00  0.00      RA0  C
ATOM   4614  O   PRO A 484     -76.813   8.051  26.838  1.00  0.00      RA0  O
ATOM   4615  N   SER A 485     -76.898   9.009  24.784  1.00  0.00      RA0  N
ATOM   4616  H   SER A 485     -76.596   9.723  24.152  1.00  0.00      RA0  H
ATOM   4617  CA  SER A 485     -77.995   8.191  24.248  1.00  0.00      RA0  C
ATOM   4618  CB  SER A 485     -79.296   8.813  24.754  1.00  0.00      RA0  C
ATOM   4619  OG  SER A 485     -79.051   9.372  26.052  1.00  0.00      RA0  O
ATOM   4620  HG  SER A 485     -78.606   8.693  26.555  1.00  0.00      RA0  H
ATOM   4621  C   SER A 485     -77.936   8.063  22.722  1.00  0.00      RA0  C
ATOM   4622  O   SER A 485     -77.813   9.078  22.046  1.00  0.00      RA0  O
ATOM   4623  N   GLU A 486     -78.096   6.821  22.185  1.00  0.00      RA0  N
ATOM   4624  H   GLU A 486     -78.011   6.074  22.839  1.00  0.00      RA0  H
ATOM   4625  CA  GLU A 486     -78.694   6.441  20.887  1.00  0.00      RA0  C
ATOM   4626  CB  GLU A 486     -80.208   6.556  21.024  1.00  0.00      RA0  C
ATOM   4627  CG  GLU A 486     -80.700   5.617  22.122  1.00  0.00      RA0  C
ATOM   4628  CD  GLU A 486     -82.203   5.533  22.049  1.00  0.00      RA0  C
ATOM   4629  OE1 GLU A 486     -82.707   5.097  21.016  1.00  0.00      RA0  O
ATOM   4630  OE2 GLU A 486     -82.857   5.901  23.021  1.00  0.00      RA0  O
ATOM   4631  C   GLU A 486     -78.210   6.987  19.499  1.00  0.00      RA0  C
ATOM   4632  O   GLU A 486     -77.690   8.090  19.389  1.00  0.00      RA0  O
ATOM   4633  N   VAL A 487     -78.325   6.286  18.317  1.00  0.00      RA0  N
ATOM   4634  H   VAL A 487     -78.071   6.777  17.481  1.00  0.00      RA0  H
ATOM   4635  CA  VAL A 487     -78.697   4.905  17.945  1.00  0.00      RA0  C
ATOM   4636  CB  VAL A 487     -80.220   4.716  18.070  1.00  0.00      RA0  C
ATOM   4637  CG1 VAL A 487     -80.984   5.592  17.075  1.00  0.00      RA0  C
ATOM   4638  CG2 VAL A 487     -80.640   3.245  18.063  1.00  0.00      RA0  C
ATOM   4639  C   VAL A 487     -78.182   4.581  16.510  1.00  0.00      RA0  C
ATOM   4640  O   VAL A 487     -78.025   5.485  15.695  1.00  0.00      RA0  O
ATOM   4641  N   SER A 488     -77.933   3.279  16.167  1.00  0.00      RA0  N
ATOM   4642  H   SER A 488     -77.944   2.629  16.921  1.00  0.00      RA0  H
ATOM   4643  CA  SER A 488     -77.902   2.699  14.797  1.00  0.00      RA0  C
ATOM   4644  CB  SER A 488     -79.063   3.279  13.995  1.00  0.00      RA0  C
ATOM   4645  OG  SER A 488     -80.215   3.239  14.844  1.00  0.00      RA0  O
ATOM   4646  HG  SER A 488     -80.565   4.123  14.833  1.00  0.00      RA0  H
ATOM   4647  C   SER A 488     -76.604   2.536  13.970  1.00  0.00      RA0  C
ATOM   4648  O   SER A 488     -76.254   3.410  13.187  1.00  0.00      RA0  O
ATOM   4649  N   GLN A 489     -75.939   1.349  14.097  1.00  0.00      RA0  N
ATOM   4650  H   GLN A 489     -75.969   0.986  15.024  1.00  0.00      RA0  H
ATOM   4651  CA  GLN A 489     -75.512   0.381  13.059  1.00  0.00      RA0  C
ATOM   4652  CB  GLN A 489     -76.746  -0.475  12.755  1.00  0.00      RA0  C
ATOM   4653  CG  GLN A 489     -77.406  -1.060  14.003  1.00  0.00      RA0  C
ATOM   4654  CD  GLN A 489     -78.607  -1.876  13.582  1.00  0.00      RA0  C
ATOM   4655  OE1 GLN A 489     -78.481  -2.993  13.096  1.00  0.00      RA0  O
ATOM   4656  NE2 GLN A 489     -79.782  -1.256  13.793  1.00  0.00      RA0  N
ATOM   4657 HE21 GLN A 489     -79.841  -0.339  14.189  1.00  0.00      RA0  H
ATOM   4658 HE22 GLN A 489     -80.641  -1.708  13.550  1.00  0.00      RA0  H
ATOM   4659  C   GLN A 489     -74.780   0.770  11.719  1.00  0.00      RA0  C
ATOM   4660  O   GLN A 489     -74.826   1.929  11.331  1.00  0.00      RA0  O
ATOM   4661  N   PRO A 490     -74.066  -0.074  10.912  1.00  0.00      RA0  N
ATOM   4662  CD  PRO A 490     -74.687  -0.762   9.799  1.00  0.00      RA0  C
ATOM   4663  CA  PRO A 490     -72.942  -0.848  11.443  1.00  0.00      RA0  C
ATOM   4664  CB  PRO A 490     -73.674  -2.188  11.531  1.00  0.00      RA0  C
ATOM   4665  CG  PRO A 490     -74.606  -2.224  10.286  1.00  0.00      RA0  C
ATOM   4666  C   PRO A 490     -71.758  -1.057  10.466  1.00  0.00      RA0  C
ATOM   4667  O   PRO A 490     -71.924  -1.422   9.306  1.00  0.00      RA0  O
ATOM   4668  N   ALA A 491     -70.521  -0.898  10.977  1.00  0.00      RA0  N
ATOM   4669  H   ALA A 491     -70.450  -0.312  11.780  1.00  0.00      RA0  H
ATOM   4670  CA  ALA A 491     -69.395  -1.779  10.680  1.00  0.00      RA0  C
ATOM   4671  CB  ALA A 491     -69.670  -3.178  11.239  1.00  0.00      RA0  C
ATOM   4672  C   ALA A 491     -68.747  -1.959   9.296  1.00  0.00      RA0  C
ATOM   4673  O   ALA A 491     -68.964  -2.957   8.613  1.00  0.00      RA0  O
ATOM   4674  N   THR A 492     -67.762  -1.100   8.957  1.00  0.00      RA0  N
ATOM   4675  H   THR A 492     -67.725  -0.155   9.280  1.00  0.00      RA0  H
ATOM   4676  CA  THR A 492     -66.467  -1.573   8.447  1.00  0.00      RA0  C
ATOM   4677  CB  THR A 492     -66.460  -1.201   6.978  1.00  0.00      RA0  C
ATOM   4678  OG1 THR A 492     -67.801  -1.349   6.490  1.00  0.00      RA0  O
ATOM   4679  HG1 THR A 492     -68.180  -2.104   6.938  1.00  0.00      RA0  H
ATOM   4680  CG2 THR A 492     -65.468  -2.036   6.166  1.00  0.00      RA0  C
ATOM   4681  C   THR A 492     -65.375  -0.933   9.289  1.00  0.00      RA0  C
ATOM   4682  O   THR A 492     -65.424   0.248   9.627  1.00  0.00      RA0  O
ATOM   4683  N   ARG A 493     -64.372  -1.732   9.712  1.00  0.00      RA0  N
ATOM   4684  H   ARG A 493     -64.284  -2.636   9.294  1.00  0.00      RA0  H
ATOM   4685  CA  ARG A 493     -63.185  -1.279  10.431  1.00  0.00      RA0  C
ATOM   4686  CB  ARG A 493     -62.924  -2.204  11.622  1.00  0.00      RA0  C
ATOM   4687  CG  ARG A 493     -63.960  -2.082  12.740  1.00  0.00      RA0  C
ATOM   4688  CD  ARG A 493     -63.627  -3.002  13.916  1.00  0.00      RA0  C
ATOM   4689  NE  ARG A 493     -64.566  -2.818  15.023  1.00  0.00      RA0  N
ATOM   4690  HE  ARG A 493     -65.372  -2.252  14.818  1.00  0.00      RA0  H
ATOM   4691  CZ  ARG A 493     -64.301  -3.417  16.224  1.00  0.00      RA0  C
ATOM   4692  NH1 ARG A 493     -63.183  -4.168  16.358  1.00  0.00      RA0  N
ATOM   4693 HH11 ARG A 493     -62.936  -4.630  17.215  1.00  0.00      RA0  H
ATOM   4694 HH12 ARG A 493     -62.544  -4.298  15.593  1.00  0.00      RA0  H
ATOM   4695  NH2 ARG A 493     -65.159  -3.249  17.259  1.00  0.00      RA0  N
ATOM   4696 HH21 ARG A 493     -65.011  -3.667  18.161  1.00  0.00      RA0  H
ATOM   4697 HH22 ARG A 493     -65.989  -2.690  17.167  1.00  0.00      RA0  H
ATOM   4698  C   ARG A 493     -62.018  -1.307   9.441  1.00  0.00      RA0  C
ATOM   4699  O   ARG A 493     -62.103  -2.003   8.433  1.00  0.00      RA0  O
ATOM   4700  N   LEU A 494     -60.886  -0.584   9.622  1.00  0.00      RA0  N
ATOM   4701  H   LEU A 494     -60.324  -0.435   8.808  1.00  0.00      RA0  H
ATOM   4702  CA  LEU A 494     -60.357   0.141  10.779  1.00  0.00      RA0  C
ATOM   4703  CB  LEU A 494     -59.031  -0.450  11.279  1.00  0.00      RA0  C
ATOM   4704  CG  LEU A 494     -59.097  -1.863  11.872  1.00  0.00      RA0  C
ATOM   4705  CD1 LEU A 494     -58.955  -2.967  10.819  1.00  0.00      RA0  C
ATOM   4706  CD2 LEU A 494     -58.074  -2.037  12.994  1.00  0.00      RA0  C
ATOM   4707  C   LEU A 494     -60.151   1.619  10.460  1.00  0.00      RA0  C
ATOM   4708  O   LEU A 494     -60.215   2.050   9.313  1.00  0.00      RA0  O
ATOM   4709  N   LYS A 495     -59.921   2.450  11.501  1.00  0.00      RA0  N
ATOM   4710  H   LYS A 495     -59.789   2.128  12.439  1.00  0.00      RA0  H
ATOM   4711  CA  LYS A 495     -59.842   3.886  11.343  1.00  0.00      RA0  C
ATOM   4712  CB  LYS A 495     -61.250   4.450  11.533  1.00  0.00      RA0  C
ATOM   4713  CG  LYS A 495     -61.389   5.963  11.382  1.00  0.00      RA0  C
ATOM   4714  CD  LYS A 495     -62.818   6.394  11.708  1.00  0.00      RA0  C
ATOM   4715  CE  LYS A 495     -63.036   7.902  11.607  1.00  0.00      RA0  C
ATOM   4716  NZ  LYS A 495     -64.417   8.211  12.002  1.00  0.00      RA0  N
ATOM   4717  HZ1 LYS A 495     -64.572   9.237  11.943  1.00  0.00      RA0  H
ATOM   4718  HZ2 LYS A 495     -65.076   7.719  11.365  1.00  0.00      RA0  H
ATOM   4719  HZ3 LYS A 495     -64.573   7.891  12.979  1.00  0.00      RA0  H
ATOM   4720  C   LYS A 495     -58.869   4.508  12.327  1.00  0.00      RA0  C
ATOM   4721  O   LYS A 495     -58.976   4.261  13.526  1.00  0.00      RA0  O
ATOM   4722  N   LEU A 496     -57.966   5.404  11.880  1.00  0.00      RA0  N
ATOM   4723  H   LEU A 496     -57.741   5.542  10.913  1.00  0.00      RA0  H
ATOM   4724  CA  LEU A 496     -57.515   6.477  12.752  1.00  0.00      RA0  C
ATOM   4725  CB  LEU A 496     -56.216   6.088  13.460  1.00  0.00      RA0  C
ATOM   4726  CG  LEU A 496     -55.765   7.122  14.494  1.00  0.00      RA0  C
ATOM   4727  CD1 LEU A 496     -56.825   7.342  15.575  1.00  0.00      RA0  C
ATOM   4728  CD2 LEU A 496     -54.401   6.773  15.089  1.00  0.00      RA0  C
ATOM   4729  C   LEU A 496     -57.312   7.723  11.891  1.00  0.00      RA0  C
ATOM   4730  O   LEU A 496     -56.793   7.659  10.778  1.00  0.00      RA0  O
ATOM   4731  N   THR A 497     -57.819   8.876  12.362  1.00  0.00      RA0  N
ATOM   4732  H   THR A 497     -57.990   8.958  13.341  1.00  0.00      RA0  H
ATOM   4733  CA  THR A 497     -58.055  10.112  11.619  1.00  0.00      RA0  C
ATOM   4734  CB  THR A 497     -59.565  10.149  11.464  1.00  0.00      RA0  C
ATOM   4735  OG1 THR A 497     -60.138   9.160  12.339  1.00  0.00      RA0  O
ATOM   4736  HG1 THR A 497     -59.861   9.405  13.214  1.00  0.00      RA0  H
ATOM   4737  CG2 THR A 497     -59.986   9.881  10.017  1.00  0.00      RA0  C
ATOM   4738  C   THR A 497     -57.455  11.261  12.442  1.00  0.00      RA0  C
ATOM   4739  O   THR A 497     -57.186  11.065  13.621  1.00  0.00      RA0  O
ATOM   4740  N   ARG A 498     -57.170  12.502  11.952  1.00  0.00      RA0  N
ATOM   4741  H   ARG A 498     -56.679  13.129  12.565  1.00  0.00      RA0  H
ATOM   4742  CA  ARG A 498     -57.360  13.184  10.672  1.00  0.00      RA0  C
ATOM   4743  CB  ARG A 498     -58.798  13.715  10.833  1.00  0.00      RA0  C
ATOM   4744  CG  ARG A 498     -59.619  14.289   9.680  1.00  0.00      RA0  C
ATOM   4745  CD  ARG A 498     -60.588  15.368  10.186  1.00  0.00      RA0  C
ATOM   4746  NE  ARG A 498     -61.295  16.042   9.094  1.00  0.00      RA0  N
ATOM   4747  HE  ARG A 498     -61.976  15.481   8.614  1.00  0.00      RA0  H
ATOM   4748  CZ  ARG A 498     -61.028  17.358   8.804  1.00  0.00      RA0  C
ATOM   4749  NH1 ARG A 498     -60.063  18.022   9.479  1.00  0.00      RA0  N
ATOM   4750 HH11 ARG A 498     -59.820  18.981   9.294  1.00  0.00      RA0  H
ATOM   4751 HH12 ARG A 498     -59.505  17.578  10.198  1.00  0.00      RA0  H
ATOM   4752  NH2 ARG A 498     -61.731  17.981   7.831  1.00  0.00      RA0  N
ATOM   4753 HH21 ARG A 498     -61.564  18.941   7.584  1.00  0.00      RA0  H
ATOM   4754 HH22 ARG A 498     -62.453  17.511   7.316  1.00  0.00      RA0  H
ATOM   4755  C   ARG A 498     -56.352  14.365  10.648  1.00  0.00      RA0  C
ATOM   4756  O   ARG A 498     -55.818  14.730  11.689  1.00  0.00      RA0  O
ATOM   4757  N   VAL A 499     -55.954  14.940   9.482  1.00  0.00      RA0  N
ATOM   4758  H   VAL A 499     -55.361  14.361   8.925  1.00  0.00      RA0  H
ATOM   4759  CA  VAL A 499     -56.467  16.171   8.828  1.00  0.00      RA0  C
ATOM   4760  CB  VAL A 499     -57.497  15.854   7.729  1.00  0.00      RA0  C
ATOM   4761  CG1 VAL A 499     -57.934  17.068   6.912  1.00  0.00      RA0  C
ATOM   4762  CG2 VAL A 499     -56.951  14.752   6.819  1.00  0.00      RA0  C
ATOM   4763  C   VAL A 499     -56.844  17.344   9.782  1.00  0.00      RA0  C
ATOM   4764  O   VAL A 499     -57.788  17.223  10.553  1.00  0.00      RA0  O
ATOM   4765  N   ILE A 500     -56.115  18.499   9.897  1.00  0.00      RA0  N
ATOM   4766  H   ILE A 500     -55.950  18.761  10.846  1.00  0.00      RA0  H
ATOM   4767  CA  ILE A 500     -55.841  19.589   8.930  1.00  0.00      RA0  C
ATOM   4768  CB  ILE A 500     -55.158  19.122   7.632  1.00  0.00      RA0  C
ATOM   4769  CG2 ILE A 500     -54.862  20.282   6.682  1.00  0.00      RA0  C
ATOM   4770  CG1 ILE A 500     -53.856  18.382   7.956  1.00  0.00      RA0  C
ATOM   4771  CD1 ILE A 500     -53.194  17.800   6.707  1.00  0.00      RA0  C
ATOM   4772  C   ILE A 500     -57.039  20.542   8.704  1.00  0.00      RA0  C
ATOM   4773  O   ILE A 500     -58.053  20.134   8.150  1.00  0.00      RA0  O
ATOM   4774  N   SER A 501     -56.891  21.854   9.079  1.00  0.00      RA0  N
ATOM   4775  H   SER A 501     -56.231  22.054   9.800  1.00  0.00      RA0  H
ATOM   4776  CA  SER A 501     -57.415  23.055   8.369  1.00  0.00      RA0  C
ATOM   4777  CB  SER A 501     -58.240  22.764   7.105  1.00  0.00      RA0  C
ATOM   4778  OG  SER A 501     -57.506  21.902   6.230  1.00  0.00      RA0  O
ATOM   4779  HG  SER A 501     -57.782  21.022   6.467  1.00  0.00      RA0  H
ATOM   4780  C   SER A 501     -58.117  24.187   9.156  1.00  0.00      RA0  C
ATOM   4781  O   SER A 501     -59.211  24.026   9.682  1.00  0.00      RA0  O
ATOM   4782  N   ARG A 502     -57.492  25.395   9.177  1.00  0.00      RA0  N
ATOM   4783  H   ARG A 502     -56.507  25.369   9.022  1.00  0.00      RA0  H
ATOM   4784  CA  ARG A 502     -58.111  26.728   9.084  1.00  0.00      RA0  C
ATOM   4785  CB  ARG A 502     -58.614  26.940   7.652  1.00  0.00      RA0  C
ATOM   4786  CG  ARG A 502     -57.576  26.649   6.566  1.00  0.00      RA0  C
ATOM   4787  CD  ARG A 502     -58.167  26.821   5.167  1.00  0.00      RA0  C
ATOM   4788  NE  ARG A 502     -57.219  26.410   4.132  1.00  0.00      RA0  N
ATOM   4789  HE  ARG A 502     -56.268  26.282   4.434  1.00  0.00      RA0  H
ATOM   4790  CZ  ARG A 502     -57.670  26.246   2.852  1.00  0.00      RA0  C
ATOM   4791  NH1 ARG A 502     -58.976  26.476   2.577  1.00  0.00      RA0  N
ATOM   4792 HH11 ARG A 502     -59.365  26.373   1.657  1.00  0.00      RA0  H
ATOM   4793 HH12 ARG A 502     -59.620  26.764   3.292  1.00  0.00      RA0  H
ATOM   4794  NH2 ARG A 502     -56.807  25.857   1.884  1.00  0.00      RA0  N
ATOM   4795 HH21 ARG A 502     -57.086  25.726   0.928  1.00  0.00      RA0  H
ATOM   4796 HH22 ARG A 502     -55.839  25.680   2.086  1.00  0.00      RA0  H
ATOM   4797  C   ARG A 502     -59.174  27.301  10.048  1.00  0.00      RA0  C
ATOM   4798  O   ARG A 502     -60.365  27.048   9.916  1.00  0.00      RA0  O
ATOM   4799  N   ARG A 503     -58.745  28.261  10.899  1.00  0.00      RA0  N
ATOM   4800  H   ARG A 503     -57.856  28.130  11.329  1.00  0.00      RA0  H
ATOM   4801  CA  ARG A 503     -59.228  29.647  10.898  1.00  0.00      RA0  C
ATOM   4802  CB  ARG A 503     -59.085  30.171   9.451  1.00  0.00      RA0  C
ATOM   4803  CG  ARG A 503     -58.475  31.561   9.277  1.00  0.00      RA0  C
ATOM   4804  CD  ARG A 503     -59.285  32.532   8.404  1.00  0.00      RA0  C
ATOM   4805  NE  ARG A 503     -59.037  33.890   8.892  1.00  0.00      RA0  N
ATOM   4806  HE  ARG A 503     -58.146  34.045   9.339  1.00  0.00      RA0  H
ATOM   4807  CZ  ARG A 503     -60.065  34.757   9.158  1.00  0.00      RA0  C
ATOM   4808  NH1 ARG A 503     -61.312  34.510   8.710  1.00  0.00      RA0  N
ATOM   4809 HH11 ARG A 503     -62.076  35.102   9.026  1.00  0.00      RA0  H
ATOM   4810 HH12 ARG A 503     -61.542  33.741   8.115  1.00  0.00      RA0  H
ATOM   4811  NH2 ARG A 503     -59.830  35.825   9.943  1.00  0.00      RA0  N
ATOM   4812 HH21 ARG A 503     -60.548  36.513  10.149  1.00  0.00      RA0  H
ATOM   4813 HH22 ARG A 503     -58.951  35.930  10.420  1.00  0.00      RA0  H
ATOM   4814  C   ARG A 503     -60.606  30.107  11.405  1.00  0.00      RA0  C
ATOM   4815  O   ARG A 503     -61.615  30.035  10.708  1.00  0.00      RA0  O
ATOM   4816  N   ASP A 504     -60.570  30.776  12.577  1.00  0.00      RA0  N
ATOM   4817  H   ASP A 504     -59.808  30.550  13.178  1.00  0.00      RA0  H
ATOM   4818  CA  ASP A 504     -60.978  32.171  12.751  1.00  0.00      RA0  C
ATOM   4819  CB  ASP A 504     -60.277  33.183  11.876  1.00  0.00      RA0  C
ATOM   4820  CG  ASP A 504     -58.788  33.285  12.157  1.00  0.00      RA0  C
ATOM   4821  OD1 ASP A 504     -58.260  32.444  12.883  1.00  0.00      RA0  O
ATOM   4822  OD2 ASP A 504     -58.152  34.193  11.612  1.00  0.00      RA0  O
ATOM   4823  C   ASP A 504     -62.456  32.595  12.968  1.00  0.00      RA0  C
ATOM   4824  O   ASP A 504     -63.378  32.213  12.256  1.00  0.00      RA0  O
ATOM   4825  N   GLU A 505     -62.652  33.487  13.980  1.00  0.00      RA0  N
ATOM   4826  H   GLU A 505     -61.853  33.615  14.562  1.00  0.00      RA0  H
ATOM   4827  CA  GLU A 505     -63.785  34.407  14.165  1.00  0.00      RA0  C
ATOM   4828  CB  GLU A 505     -63.911  35.250  12.879  1.00  0.00      RA0  C
ATOM   4829  CG  GLU A 505     -62.652  36.092  12.624  1.00  0.00      RA0  C
ATOM   4830  CD  GLU A 505     -62.542  36.522  11.169  1.00  0.00      RA0  C
ATOM   4831  OE1 GLU A 505     -61.836  37.487  10.892  1.00  0.00      RA0  O
ATOM   4832  OE2 GLU A 505     -63.095  35.863  10.293  1.00  0.00      RA0  O
ATOM   4833  C   GLU A 505     -65.178  33.935  14.676  1.00  0.00      RA0  C
ATOM   4834  O   GLU A 505     -65.688  32.881  14.312  1.00  0.00      RA0  O
ATOM   4835  N   VAL A 506     -65.922  34.698  15.542  1.00  0.00      RA0  N
ATOM   4836  H   VAL A 506     -66.899  34.495  15.645  1.00  0.00      RA0  H
ATOM   4837  CA  VAL A 506     -65.530  35.713  16.535  1.00  0.00      RA0  C
ATOM   4838  CB  VAL A 506     -65.087  37.013  15.832  1.00  0.00      RA0  C
ATOM   4839  CG1 VAL A 506     -66.272  37.721  15.173  1.00  0.00      RA0  C
ATOM   4840  CG2 VAL A 506     -64.241  37.929  16.720  1.00  0.00      RA0  C
ATOM   4841  C   VAL A 506     -66.700  35.995  17.509  1.00  0.00      RA0  C
ATOM   4842  O   VAL A 506     -67.835  35.637  17.212  1.00  0.00      RA0  O
ATOM   4843  N   ALA A 507     -66.439  36.652  18.678  1.00  0.00      RA0  N
ATOM   4844  H   ALA A 507     -65.484  36.692  18.961  1.00  0.00      RA0  H
ATOM   4845  CA  ALA A 507     -67.404  37.421  19.487  1.00  0.00      RA0  C
ATOM   4846  CB  ALA A 507     -68.194  38.396  18.605  1.00  0.00      RA0  C
ATOM   4847  C   ALA A 507     -68.380  36.796  20.504  1.00  0.00      RA0  C
ATOM   4848  O   ALA A 507     -69.309  36.081  20.147  1.00  0.00      RA0  O
ATOM   4849  N   ASN A 508     -68.251  37.239  21.788  1.00  0.00      RA0  N
ATOM   4850  H   ASN A 508     -67.365  37.622  22.033  1.00  0.00      RA0  H
ATOM   4851  CA  ASN A 508     -69.368  37.606  22.678  1.00  0.00      RA0  C
ATOM   4852  CB  ASN A 508     -70.263  38.577  21.898  1.00  0.00      RA0  C
ATOM   4853  CG  ASN A 508     -69.687  39.972  21.909  1.00  0.00      RA0  C
ATOM   4854  OD1 ASN A 508     -68.476  40.175  21.884  1.00  0.00      RA0  O
ATOM   4855  ND2 ASN A 508     -70.629  40.931  21.934  1.00  0.00      RA0  N
ATOM   4856 HD21 ASN A 508     -71.591  40.658  22.001  1.00  0.00      RA0  H
ATOM   4857 HD22 ASN A 508     -70.405  41.904  21.898  1.00  0.00      RA0  H
ATOM   4858  C   ASN A 508     -70.256  36.497  23.302  1.00  0.00      RA0  C
ATOM   4859  O   ASN A 508     -70.472  35.446  22.715  1.00  0.00      RA0  O
ATOM   4860  N   THR A 509     -70.855  36.607  24.523  1.00  0.00      RA0  N
ATOM   4861  H   THR A 509     -71.454  35.839  24.754  1.00  0.00      RA0  H
ATOM   4862  CA  THR A 509     -70.824  37.521  25.684  1.00  0.00      RA0  C
ATOM   4863  CB  THR A 509     -71.696  38.713  25.289  1.00  0.00      RA0  C
ATOM   4864  OG1 THR A 509     -72.313  38.445  24.024  1.00  0.00      RA0  O
ATOM   4865  HG1 THR A 509     -72.809  37.642  24.138  1.00  0.00      RA0  H
ATOM   4866  CG2 THR A 509     -70.921  40.034  25.261  1.00  0.00      RA0  C
ATOM   4867  C   THR A 509     -71.467  36.701  26.823  1.00  0.00      RA0  C
ATOM   4868  O   THR A 509     -72.102  35.694  26.526  1.00  0.00      RA0  O
ATOM   4869  N   SER A 510     -71.387  36.991  28.155  1.00  0.00      RA0  N
ATOM   4870  H   SER A 510     -71.958  36.451  28.775  1.00  0.00      RA0  H
ATOM   4871  CA  SER A 510     -70.613  37.931  28.980  1.00  0.00      RA0  C
ATOM   4872  CB  SER A 510     -71.274  39.284  28.787  1.00  0.00      RA0  C
ATOM   4873  OG  SER A 510     -72.522  39.031  28.128  1.00  0.00      RA0  O
ATOM   4874  HG  SER A 510     -73.106  38.698  28.800  1.00  0.00      RA0  H
ATOM   4875  C   SER A 510     -70.650  37.540  30.479  1.00  0.00      RA0  C
ATOM   4876  O   SER A 510     -71.640  36.992  30.957  1.00  0.00      RA0  O
ATOM   4877  N   THR A 511     -69.553  37.867  31.226  1.00  0.00      RA0  N
ATOM   4878  H   THR A 511     -68.729  38.041  30.696  1.00  0.00      RA0  H
ATOM   4879  CA  THR A 511     -69.455  38.293  32.646  1.00  0.00      RA0  C
ATOM   4880  CB  THR A 511     -70.250  39.605  32.779  1.00  0.00      RA0  C
ATOM   4881  OG1 THR A 511     -71.400  39.600  31.926  1.00  0.00      RA0  O
ATOM   4882  HG1 THR A 511     -71.879  38.799  32.138  1.00  0.00      RA0  H
ATOM   4883  CG2 THR A 511     -69.372  40.812  32.437  1.00  0.00      RA0  C
ATOM   4884  C   THR A 511     -69.681  37.352  33.869  1.00  0.00      RA0  C
ATOM   4885  O   THR A 511     -70.346  36.327  33.747  1.00  0.00      RA0  O
ATOM   4886  N   PRO A 512     -69.103  37.621  35.085  1.00  0.00      RA0  N
ATOM   4887  CD  PRO A 512     -68.022  38.575  35.275  1.00  0.00      RA0  C
ATOM   4888  CA  PRO A 512     -69.178  36.699  36.235  1.00  0.00      RA0  C
ATOM   4889  CB  PRO A 512     -67.683  36.371  36.252  1.00  0.00      RA0  C
ATOM   4890  CG  PRO A 512     -66.973  37.717  35.987  1.00  0.00      RA0  C
ATOM   4891  C   PRO A 512     -69.652  37.548  37.442  1.00  0.00      RA0  C
ATOM   4892  O   PRO A 512     -70.437  38.420  37.066  1.00  0.00      RA0  O
ATOM   4893  N   PRO A 513     -69.378  37.558  38.786  1.00  0.00      RA0  N
ATOM   4894  CD  PRO A 513     -69.482  38.851  39.435  1.00  0.00      RA0  C
ATOM   4895  CA  PRO A 513     -68.485  36.671  39.561  1.00  0.00      RA0  C
ATOM   4896  CB  PRO A 513     -67.335  37.663  39.665  1.00  0.00      RA0  C
ATOM   4897  CG  PRO A 513     -68.049  39.005  39.983  1.00  0.00      RA0  C
ATOM   4898  C   PRO A 513     -68.946  36.444  41.022  1.00  0.00      RA0  C
ATOM   4899  O   PRO A 513     -70.002  36.943  41.404  1.00  0.00      RA0  O
ATOM   4900  N   PHE A 514     -68.112  35.756  41.867  1.00  0.00      RA0  N
ATOM   4901  H   PHE A 514     -67.514  35.036  41.518  1.00  0.00      RA0  H
ATOM   4902  CA  PHE A 514     -67.726  36.264  43.197  1.00  0.00      RA0  C
ATOM   4903  CB  PHE A 514     -68.946  36.425  44.111  1.00  0.00      RA0  C
ATOM   4904  CG  PHE A 514     -68.880  37.750  44.828  1.00  0.00      RA0  C
ATOM   4905  CD1 PHE A 514     -68.992  37.800  46.212  1.00  0.00      RA0  C
ATOM   4906  CD2 PHE A 514     -68.717  38.921  44.097  1.00  0.00      RA0  C
ATOM   4907  CE1 PHE A 514     -68.941  39.025  46.866  1.00  0.00      RA0  C
ATOM   4908  CE2 PHE A 514     -68.668  40.145  44.752  1.00  0.00      RA0  C
ATOM   4909  CZ  PHE A 514     -68.780  40.197  46.137  1.00  0.00      RA0  C
ATOM   4910  C   PHE A 514     -66.671  35.459  43.997  1.00  0.00      RA0  C
ATOM   4911  O   PHE A 514     -66.887  34.316  44.383  1.00  0.00      RA0  O
ATOM   4912  N   CYS A 515     -65.504  36.107  44.250  1.00  0.00      RA0  N
ATOM   4913  H   CYS A 515     -65.369  36.903  43.665  1.00  0.00      RA0  H
ATOM   4914  CA  CYS A 515     -64.649  36.135  45.452  1.00  0.00      RA0  C
ATOM   4915  CB  CYS A 515     -65.228  37.198  46.378  1.00  0.00      RA0  C
ATOM   4916  SG  CYS A 515     -65.545  38.705  45.426  1.00  0.00      RA0  S
ATOM   4917  C   CYS A 515     -64.149  34.919  46.258  1.00  0.00      RA0  C
ATOM   4918  O   CYS A 515     -64.915  34.185  46.874  1.00  0.00      RA0  O
ATOM   4919  N   GLY A 516     -62.797  34.866  46.437  1.00  0.00      RA0  N
ATOM   4920  H   GLY A 516     -62.201  35.087  45.669  1.00  0.00      RA0  H
ATOM   4921  CA  GLY A 516     -62.152  34.689  47.753  1.00  0.00      RA0  C
ATOM   4922  C   GLY A 516     -61.368  33.421  48.074  1.00  0.00      RA0  C
ATOM   4923  O   GLY A 516     -61.738  32.328  47.664  1.00  0.00      RA0  O
ATOM   4924  N   SER A 517     -60.274  33.455  48.888  1.00  0.00      RA0  N
ATOM   4925  H   SER A 517     -59.936  32.588  49.261  1.00  0.00      RA0  H
ATOM   4926  CA  SER A 517     -59.324  34.517  49.273  1.00  0.00      RA0  C
ATOM   4927  CB  SER A 517     -60.018  35.447  50.268  1.00  0.00      RA0  C
ATOM   4928  OG  SER A 517     -61.272  34.852  50.625  1.00  0.00      RA0  O
ATOM   4929  HG  SER A 517     -61.076  33.995  50.986  1.00  0.00      RA0  H
ATOM   4930  C   SER A 517     -58.089  33.897  49.967  1.00  0.00      RA0  C
ATOM   4931  O   SER A 517     -58.153  32.755  50.412  1.00  0.00      RA0  O
ATOM   4932  N   HIS A 518     -56.951  34.655  50.077  1.00  0.00      RA0  N
ATOM   4933  H   HIS A 518     -56.924  35.490  49.533  1.00  0.00      RA0  H
ATOM   4934  CA  HIS A 518     -55.736  34.369  50.882  1.00  0.00      RA0  C
ATOM   4935  CB  HIS A 518     -56.186  34.033  52.311  1.00  0.00      RA0  C
ATOM   4936  CG  HIS A 518     -56.249  35.284  53.149  1.00  0.00      RA0  C
ATOM   4937  ND1 HIS A 518     -55.332  35.576  54.085  1.00  0.00      RA0  N
ATOM   4938  HD1 HIS A 518     -54.548  35.019  54.297  1.00  0.00      RA0  H
ATOM   4939  CD2 HIS A 518     -57.200  36.306  53.109  1.00  0.00      RA0  C
ATOM   4940  NE2 HIS A 518     -56.839  37.224  54.039  1.00  0.00      RA0  N
ATOM   4941  CE1 HIS A 518     -55.690  36.775  54.642  1.00  0.00      RA0  C
ATOM   4942  C   HIS A 518     -54.735  33.303  50.372  1.00  0.00      RA0  C
ATOM   4943  O   HIS A 518     -55.138  32.299  49.799  1.00  0.00      RA0  O
ATOM   4944  N   SER A 519     -53.382  33.396  50.553  1.00  0.00      RA0  N
ATOM   4945  H   SER A 519     -52.833  32.581  50.365  1.00  0.00      RA0  H
ATOM   4946  CA  SER A 519     -52.473  34.521  50.846  1.00  0.00      RA0  C
ATOM   4947  CB  SER A 519     -52.585  34.901  52.319  1.00  0.00      RA0  C
ATOM   4948  OG  SER A 519     -53.261  33.846  53.014  1.00  0.00      RA0  O
ATOM   4949  HG  SER A 519     -52.801  33.042  52.793  1.00  0.00      RA0  H
ATOM   4950  C   SER A 519     -50.987  34.192  50.542  1.00  0.00      RA0  C
ATOM   4951  O   SER A 519     -50.577  33.032  50.498  1.00  0.00      RA0  O
ATOM   4952  N   LEU A 520     -50.146  35.237  50.301  1.00  0.00      RA0  N
ATOM   4953  H   LEU A 520     -50.458  36.175  50.466  1.00  0.00      RA0  H
ATOM   4954  CA  LEU A 520     -48.699  35.225  50.005  1.00  0.00      RA0  C
ATOM   4955  CB  LEU A 520     -48.489  35.463  48.507  1.00  0.00      RA0  C
ATOM   4956  CG  LEU A 520     -48.932  34.289  47.632  1.00  0.00      RA0  C
ATOM   4957  CD1 LEU A 520     -48.857  34.632  46.144  1.00  0.00      RA0  C
ATOM   4958  CD2 LEU A 520     -48.158  33.012  47.966  1.00  0.00      RA0  C
ATOM   4959  C   LEU A 520     -48.060  36.347  50.858  1.00  0.00      RA0  C
ATOM   4960  O   LEU A 520     -48.907  36.989  51.490  1.00  0.00      RA0  O
ATOM   4961  N   PRO A 521     -46.750  36.731  51.028  1.00  0.00      RA0  N
ATOM   4962  CD  PRO A 521     -46.471  37.987  51.690  1.00  0.00      RA0  C
ATOM   4963  CA  PRO A 521     -45.538  36.305  50.283  1.00  0.00      RA0  C
ATOM   4964  CB  PRO A 521     -45.465  37.617  49.509  1.00  0.00      RA0  C
ATOM   4965  CG  PRO A 521     -45.733  38.717  50.568  1.00  0.00      RA0  C
ATOM   4966  C   PRO A 521     -44.380  36.135  51.330  1.00  0.00      RA0  C
ATOM   4967  O   PRO A 521     -44.723  35.632  52.395  1.00  0.00      RA0  O
ATOM   4968  N   ASP A 522     -43.041  36.464  51.253  1.00  0.00      RA0  N
ATOM   4969  H   ASP A 522     -42.507  36.312  52.087  1.00  0.00      RA0  H
ATOM   4970  CA  ASP A 522     -42.069  36.948  50.259  1.00  0.00      RA0  C
ATOM   4971  CB  ASP A 522     -42.139  38.464  50.071  1.00  0.00      RA0  C
ATOM   4972  CG  ASP A 522     -42.379  38.744  48.606  1.00  0.00      RA0  C
ATOM   4973  OD1 ASP A 522     -42.508  37.784  47.848  1.00  0.00      RA0  O
ATOM   4974  OD2 ASP A 522     -42.470  39.911  48.237  1.00  0.00      RA0  O
ATOM   4975  C   ASP A 522     -40.608  36.650  50.742  1.00  0.00      RA0  C
ATOM   4976  O   ASP A 522     -40.445  36.372  51.935  1.00  0.00      RA0  O
ATOM   4977  N   PRO A 523     -39.530  36.725  49.919  1.00  0.00      RA0  N
ATOM   4978  CD  PRO A 523     -39.594  36.346  48.526  1.00  0.00      RA0  C
ATOM   4979  CA  PRO A 523     -38.154  36.587  50.444  1.00  0.00      RA0  C
ATOM   4980  CB  PRO A 523     -37.964  35.155  49.938  1.00  0.00      RA0  C
ATOM   4981  CG  PRO A 523     -38.720  35.080  48.578  1.00  0.00      RA0  C
ATOM   4982  C   PRO A 523     -37.071  37.506  49.791  1.00  0.00      RA0  C
ATOM   4983  O   PRO A 523     -36.897  37.452  48.579  1.00  0.00      RA0  O
ATOM   4984  N   GLU A 524     -36.276  38.300  50.570  1.00  0.00      RA0  N
ATOM   4985  H   GLU A 524     -36.417  38.382  51.558  1.00  0.00      RA0  H
ATOM   4986  CA  GLU A 524     -35.107  39.081  50.114  1.00  0.00      RA0  C
ATOM   4987  CB  GLU A 524     -35.584  40.394  49.470  1.00  0.00      RA0  C
ATOM   4988  CG  GLU A 524     -35.803  40.388  47.951  1.00  0.00      RA0  C
ATOM   4989  CD  GLU A 524     -34.464  40.422  47.241  1.00  0.00      RA0  C
ATOM   4990  OE1 GLU A 524     -34.076  39.419  46.643  1.00  0.00      RA0  O
ATOM   4991  OE2 GLU A 524     -33.790  41.447  47.313  1.00  0.00      RA0  O
ATOM   4992  C   GLU A 524     -34.318  39.426  51.393  1.00  0.00      RA0  C
ATOM   4993  O   GLU A 524     -34.916  39.339  52.468  1.00  0.00      RA0  O
ATOM   4994  N   THR A 525     -33.018  39.862  51.465  1.00  0.00      RA0  N
ATOM   4995  H   THR A 525     -32.811  40.442  52.248  1.00  0.00      RA0  H
ATOM   4996  CA  THR A 525     -31.777  39.702  50.654  1.00  0.00      RA0  C
ATOM   4997  CB  THR A 525     -31.989  39.593  49.145  1.00  0.00      RA0  C
ATOM   4998  OG1 THR A 525     -32.620  38.343  48.852  1.00  0.00      RA0  O
ATOM   4999  HG1 THR A 525     -33.141  38.536  48.064  1.00  0.00      RA0  H
ATOM   5000  CG2 THR A 525     -30.698  39.719  48.331  1.00  0.00      RA0  C
ATOM   5001  C   THR A 525     -30.786  40.805  51.027  1.00  0.00      RA0  C
ATOM   5002  O   THR A 525     -31.159  41.972  51.057  1.00  0.00      RA0  O
ATOM   5003  N   CYS A 526     -29.482  40.483  51.290  1.00  0.00      RA0  N
ATOM   5004  H   CYS A 526     -29.185  39.533  51.388  1.00  0.00      RA0  H
ATOM   5005  CA  CYS A 526     -28.416  41.499  51.354  1.00  0.00      RA0  C
ATOM   5006  CB  CYS A 526     -28.708  42.468  52.512  1.00  0.00      RA0  C
ATOM   5007  SG  CYS A 526     -27.997  44.122  52.323  1.00  0.00      RA0  S
ATOM   5008  C   CYS A 526     -26.986  40.961  51.524  1.00  0.00      RA0  C
ATOM   5009  O   CYS A 526     -26.696  40.284  52.503  1.00  0.00      RA0  O
ATOM   5010  N   GLN A 527     -26.085  41.365  50.585  1.00  0.00      RA0  N
ATOM   5011  H   GLN A 527     -26.489  41.603  49.705  1.00  0.00      RA0  H
ATOM   5012  CA  GLN A 527     -24.691  41.810  50.781  1.00  0.00      RA0  C
ATOM   5013  CB  GLN A 527     -24.707  43.204  51.410  1.00  0.00      RA0  C
ATOM   5014  CG  GLN A 527     -25.160  44.261  50.405  1.00  0.00      RA0  C
ATOM   5015  CD  GLN A 527     -24.746  45.628  50.906  1.00  0.00      RA0  C
ATOM   5016  OE1 GLN A 527     -23.812  46.235  50.395  1.00  0.00      RA0  O
ATOM   5017  NE2 GLN A 527     -25.488  46.079  51.931  1.00  0.00      RA0  N
ATOM   5018 HE21 GLN A 527     -26.245  45.535  52.296  1.00  0.00      RA0  H
ATOM   5019 HE22 GLN A 527     -25.299  46.965  52.354  1.00  0.00      RA0  H
ATOM   5020  C   GLN A 527     -23.622  40.873  51.419  1.00  0.00      RA0  C
ATOM   5021  O   GLN A 527     -23.929  39.938  52.144  1.00  0.00      RA0  O
ATOM   5022  N   SER A 528     -22.288  41.012  51.179  1.00  0.00      RA0  N
ATOM   5023  H   SER A 528     -21.695  40.256  51.455  1.00  0.00      RA0  H
ATOM   5024  CA  SER A 528     -21.464  42.027  50.518  1.00  0.00      RA0  C
ATOM   5025  CB  SER A 528     -21.043  42.986  51.626  1.00  0.00      RA0  C
ATOM   5026  OG  SER A 528     -21.955  42.809  52.718  1.00  0.00      RA0  O
ATOM   5027  HG  SER A 528     -21.772  41.958  53.097  1.00  0.00      RA0  H
ATOM   5028  C   SER A 528     -20.236  41.406  49.827  1.00  0.00      RA0  C
ATOM   5029  O   SER A 528     -19.954  40.218  49.960  1.00  0.00      RA0  O
ATOM   5030  N   ALA A 529     -19.476  42.217  49.049  1.00  0.00      RA0  N
ATOM   5031  H   ALA A 529     -19.683  43.195  49.038  1.00  0.00      RA0  H
ATOM   5032  CA  ALA A 529     -18.173  41.889  48.473  1.00  0.00      RA0  C
ATOM   5033  CB  ALA A 529     -18.252  42.203  46.974  1.00  0.00      RA0  C
ATOM   5034  C   ALA A 529     -17.116  42.686  49.279  1.00  0.00      RA0  C
ATOM   5035  O   ALA A 529     -17.501  43.391  50.207  1.00  0.00      RA0  O
ATOM   5036  N   SER A 530     -15.770  42.645  49.082  1.00  0.00      RA0  N
ATOM   5037  H   SER A 530     -15.173  42.908  49.842  1.00  0.00      RA0  H
ATOM   5038  CA  SER A 530     -14.917  42.317  47.941  1.00  0.00      RA0  C
ATOM   5039  CB  SER A 530     -14.983  43.507  46.984  1.00  0.00      RA0  C
ATOM   5040  OG  SER A 530     -16.064  44.362  47.380  1.00  0.00      RA0  O
ATOM   5041  HG  SER A 530     -15.852  44.702  48.241  1.00  0.00      RA0  H
ATOM   5042  C   SER A 530     -13.458  42.145  48.402  1.00  0.00      RA0  C
ATOM   5043  O   SER A 530     -13.192  42.185  49.601  1.00  0.00      RA0  O
ATOM   5044  N   VAL A 531     -12.514  41.956  47.433  1.00  0.00      RA0  N
ATOM   5045  H   VAL A 531     -12.806  41.535  46.575  1.00  0.00      RA0  H
ATOM   5046  CA  VAL A 531     -11.083  42.346  47.420  1.00  0.00      RA0  C
ATOM   5047  CB  VAL A 531     -10.527  42.796  48.791  1.00  0.00      RA0  C
ATOM   5048  CG1 VAL A 531      -9.062  42.426  49.040  1.00  0.00      RA0  C
ATOM   5049  CG2 VAL A 531     -10.762  44.299  48.974  1.00  0.00      RA0  C
ATOM   5050  C   VAL A 531     -10.214  41.248  46.787  1.00  0.00      RA0  C
ATOM   5051  O   VAL A 531     -10.463  40.056  46.945  1.00  0.00      RA0  O
ATOM   5052  N   ALA A 532      -9.194  41.633  45.975  1.00  0.00      RA0  N
ATOM   5053  H   ALA A 532      -8.906  42.590  45.950  1.00  0.00      RA0  H
ATOM   5054  CA  ALA A 532      -8.343  40.725  45.224  1.00  0.00      RA0  C
ATOM   5055  CB  ALA A 532      -8.526  40.934  43.720  1.00  0.00      RA0  C
ATOM   5056  C   ALA A 532      -6.861  40.887  45.570  1.00  0.00      RA0  C
ATOM   5057  O   ALA A 532      -6.372  41.995  45.780  1.00  0.00      RA0  O
ATOM   5058  N   GLY A 533      -6.099  39.768  45.615  1.00  0.00      RA0  N
ATOM   5059  H   GLY A 533      -6.487  38.870  45.403  1.00  0.00      RA0  H
ATOM   5060  CA  GLY A 533      -4.647  39.764  45.780  1.00  0.00      RA0  C
ATOM   5061  C   GLY A 533      -4.055  38.894  44.704  1.00  0.00      RA0  C
ATOM   5062  O   GLY A 533      -4.632  37.873  44.345  1.00  0.00      RA0  O
[truncated: 31,315 more chars]
