# Supplementary material for: In silico structural and docking models of dipteran FXPRLamide neuropeptides support ligand-receptor coevolution and suggest mechanisms for ligand bias
Source: PLoS One. 2025 Dec 29;20(12):e0329924. doi: 10.1371/journal.pone.0329924 (PMC12747404; doi:10.1371/journal.pone.0329924)
Supplement: S1 File — (ZIP) [file pone.0329924.s007.zip › Supporting Information Structural Models/ClusPro2.0 Docking Predictions/PK2-3_FSPRL/7_PK2-3.model.pdb]

HEADER rec.pdb
REMARK original generated coordinate pdb file
ATOM      1  N   GLU A   1       6.535  14.139 -37.818  1.00  0.00      RA0  N
ATOM      2  H   GLU A   1       6.307  14.078 -38.790  1.00  0.00      RA0  H
ATOM      3  CA  GLU A   1       5.992  13.079 -36.905  1.00  0.00      RA0  C
ATOM      4  CB  GLU A   1       6.051  11.719 -37.583  1.00  0.00      RA0  C
ATOM      5  CG  GLU A   1       5.326  11.655 -38.922  1.00  0.00      RA0  C
ATOM      6  CD  GLU A   1       5.635  10.304 -39.515  1.00  0.00      RA0  C
ATOM      7  OE1 GLU A   1       5.003   9.933 -40.500  1.00  0.00      RA0  O
ATOM      8  OE2 GLU A   1       6.514   9.631 -38.977  1.00  0.00      RA0  O
ATOM      9  C   GLU A   1       6.664  12.933 -35.545  1.00  0.00      RA0  C
ATOM     10  O   GLU A   1       5.996  12.770 -34.544  1.00  0.00      RA0  O
ATOM     11  N   ASN A   2       8.009  13.120 -35.478  1.00  0.00      RA0  N
ATOM     12  H   ASN A   2       8.442  13.290 -36.364  1.00  0.00      RA0  H
ATOM     13  CA  ASN A   2       8.800  13.065 -34.257  1.00  0.00      RA0  C
ATOM     14  CB  ASN A   2      10.290  13.088 -34.578  1.00  0.00      RA0  C
ATOM     15  CG  ASN A   2      11.054  12.685 -33.336  1.00  0.00      RA0  C
ATOM     16  OD1 ASN A   2      11.734  13.483 -32.690  1.00  0.00      RA0  O
ATOM     17  ND2 ASN A   2      10.935  11.374 -33.050  1.00  0.00      RA0  N
ATOM     18 HD21 ASN A   2      10.347  10.795 -33.621  1.00  0.00      RA0  H
ATOM     19 HD22 ASN A   2      11.400  10.899 -32.304  1.00  0.00      RA0  H
ATOM     20  C   ASN A   2       8.474  14.125 -33.201  1.00  0.00      RA0  C
ATOM     21  O   ASN A   2       8.878  13.996 -32.054  1.00  0.00      RA0  O
ATOM     22  N   PHE A   3       7.762  15.209 -33.574  1.00  0.00      RA0  N
ATOM     23  H   PHE A   3       7.443  15.245 -34.519  1.00  0.00      RA0  H
ATOM     24  CA  PHE A   3       7.253  16.191 -32.632  1.00  0.00      RA0  C
ATOM     25  CB  PHE A   3       7.158  17.571 -33.280  1.00  0.00      RA0  C
ATOM     26  CG  PHE A   3       6.626  18.547 -32.258  1.00  0.00      RA0  C
ATOM     27  CD1 PHE A   3       5.405  19.177 -32.467  1.00  0.00      RA0  C
ATOM     28  CD2 PHE A   3       7.353  18.803 -31.101  1.00  0.00      RA0  C
ATOM     29  CE1 PHE A   3       4.903  20.051 -31.510  1.00  0.00      RA0  C
ATOM     30  CE2 PHE A   3       6.850  19.678 -30.145  1.00  0.00      RA0  C
ATOM     31  CZ  PHE A   3       5.623  20.297 -30.347  1.00  0.00      RA0  C
ATOM     32  C   PHE A   3       5.895  15.781 -32.045  1.00  0.00      RA0  C
ATOM     33  O   PHE A   3       5.701  15.830 -30.836  1.00  0.00      RA0  O
ATOM     34  N   GLY A   4       4.935  15.328 -32.896  1.00  0.00      RA0  N
ATOM     35  H   GLY A   4       5.169  15.214 -33.858  1.00  0.00      RA0  H
ATOM     36  CA  GLY A   4       3.587  14.903 -32.490  1.00  0.00      RA0  C
ATOM     37  C   GLY A   4       3.572  13.789 -31.483  1.00  0.00      RA0  C
ATOM     38  O   GLY A   4       3.070  13.942 -30.382  1.00  0.00      RA0  O
ATOM     39  N   THR A   5       4.242  12.666 -31.814  1.00  0.00      RA0  N
ATOM     40  H   THR A   5       4.720  12.635 -32.690  1.00  0.00      RA0  H
ATOM     41  CA  THR A   5       4.342  11.481 -30.963  1.00  0.00      RA0  C
ATOM     42  CB  THR A   5       5.201  10.515 -31.757  1.00  0.00      RA0  C
ATOM     43  OG1 THR A   5       6.204  11.272 -32.450  1.00  0.00      RA0  O
ATOM     44  HG1 THR A   5       5.903  11.358 -33.351  1.00  0.00      RA0  H
ATOM     45  CG2 THR A   5       4.373   9.715 -32.764  1.00  0.00      RA0  C
ATOM     46  C   THR A   5       4.904  11.766 -29.583  1.00  0.00      RA0  C
ATOM     47  O   THR A   5       4.475  11.215 -28.575  1.00  0.00      RA0  O
ATOM     48  N   LYS A   6       5.909  12.655 -29.508  1.00  0.00      RA0  N
ATOM     49  H   LYS A   6       6.176  13.097 -30.364  1.00  0.00      RA0  H
ATOM     50  CA  LYS A   6       6.458  13.119 -28.257  1.00  0.00      RA0  C
ATOM     51  CB  LYS A   6       7.760  13.877 -28.471  1.00  0.00      RA0  C
ATOM     52  CG  LYS A   6       8.967  13.012 -28.804  1.00  0.00      RA0  C
ATOM     53  CD  LYS A   6      10.144  13.928 -29.126  1.00  0.00      RA0  C
ATOM     54  CE  LYS A   6      11.412  13.178 -29.510  1.00  0.00      RA0  C
ATOM     55  NZ  LYS A   6      12.232  14.083 -30.322  1.00  0.00      RA0  N
ATOM     56  HZ1 LYS A   6      13.113  13.619 -30.612  1.00  0.00      RA0  H
ATOM     57  HZ2 LYS A   6      11.701  14.276 -31.203  1.00  0.00      RA0  H
ATOM     58  HZ3 LYS A   6      12.423  14.975 -29.828  1.00  0.00      RA0  H
ATOM     59  C   LYS A   6       5.541  14.040 -27.479  1.00  0.00      RA0  C
ATOM     60  O   LYS A   6       5.378  13.871 -26.273  1.00  0.00      RA0  O
ATOM     61  N   ALA A   7       4.889  15.009 -28.149  1.00  0.00      RA0  N
ATOM     62  H   ALA A   7       4.969  15.052 -29.147  1.00  0.00      RA0  H
ATOM     63  CA  ALA A   7       3.944  15.913 -27.534  1.00  0.00      RA0  C
ATOM     64  CB  ALA A   7       3.467  16.962 -28.540  1.00  0.00      RA0  C
ATOM     65  C   ALA A   7       2.729  15.197 -26.948  1.00  0.00      RA0  C
ATOM     66  O   ALA A   7       2.358  15.431 -25.805  1.00  0.00      RA0  O
ATOM     67  N   ASP A   8       2.148  14.234 -27.699  1.00  0.00      RA0  N
ATOM     68  H   ASP A   8       2.350  14.161 -28.677  1.00  0.00      RA0  H
ATOM     69  CA  ASP A   8       1.056  13.392 -27.244  1.00  0.00      RA0  C
ATOM     70  CB  ASP A   8       0.619  12.408 -28.337  1.00  0.00      RA0  C
ATOM     71  CG  ASP A   8       0.242  13.113 -29.626  1.00  0.00      RA0  C
ATOM     72  OD1 ASP A   8      -0.266  14.231 -29.566  1.00  0.00      RA0  O
ATOM     73  OD2 ASP A   8       0.464  12.535 -30.691  1.00  0.00      RA0  O
ATOM     74  C   ASP A   8       1.419  12.567 -26.011  1.00  0.00      RA0  C
ATOM     75  O   ASP A   8       0.678  12.510 -25.028  1.00  0.00      RA0  O
ATOM     76  N   SER A   9       2.619  11.949 -25.997  1.00  0.00      RA0  N
ATOM     77  H   SER A   9       3.185  12.012 -26.819  1.00  0.00      RA0  H
ATOM     78  CA  SER A   9       3.144  11.236 -24.835  1.00  0.00      RA0  C
ATOM     79  CB  SER A   9       4.371  10.454 -25.286  1.00  0.00      RA0  C
ATOM     80  OG  SER A   9       3.988   9.634 -26.396  1.00  0.00      RA0  O
ATOM     81  HG  SER A   9       4.000  10.185 -27.173  1.00  0.00      RA0  H
ATOM     82  C   SER A   9       3.366  12.124 -23.622  1.00  0.00      RA0  C
ATOM     83  O   SER A   9       3.010  11.764 -22.502  1.00  0.00      RA0  O
ATOM     84  N   ILE A  10       3.923  13.341 -23.812  1.00  0.00      RA0  N
ATOM     85  H   ILE A  10       4.167  13.602 -24.749  1.00  0.00      RA0  H
ATOM     86  CA  ILE A  10       4.097  14.344 -22.761  1.00  0.00      RA0  C
ATOM     87  CB  ILE A  10       4.909  15.540 -23.268  1.00  0.00      RA0  C
ATOM     88  CG2 ILE A  10       4.878  16.714 -22.287  1.00  0.00      RA0  C
ATOM     89  CG1 ILE A  10       6.346  15.108 -23.560  1.00  0.00      RA0  C
ATOM     90  CD1 ILE A  10       7.167  16.222 -24.210  1.00  0.00      RA0  C
ATOM     91  C   ILE A  10       2.771  14.787 -22.167  1.00  0.00      RA0  C
ATOM     92  O   ILE A  10       2.634  14.900 -20.949  1.00  0.00      RA0  O
ATOM     93  N   CYS A  11       1.737  14.979 -23.004  1.00  0.00      RA0  N
ATOM     94  H   CYS A  11       1.889  14.899 -23.992  1.00  0.00      RA0  H
ATOM     95  CA  CYS A  11       0.390  15.338 -22.587  1.00  0.00      RA0  C
ATOM     96  CB  CYS A  11      -0.441  15.704 -23.816  1.00  0.00      RA0  C
ATOM     97  SG  CYS A  11       0.204  17.190 -24.626  1.00  0.00      RA0  S
ATOM     98  C   CYS A  11      -0.299  14.300 -21.704  1.00  0.00      RA0  C
ATOM     99  O   CYS A  11      -1.188  14.644 -20.928  1.00  0.00      RA0  O
ATOM    100  N   ILE A  12       0.103  13.014 -21.775  1.00  0.00      RA0  N
ATOM    101  H   ILE A  12       0.801  12.781 -22.454  1.00  0.00      RA0  H
ATOM    102  CA  ILE A  12      -0.316  11.977 -20.840  1.00  0.00      RA0  C
ATOM    103  CB  ILE A  12      -0.324  10.626 -21.555  1.00  0.00      RA0  C
ATOM    104  CG2 ILE A  12      -0.792   9.500 -20.631  1.00  0.00      RA0  C
ATOM    105  CG1 ILE A  12      -1.148  10.703 -22.840  1.00  0.00      RA0  C
ATOM    106  CD1 ILE A  12      -1.032   9.431 -23.680  1.00  0.00      RA0  C
ATOM    107  C   ILE A  12       0.587  11.915 -19.610  1.00  0.00      RA0  C
ATOM    108  O   ILE A  12       0.119  11.910 -18.473  1.00  0.00      RA0  O
ATOM    109  N   ILE A  13       1.924  11.895 -19.801  1.00  0.00      RA0  N
ATOM    110  H   ILE A  13       2.256  11.960 -20.743  1.00  0.00      RA0  H
ATOM    111  CA  ILE A  13       2.911  11.764 -18.733  1.00  0.00      RA0  C
ATOM    112  CB  ILE A  13       4.307  11.554 -19.324  1.00  0.00      RA0  C
ATOM    113  CG2 ILE A  13       5.384  11.575 -18.246  1.00  0.00      RA0  C
ATOM    114  CG1 ILE A  13       4.361  10.238 -20.102  1.00  0.00      RA0  C
ATOM    115  CD1 ILE A  13       5.715  10.028 -20.780  1.00  0.00      RA0  C
ATOM    116  C   ILE A  13       2.886  12.912 -17.731  1.00  0.00      RA0  C
ATOM    117  O   ILE A  13       2.920  12.704 -16.523  1.00  0.00      RA0  O
ATOM    118  N   LEU A  14       2.795  14.173 -18.197  1.00  0.00      RA0  N
ATOM    119  H   LEU A  14       2.689  14.303 -19.183  1.00  0.00      RA0  H
ATOM    120  CA  LEU A  14       2.815  15.343 -17.332  1.00  0.00      RA0  C
ATOM    121  CB  LEU A  14       3.016  16.629 -18.144  1.00  0.00      RA0  C
ATOM    122  CG  LEU A  14       3.335  17.841 -17.269  1.00  0.00      RA0  C
ATOM    123  CD1 LEU A  14       4.600  17.626 -16.436  1.00  0.00      RA0  C
ATOM    124  CD2 LEU A  14       3.400  19.128 -18.092  1.00  0.00      RA0  C
ATOM    125  C   LEU A  14       1.661  15.445 -16.320  1.00  0.00      RA0  C
ATOM    126  O   LEU A  14       1.973  15.670 -15.147  1.00  0.00      RA0  O
ATOM    127  N   PRO A  15       0.366  15.234 -16.620  1.00  0.00      RA0  N
ATOM    128  CD  PRO A  15      -0.197  15.171 -17.966  1.00  0.00      RA0  C
ATOM    129  CA  PRO A  15      -0.685  15.080 -15.616  1.00  0.00      RA0  C
ATOM    130  CB  PRO A  15      -1.957  14.841 -16.434  1.00  0.00      RA0  C
ATOM    131  CG  PRO A  15      -1.672  15.488 -17.780  1.00  0.00      RA0  C
ATOM    132  C   PRO A  15      -0.445  13.968 -14.618  1.00  0.00      RA0  C
ATOM    133  O   PRO A  15      -0.671  14.179 -13.431  1.00  0.00      RA0  O
ATOM    134  N   ILE A  16       0.016  12.778 -15.062  1.00  0.00      RA0  N
ATOM    135  H   ILE A  16       0.189  12.673 -16.044  1.00  0.00      RA0  H
ATOM    136  CA  ILE A  16       0.313  11.646 -14.186  1.00  0.00      RA0  C
ATOM    137  CB  ILE A  16       0.725  10.425 -15.012  1.00  0.00      RA0  C
ATOM    138  CG2 ILE A  16       1.202   9.276 -14.125  1.00  0.00      RA0  C
ATOM    139  CG1 ILE A  16      -0.418   9.981 -15.923  1.00  0.00      RA0  C
ATOM    140  CD1 ILE A  16      -0.012   8.795 -16.799  1.00  0.00      RA0  C
ATOM    141  C   ILE A  16       1.398  11.999 -13.169  1.00  0.00      RA0  C
ATOM    142  O   ILE A  16       1.272  11.728 -11.975  1.00  0.00      RA0  O
ATOM    143  N   THR A  17       2.467  12.686 -13.619  1.00  0.00      RA0  N
ATOM    144  H   THR A  17       2.502  12.900 -14.595  1.00  0.00      RA0  H
ATOM    145  CA  THR A  17       3.541  13.211 -12.777  1.00  0.00      RA0  C
ATOM    146  CB  THR A  17       4.597  13.775 -13.709  1.00  0.00      RA0  C
ATOM    147  OG1 THR A  17       4.957  12.763 -14.657  1.00  0.00      RA0  O
ATOM    148  HG1 THR A  17       4.222  12.650 -15.252  1.00  0.00      RA0  H
ATOM    149  CG2 THR A  17       5.826  14.279 -12.948  1.00  0.00      RA0  C
ATOM    150  C   THR A  17       3.058  14.213 -11.744  1.00  0.00      RA0  C
ATOM    151  O   THR A  17       3.417  14.133 -10.576  1.00  0.00      RA0  O
ATOM    152  N   ILE A  18       2.173  15.157 -12.132  1.00  0.00      RA0  N
ATOM    153  H   ILE A  18       1.905  15.181 -13.098  1.00  0.00      RA0  H
ATOM    154  CA  ILE A  18       1.546  16.117 -11.226  1.00  0.00      RA0  C
ATOM    155  CB  ILE A  18       0.690  17.108 -12.018  1.00  0.00      RA0  C
ATOM    156  CG2 ILE A  18      -0.151  17.997 -11.099  1.00  0.00      RA0  C
ATOM    157  CG1 ILE A  18       1.567  17.936 -12.957  1.00  0.00      RA0  C
ATOM    158  CD1 ILE A  18       0.744  18.807 -13.907  1.00  0.00      RA0  C
ATOM    159  C   ILE A  18       0.715  15.419 -10.156  1.00  0.00      RA0  C
ATOM    160  O   ILE A  18       0.826  15.735  -8.969  1.00  0.00      RA0  O
ATOM    161  N   PHE A  19      -0.087  14.399 -10.538  1.00  0.00      RA0  N
ATOM    162  H   PHE A  19      -0.152  14.187 -11.515  1.00  0.00      RA0  H
ATOM    163  CA  PHE A  19      -0.817  13.566  -9.596  1.00  0.00      RA0  C
ATOM    164  CB  PHE A  19      -1.728  12.565 -10.312  1.00  0.00      RA0  C
ATOM    165  CG  PHE A  19      -2.697  13.262 -11.237  1.00  0.00      RA0  C
ATOM    166  CD1 PHE A  19      -3.172  14.534 -10.940  1.00  0.00      RA0  C
ATOM    167  CD2 PHE A  19      -3.115  12.617 -12.395  1.00  0.00      RA0  C
ATOM    168  CE1 PHE A  19      -4.045  15.170 -11.814  1.00  0.00      RA0  C
ATOM    169  CE2 PHE A  19      -3.989  13.252 -13.268  1.00  0.00      RA0  C
ATOM    170  CZ  PHE A  19      -4.446  14.533 -12.982  1.00  0.00      RA0  C
ATOM    171  C   PHE A  19       0.083  12.795  -8.643  1.00  0.00      RA0  C
ATOM    172  O   PHE A  19      -0.149  12.794  -7.438  1.00  0.00      RA0  O
ATOM    173  N   TYR A  20       1.167  12.161  -9.138  1.00  0.00      RA0  N
ATOM    174  H   TYR A  20       1.323  12.183 -10.126  1.00  0.00      RA0  H
ATOM    175  CA  TYR A  20       2.136  11.494  -8.285  1.00  0.00      RA0  C
ATOM    176  CB  TYR A  20       3.212  10.806  -9.120  1.00  0.00      RA0  C
ATOM    177  CG  TYR A  20       2.732   9.485  -9.669  1.00  0.00      RA0  C
ATOM    178  CD1 TYR A  20       1.731   8.772  -9.019  1.00  0.00      RA0  C
ATOM    179  CE1 TYR A  20       1.331   7.536  -9.512  1.00  0.00      RA0  C
ATOM    180  CD2 TYR A  20       3.319   8.969 -10.818  1.00  0.00      RA0  C
ATOM    181  CE2 TYR A  20       2.921   7.733 -11.309  1.00  0.00      RA0  C
ATOM    182  CZ  TYR A  20       1.925   7.017 -10.658  1.00  0.00      RA0  C
ATOM    183  OH  TYR A  20       1.526   5.793 -11.154  1.00  0.00      RA0  O
ATOM    184  HH  TYR A  20       2.060   5.575 -11.909  1.00  0.00      RA0  H
ATOM    185  C   TYR A  20       2.827  12.431  -7.299  1.00  0.00      RA0  C
ATOM    186  O   TYR A  20       2.948  12.125  -6.120  1.00  0.00      RA0  O
ATOM    187  N   CYS A  21       3.244  13.631  -7.737  1.00  0.00      RA0  N
ATOM    188  H   CYS A  21       3.152  13.855  -8.708  1.00  0.00      RA0  H
ATOM    189  CA  CYS A  21       3.813  14.644  -6.864  1.00  0.00      RA0  C
ATOM    190  CB  CYS A  21       4.367  15.788  -7.711  1.00  0.00      RA0  C
ATOM    191  SG  CYS A  21       5.639  15.215  -8.866  1.00  0.00      RA0  S
ATOM    192  C   CYS A  21       2.851  15.139  -5.781  1.00  0.00      RA0  C
ATOM    193  O   CYS A  21       3.243  15.318  -4.630  1.00  0.00      RA0  O
ATOM    194  N   PHE A  22       1.551  15.323  -6.096  1.00  0.00      RA0  N
ATOM    195  H   PHE A  22       1.267  15.197  -7.050  1.00  0.00      RA0  H
ATOM    196  CA  PHE A  22       0.515  15.584  -5.104  1.00  0.00      RA0  C
ATOM    197  CB  PHE A  22      -0.791  15.855  -5.853  1.00  0.00      RA0  C
ATOM    198  CG  PHE A  22      -1.926  16.158  -4.905  1.00  0.00      RA0  C
ATOM    199  CD1 PHE A  22      -2.890  15.191  -4.647  1.00  0.00      RA0  C
ATOM    200  CD2 PHE A  22      -2.017  17.409  -4.308  1.00  0.00      RA0  C
ATOM    201  CE1 PHE A  22      -3.959  15.482  -3.808  1.00  0.00      RA0  C
ATOM    202  CE2 PHE A  22      -3.088  17.701  -3.471  1.00  0.00      RA0  C
ATOM    203  CZ  PHE A  22      -4.064  16.741  -3.230  1.00  0.00      RA0  C
ATOM    204  C   PHE A  22       0.348  14.439  -4.096  1.00  0.00      RA0  C
ATOM    205  O   PHE A  22       0.318  14.665  -2.886  1.00  0.00      RA0  O
ATOM    206  N   ILE A  23       0.292  13.173  -4.570  1.00  0.00      RA0  N
ATOM    207  H   ILE A  23       0.344  13.044  -5.562  1.00  0.00      RA0  H
ATOM    208  CA  ILE A  23       0.195  11.986  -3.726  1.00  0.00      RA0  C
ATOM    209  CB  ILE A  23       0.013  10.722  -4.577  1.00  0.00      RA0  C
ATOM    210  CG2 ILE A  23       0.071   9.456  -3.723  1.00  0.00      RA0  C
ATOM    211  CG1 ILE A  23      -1.287  10.767  -5.378  1.00  0.00      RA0  C
ATOM    212  CD1 ILE A  23      -1.390   9.597  -6.360  1.00  0.00      RA0  C
ATOM    213  C   ILE A  23       1.413  11.842  -2.812  1.00  0.00      RA0  C
ATOM    214  O   ILE A  23       1.287  11.538  -1.631  1.00  0.00      RA0  O
ATOM    215  N   PHE A  24       2.634  12.126  -3.309  1.00  0.00      RA0  N
ATOM    216  H   PHE A  24       2.707  12.349  -4.280  1.00  0.00      RA0  H
ATOM    217  CA  PHE A  24       3.832  12.160  -2.486  1.00  0.00      RA0  C
ATOM    218  CB  PHE A  24       5.062  12.451  -3.343  1.00  0.00      RA0  C
ATOM    219  CG  PHE A  24       6.307  12.032  -2.598  1.00  0.00      RA0  C
ATOM    220  CD1 PHE A  24       7.192  12.990  -2.120  1.00  0.00      RA0  C
ATOM    221  CD2 PHE A  24       6.567  10.682  -2.397  1.00  0.00      RA0  C
ATOM    222  CE1 PHE A  24       8.345  12.596  -1.451  1.00  0.00      RA0  C
ATOM    223  CE2 PHE A  24       7.720  10.288  -1.729  1.00  0.00      RA0  C
ATOM    224  CZ  PHE A  24       8.612  11.245  -1.260  1.00  0.00      RA0  C
ATOM    225  C   PHE A  24       3.754  13.159  -1.331  1.00  0.00      RA0  C
ATOM    226  O   PHE A  24       3.955  12.804  -0.176  1.00  0.00      RA0  O
ATOM    227  N   VAL A  25       3.410  14.435  -1.612  1.00  0.00      RA0  N
ATOM    228  H   VAL A  25       3.183  14.667  -2.561  1.00  0.00      RA0  H
ATOM    229  CA  VAL A  25       3.351  15.469  -0.588  1.00  0.00      RA0  C
ATOM    230  CB  VAL A  25       3.195  16.847  -1.233  1.00  0.00      RA0  C
ATOM    231  CG1 VAL A  25       3.028  17.945  -0.180  1.00  0.00      RA0  C
ATOM    232  CG2 VAL A  25       4.373  17.133  -2.166  1.00  0.00      RA0  C
ATOM    233  C   VAL A  25       2.254  15.224   0.435  1.00  0.00      RA0  C
ATOM    234  O   VAL A  25       2.494  15.265   1.638  1.00  0.00      RA0  O
ATOM    235  N   VAL A  26       1.024  14.895  -0.014  1.00  0.00      RA0  N
ATOM    236  H   VAL A  26       0.890  14.807  -1.004  1.00  0.00      RA0  H
ATOM    237  CA  VAL A  26      -0.095  14.585   0.872  1.00  0.00      RA0  C
ATOM    238  CB  VAL A  26      -1.394  14.460   0.076  1.00  0.00      RA0  C
ATOM    239  CG1 VAL A  26      -2.565  13.993   0.945  1.00  0.00      RA0  C
ATOM    240  CG2 VAL A  26      -1.699  15.794  -0.601  1.00  0.00      RA0  C
ATOM    241  C   VAL A  26       0.167  13.342   1.707  1.00  0.00      RA0  C
ATOM    242  O   VAL A  26      -0.104  13.304   2.909  1.00  0.00      RA0  O
ATOM    243  N   GLY A  27       0.753  12.297   1.099  1.00  0.00      RA0  N
ATOM    244  H   GLY A  27       1.009  12.360   0.132  1.00  0.00      RA0  H
ATOM    245  CA  GLY A  27       0.998  11.029   1.759  1.00  0.00      RA0  C
ATOM    246  C   GLY A  27       2.113  11.063   2.765  1.00  0.00      RA0  C
ATOM    247  O   GLY A  27       1.985  10.526   3.858  1.00  0.00      RA0  O
ATOM    248  N   ILE A  28       3.247  11.710   2.423  1.00  0.00      RA0  N
ATOM    249  H   ILE A  28       3.297  12.132   1.515  1.00  0.00      RA0  H
ATOM    250  CA  ILE A  28       4.372  11.879   3.332  1.00  0.00      RA0  C
ATOM    251  CB  ILE A  28       5.593  12.435   2.593  1.00  0.00      RA0  C
ATOM    252  CG2 ILE A  28       6.682  12.915   3.554  1.00  0.00      RA0  C
ATOM    253  CG1 ILE A  28       6.131  11.391   1.613  1.00  0.00      RA0  C
ATOM    254  CD1 ILE A  28       6.654  10.133   2.304  1.00  0.00      RA0  C
ATOM    255  C   ILE A  28       4.002  12.748   4.522  1.00  0.00      RA0  C
ATOM    256  O   ILE A  28       4.229  12.358   5.667  1.00  0.00      RA0  O
ATOM    257  N   VAL A  29       3.354  13.913   4.289  1.00  0.00      RA0  N
ATOM    258  H   VAL A  29       3.143  14.168   3.342  1.00  0.00      RA0  H
ATOM    259  CA  VAL A  29       2.897  14.800   5.353  1.00  0.00      RA0  C
ATOM    260  CB  VAL A  29       2.437  16.146   4.787  1.00  0.00      RA0  C
ATOM    261  CG1 VAL A  29       1.768  17.018   5.852  1.00  0.00      RA0  C
ATOM    262  CG2 VAL A  29       3.622  16.868   4.139  1.00  0.00      RA0  C
ATOM    263  C   VAL A  29       1.824  14.160   6.220  1.00  0.00      RA0  C
ATOM    264  O   VAL A  29       1.888  14.214   7.445  1.00  0.00      RA0  O
ATOM    265  N   GLY A  30       0.828  13.479   5.609  1.00  0.00      RA0  N
ATOM    266  H   GLY A  30       0.820  13.407   4.610  1.00  0.00      RA0  H
ATOM    267  CA  GLY A  30      -0.290  12.900   6.343  1.00  0.00      RA0  C
ATOM    268  C   GLY A  30       0.081  11.728   7.208  1.00  0.00      RA0  C
ATOM    269  O   GLY A  30      -0.348  11.624   8.352  1.00  0.00      RA0  O
ATOM    270  N   ASN A  31       0.919  10.812   6.688  1.00  0.00      RA0  N
ATOM    271  H   ASN A  31       1.260  10.947   5.755  1.00  0.00      RA0  H
ATOM    272  CA  ASN A  31       1.412   9.676   7.447  1.00  0.00      RA0  C
ATOM    273  CB  ASN A  31       1.958   8.586   6.527  1.00  0.00      RA0  C
ATOM    274  CG  ASN A  31       0.773   7.835   5.962  1.00  0.00      RA0  C
ATOM    275  OD1 ASN A  31      -0.020   7.255   6.695  1.00  0.00      RA0  O
ATOM    276  ND2 ASN A  31       0.664   7.924   4.624  1.00  0.00      RA0  N
ATOM    277 HD21 ASN A  31       1.322   8.461   4.091  1.00  0.00      RA0  H
ATOM    278 HD22 ASN A  31      -0.090   7.476   4.131  1.00  0.00      RA0  H
ATOM    279  C   ASN A  31       2.403  10.048   8.543  1.00  0.00      RA0  C
ATOM    280  O   ASN A  31       2.332   9.547   9.655  1.00  0.00      RA0  O
ATOM    281  N   LEU A  32       3.331  10.992   8.269  1.00  0.00      RA0  N
ATOM    282  H   LEU A  32       3.384  11.379   7.345  1.00  0.00      RA0  H
ATOM    283  CA  LEU A  32       4.218  11.538   9.287  1.00  0.00      RA0  C
ATOM    284  CB  LEU A  32       5.253  12.468   8.657  1.00  0.00      RA0  C
ATOM    285  CG  LEU A  32       6.384  12.841   9.612  1.00  0.00      RA0  C
ATOM    286  CD1 LEU A  32       7.112  11.602  10.140  1.00  0.00      RA0  C
ATOM    287  CD2 LEU A  32       7.346  13.847   8.981  1.00  0.00      RA0  C
ATOM    288  C   LEU A  32       3.461  12.250  10.406  1.00  0.00      RA0  C
ATOM    289  O   LEU A  32       3.783  12.095  11.588  1.00  0.00      RA0  O
ATOM    290  N   ALA A  33       2.390  13.001  10.068  1.00  0.00      RA0  N
ATOM    291  H   ALA A  33       2.196  13.139   9.095  1.00  0.00      RA0  H
ATOM    292  CA  ALA A  33       1.477  13.597  11.019  1.00  0.00      RA0  C
ATOM    293  CB  ALA A  33       0.405  14.428  10.313  1.00  0.00      RA0  C
ATOM    294  C   ALA A  33       0.780  12.576  11.922  1.00  0.00      RA0  C
ATOM    295  O   ALA A  33       0.705  12.784  13.128  1.00  0.00      RA0  O
ATOM    296  N   ILE A  34       0.325  11.408  11.393  1.00  0.00      RA0  N
ATOM    297  H   ILE A  34       0.371  11.288  10.399  1.00  0.00      RA0  H
ATOM    298  CA  ILE A  34      -0.208  10.320  12.223  1.00  0.00      RA0  C
ATOM    299  CB  ILE A  34      -0.690   9.150  11.360  1.00  0.00      RA0  C
ATOM    300  CG2 ILE A  34      -1.135   7.969  12.224  1.00  0.00      RA0  C
ATOM    301  CG1 ILE A  34      -1.808   9.577  10.412  1.00  0.00      RA0  C
ATOM    302  CD1 ILE A  34      -2.292   8.405   9.558  1.00  0.00      RA0  C
ATOM    303  C   ILE A  34       0.808   9.834  13.246  1.00  0.00      RA0  C
ATOM    304  O   ILE A  34       0.524   9.737  14.441  1.00  0.00      RA0  O
ATOM    305  N   CYS A  35       2.049   9.575  12.798  1.00  0.00      RA0  N
ATOM    306  H   CYS A  35       2.233   9.665  11.815  1.00  0.00      RA0  H
ATOM    307  CA  CYS A  35       3.118   9.092  13.646  1.00  0.00      RA0  C
ATOM    308  CB  CYS A  35       4.320   8.749  12.770  1.00  0.00      RA0  C
ATOM    309  SG  CYS A  35       3.913   7.528  11.500  1.00  0.00      RA0  S
ATOM    310  C   CYS A  35       3.507  10.060  14.759  1.00  0.00      RA0  C
ATOM    311  O   CYS A  35       3.649   9.672  15.912  1.00  0.00      RA0  O
ATOM    312  N   ILE A  36       3.638  11.367  14.441  1.00  0.00      RA0  N
ATOM    313  H   ILE A  36       3.488  11.633  13.486  1.00  0.00      RA0  H
ATOM    314  CA  ILE A  36       3.878  12.420  15.425  1.00  0.00      RA0  C
ATOM    315  CB  ILE A  36       4.196  13.741  14.719  1.00  0.00      RA0  C
ATOM    316  CG2 ILE A  36       4.318  14.901  15.710  1.00  0.00      RA0  C
ATOM    317  CG1 ILE A  36       5.458  13.599  13.867  1.00  0.00      RA0  C
ATOM    318  CD1 ILE A  36       5.738  14.854  13.039  1.00  0.00      RA0  C
ATOM    319  C   ILE A  36       2.724  12.600  16.409  1.00  0.00      RA0  C
ATOM    320  O   ILE A  36       2.945  12.708  17.615  1.00  0.00      RA0  O
ATOM    321  N   VAL A  37       1.455  12.616  15.939  1.00  0.00      RA0  N
ATOM    322  H   VAL A  37       1.309  12.475  14.957  1.00  0.00      RA0  H
ATOM    323  CA  VAL A  37       0.270  12.764  16.786  1.00  0.00      RA0  C
ATOM    324  CB  VAL A  37      -0.988  12.991  15.944  1.00  0.00      RA0  C
ATOM    325  CG1 VAL A  37      -2.265  12.864  16.775  1.00  0.00      RA0  C
ATOM    326  CG2 VAL A  37      -0.915  14.357  15.262  1.00  0.00      RA0  C
ATOM    327  C   VAL A  37       0.089  11.612  17.767  1.00  0.00      RA0  C
ATOM    328  O   VAL A  37      -0.187  11.828  18.943  1.00  0.00      RA0  O
ATOM    329  N   ILE A  38       0.282  10.349  17.330  1.00  0.00      RA0  N
ATOM    330  H   ILE A  38       0.518  10.206  16.366  1.00  0.00      RA0  H
ATOM    331  CA  ILE A  38       0.226   9.197  18.216  1.00  0.00      RA0  C
ATOM    332  CB  ILE A  38       0.127   7.894  17.421  1.00  0.00      RA0  C
ATOM    333  CG2 ILE A  38       0.186   6.661  18.328  1.00  0.00      RA0  C
ATOM    334  CG1 ILE A  38      -1.163   7.912  16.600  1.00  0.00      RA0  C
ATOM    335  CD1 ILE A  38      -1.360   6.634  15.789  1.00  0.00      RA0  C
ATOM    336  C   ILE A  38       1.367   9.174  19.225  1.00  0.00      RA0  C
ATOM    337  O   ILE A  38       1.152   9.000  20.415  1.00  0.00      RA0  O
ATOM    338  N   ALA A  39       2.619   9.415  18.779  1.00  0.00      RA0  N
ATOM    339  H   ALA A  39       2.767   9.582  17.802  1.00  0.00      RA0  H
ATOM    340  CA  ALA A  39       3.774   9.419  19.655  1.00  0.00      RA0  C
ATOM    341  CB  ALA A  39       5.066   9.544  18.847  1.00  0.00      RA0  C
ATOM    342  C   ALA A  39       3.763  10.512  20.721  1.00  0.00      RA0  C
ATOM    343  O   ALA A  39       4.167  10.276  21.855  1.00  0.00      RA0  O
ATOM    344  N   LYS A  40       3.271  11.727  20.398  1.00  0.00      RA0  N
ATOM    345  H   LYS A  40       2.914  11.868  19.472  1.00  0.00      RA0  H
ATOM    346  CA  LYS A  40       3.211  12.826  21.351  1.00  0.00      RA0  C
ATOM    347  CB  LYS A  40       3.299  14.132  20.534  1.00  0.00      RA0  C
ATOM    348  CG  LYS A  40       3.420  15.484  21.258  1.00  0.00      RA0  C
ATOM    349  CD  LYS A  40       3.535  16.645  20.257  1.00  0.00      RA0  C
ATOM    350  CE  LYS A  40       3.557  18.050  20.875  1.00  0.00      RA0  C
ATOM    351  NZ  LYS A  40       3.656  19.089  19.828  1.00  0.00      RA0  N
ATOM    352  HZ1 LYS A  40       4.049  19.958  20.243  1.00  0.00      RA0  H
ATOM    353  HZ2 LYS A  40       4.291  18.765  19.072  1.00  0.00      RA0  H
ATOM    354  HZ3 LYS A  40       2.730  19.327  19.407  1.00  0.00      RA0  H
ATOM    355  C   LYS A  40       2.006  12.819  22.286  1.00  0.00      RA0  C
ATOM    356  O   LYS A  40       1.993  13.563  23.267  1.00  0.00      RA0  O
ATOM    357  N   ASN A  41       0.973  11.984  22.052  1.00  0.00      RA0  N
ATOM    358  H   ASN A  41       1.034  11.277  21.343  1.00  0.00      RA0  H
ATOM    359  CA  ASN A  41      -0.185  11.942  22.922  1.00  0.00      RA0  C
ATOM    360  CB  ASN A  41      -1.497  12.163  22.166  1.00  0.00      RA0  C
ATOM    361  CG  ASN A  41      -1.684  13.623  21.821  1.00  0.00      RA0  C
ATOM    362  OD1 ASN A  41      -2.363  14.376  22.515  1.00  0.00      RA0  O
ATOM    363  ND2 ASN A  41      -1.026  13.982  20.708  1.00  0.00      RA0  N
ATOM    364 HD21 ASN A  41      -0.582  13.271  20.154  1.00  0.00      RA0  H
ATOM    365 HD22 ASN A  41      -0.929  14.925  20.388  1.00  0.00      RA0  H
ATOM    366  C   ASN A  41      -0.263  10.582  23.607  1.00  0.00      RA0  C
ATOM    367  O   ASN A  41      -0.670   9.596  23.023  1.00  0.00      RA0  O
ATOM    368  N   ARG A  42       0.050  10.523  24.928  1.00  0.00      RA0  N
ATOM    369  H   ARG A  42       0.387  11.369  25.339  1.00  0.00      RA0  H
ATOM    370  CA  ARG A  42      -0.047   9.306  25.738  1.00  0.00      RA0  C
ATOM    371  CB  ARG A  42       0.484   9.637  27.130  1.00  0.00      RA0  C
ATOM    372  CG  ARG A  42       0.925   8.439  27.968  1.00  0.00      RA0  C
ATOM    373  CD  ARG A  42       1.470   8.920  29.313  1.00  0.00      RA0  C
ATOM    374  NE  ARG A  42       2.079   7.833  30.074  1.00  0.00      RA0  N
ATOM    375  HE  ARG A  42       2.428   7.061  29.531  1.00  0.00      RA0  H
ATOM    376  CZ  ARG A  42       2.200   7.979  31.427  1.00  0.00      RA0  C
ATOM    377  NH1 ARG A  42       1.656   9.064  32.025  1.00  0.00      RA0  N
ATOM    378 HH11 ARG A  42       1.658   9.207  33.029  1.00  0.00      RA0  H
ATOM    379 HH12 ARG A  42       1.201   9.789  31.502  1.00  0.00      RA0  H
ATOM    380  NH2 ARG A  42       2.856   7.036  32.142  1.00  0.00      RA0  N
ATOM    381 HH21 ARG A  42       2.976   7.112  33.138  1.00  0.00      RA0  H
ATOM    382 HH22 ARG A  42       3.252   6.219  31.711  1.00  0.00      RA0  H
ATOM    383  C   ARG A  42      -1.457   8.715  25.807  1.00  0.00      RA0  C
ATOM    384  O   ARG A  42      -1.663   7.510  25.887  1.00  0.00      RA0  O
ATOM    385  N   SER A  43      -2.480   9.582  25.711  1.00  0.00      RA0  N
ATOM    386  H   SER A  43      -2.269  10.555  25.652  1.00  0.00      RA0  H
ATOM    387  CA  SER A  43      -3.887   9.228  25.628  1.00  0.00      RA0  C
ATOM    388  CB  SER A  43      -4.579  10.553  25.878  1.00  0.00      RA0  C
ATOM    389  OG  SER A  43      -3.621  11.365  26.577  1.00  0.00      RA0  O
ATOM    390  HG  SER A  43      -4.111  12.081  26.966  1.00  0.00      RA0  H
ATOM    391  C   SER A  43      -4.273   8.518  24.333  1.00  0.00      RA0  C
ATOM    392  O   SER A  43      -5.355   7.943  24.230  1.00  0.00      RA0  O
ATOM    393  N   MET A  44      -3.381   8.520  23.318  1.00  0.00      RA0  N
ATOM    394  H   MET A  44      -2.481   8.944  23.432  1.00  0.00      RA0  H
ATOM    395  CA  MET A  44      -3.553   7.791  22.086  1.00  0.00      RA0  C
ATOM    396  CB  MET A  44      -3.167   8.646  20.877  1.00  0.00      RA0  C
ATOM    397  CG  MET A  44      -4.128   9.811  20.637  1.00  0.00      RA0  C
ATOM    398  SD  MET A  44      -5.768   9.280  20.120  1.00  0.00      RA0  S
ATOM    399  CE  MET A  44      -5.332   8.721  18.465  1.00  0.00      RA0  C
ATOM    400  C   MET A  44      -2.748   6.500  22.084  1.00  0.00      RA0  C
ATOM    401  O   MET A  44      -2.762   5.767  21.105  1.00  0.00      RA0  O
ATOM    402  N   HIS A  45      -2.041   6.154  23.184  1.00  0.00      RA0  N
ATOM    403  H   HIS A  45      -2.092   6.710  24.015  1.00  0.00      RA0  H
ATOM    404  CA  HIS A  45      -1.284   4.912  23.268  1.00  0.00      RA0  C
ATOM    405  CB  HIS A  45      -0.125   5.030  24.257  1.00  0.00      RA0  C
ATOM    406  CG  HIS A  45       1.090   5.550  23.525  1.00  0.00      RA0  C
ATOM    407  ND1 HIS A  45       2.299   5.707  24.095  1.00  0.00      RA0  N
ATOM    408  HD1 HIS A  45       2.532   5.516  25.027  1.00  0.00      RA0  H
ATOM    409  CD2 HIS A  45       1.178   5.911  22.178  1.00  0.00      RA0  C
ATOM    410  NE2 HIS A  45       2.460   6.281  21.944  1.00  0.00      RA0  N
ATOM    411  CE1 HIS A  45       3.151   6.163  23.122  1.00  0.00      RA0  C
ATOM    412  C   HIS A  45      -2.144   3.686  23.563  1.00  0.00      RA0  C
ATOM    413  O   HIS A  45      -2.065   3.090  24.631  1.00  0.00      RA0  O
ATOM    414  N   THR A  46      -2.982   3.275  22.591  1.00  0.00      RA0  N
ATOM    415  H   THR A  46      -3.002   3.790  21.733  1.00  0.00      RA0  H
ATOM    416  CA  THR A  46      -3.910   2.149  22.684  1.00  0.00      RA0  C
ATOM    417  CB  THR A  46      -5.245   2.831  22.506  1.00  0.00      RA0  C
ATOM    418  OG1 THR A  46      -5.031   4.229  22.753  1.00  0.00      RA0  O
ATOM    419  HG1 THR A  46      -4.752   4.291  23.661  1.00  0.00      RA0  H
ATOM    420  CG2 THR A  46      -6.340   2.255  23.404  1.00  0.00      RA0  C
ATOM    421  C   THR A  46      -3.576   1.152  21.593  1.00  0.00      RA0  C
ATOM    422  O   THR A  46      -3.027   1.521  20.564  1.00  0.00      RA0  O
ATOM    423  N   ALA A  47      -3.917  -0.151  21.773  1.00  0.00      RA0  N
ATOM    424  H   ALA A  47      -4.349  -0.402  22.639  1.00  0.00      RA0  H
ATOM    425  CA  ALA A  47      -3.613  -1.226  20.836  1.00  0.00      RA0  C
ATOM    426  CB  ALA A  47      -4.264  -2.531  21.300  1.00  0.00      RA0  C
ATOM    427  C   ALA A  47      -4.026  -0.958  19.383  1.00  0.00      RA0  C
ATOM    428  O   ALA A  47      -3.217  -1.124  18.472  1.00  0.00      RA0  O
ATOM    429  N   THR A  48      -5.255  -0.431  19.159  1.00  0.00      RA0  N
ATOM    430  H   THR A  48      -5.915  -0.341  19.904  1.00  0.00      RA0  H
ATOM    431  CA  THR A  48      -5.719  -0.035  17.834  1.00  0.00      RA0  C
ATOM    432  CB  THR A  48      -7.141   0.396  18.055  1.00  0.00      RA0  C
ATOM    433  OG1 THR A  48      -7.694  -0.458  19.073  1.00  0.00      RA0  O
ATOM    434  HG1 THR A  48      -7.429  -1.352  18.826  1.00  0.00      RA0  H
ATOM    435  CG2 THR A  48      -7.943   0.374  16.756  1.00  0.00      RA0  C
ATOM    436  C   THR A  48      -4.856   1.020  17.173  1.00  0.00      RA0  C
ATOM    437  O   THR A  48      -4.522   0.965  15.986  1.00  0.00      RA0  O
ATOM    438  N   ASN A  49      -4.472   2.047  17.942  1.00  0.00      RA0  N
ATOM    439  H   ASN A  49      -4.603   1.968  18.929  1.00  0.00      RA0  H
ATOM    440  CA  ASN A  49      -3.706   3.178  17.457  1.00  0.00      RA0  C
ATOM    441  CB  ASN A  49      -3.689   4.332  18.457  1.00  0.00      RA0  C
ATOM    442  CG  ASN A  49      -5.090   4.865  18.669  1.00  0.00      RA0  C
ATOM    443  OD1 ASN A  49      -5.941   4.835  17.786  1.00  0.00      RA0  O
ATOM    444  ND2 ASN A  49      -5.308   5.312  19.915  1.00  0.00      RA0  N
ATOM    445 HD21 ASN A  49      -4.563   5.291  20.589  1.00  0.00      RA0  H
ATOM    446 HD22 ASN A  49      -6.180   5.680  20.230  1.00  0.00      RA0  H
ATOM    447  C   ASN A  49      -2.283   2.783  17.093  1.00  0.00      RA0  C
ATOM    448  O   ASN A  49      -1.671   3.368  16.205  1.00  0.00      RA0  O
ATOM    449  N   TYR A  50      -1.732   1.726  17.719  1.00  0.00      RA0  N
ATOM    450  H   TYR A  50      -2.234   1.306  18.477  1.00  0.00      RA0  H
ATOM    451  CA  TYR A  50      -0.495   1.105  17.283  1.00  0.00      RA0  C
ATOM    452  CB  TYR A  50       0.001   0.093  18.320  1.00  0.00      RA0  C
ATOM    453  CG  TYR A  50       0.745   0.812  19.424  1.00  0.00      RA0  C
ATOM    454  CD1 TYR A  50       1.946   0.293  19.895  1.00  0.00      RA0  C
ATOM    455  CE1 TYR A  50       2.655   0.965  20.884  1.00  0.00      RA0  C
ATOM    456  CD2 TYR A  50       0.247   1.991  19.964  1.00  0.00      RA0  C
ATOM    457  CE2 TYR A  50       0.957   2.666  20.947  1.00  0.00      RA0  C
ATOM    458  CZ  TYR A  50       2.167   2.159  21.402  1.00  0.00      RA0  C
ATOM    459  OH  TYR A  50       2.880   2.844  22.363  1.00  0.00      RA0  O
ATOM    460  HH  TYR A  50       2.668   3.770  22.302  1.00  0.00      RA0  H
ATOM    461  C   TYR A  50      -0.591   0.480  15.888  1.00  0.00      RA0  C
ATOM    462  O   TYR A  50       0.340   0.591  15.095  1.00  0.00      RA0  O
ATOM    463  N   TYR A  51      -1.736  -0.141  15.510  1.00  0.00      RA0  N
ATOM    464  H   TYR A  51      -2.484  -0.209  16.171  1.00  0.00      RA0  H
ATOM    465  CA  TYR A  51      -1.977  -0.537  14.123  1.00  0.00      RA0  C
ATOM    466  CB  TYR A  51      -3.275  -1.324  13.924  1.00  0.00      RA0  C
ATOM    467  CG  TYR A  51      -3.521  -2.367  14.986  1.00  0.00      RA0  C
ATOM    468  CD1 TYR A  51      -2.514  -3.214  15.442  1.00  0.00      RA0  C
ATOM    469  CE1 TYR A  51      -2.797  -4.163  16.421  1.00  0.00      RA0  C
ATOM    470  CD2 TYR A  51      -4.805  -2.477  15.499  1.00  0.00      RA0  C
ATOM    471  CE2 TYR A  51      -5.086  -3.420  16.473  1.00  0.00      RA0  C
ATOM    472  CZ  TYR A  51      -4.085  -4.260  16.939  1.00  0.00      RA0  C
ATOM    473  OH  TYR A  51      -4.402  -5.179  17.920  1.00  0.00      RA0  O
ATOM    474  HH  TYR A  51      -5.278  -4.913  18.210  1.00  0.00      RA0  H
ATOM    475  C   TYR A  51      -2.036   0.662  13.173  1.00  0.00      RA0  C
ATOM    476  O   TYR A  51      -1.471   0.628  12.083  1.00  0.00      RA0  O
ATOM    477  N   LEU A  52      -2.676   1.780  13.583  1.00  0.00      RA0  N
ATOM    478  H   LEU A  52      -3.148   1.734  14.465  1.00  0.00      RA0  H
ATOM    479  CA  LEU A  52      -2.686   3.037  12.839  1.00  0.00      RA0  C
ATOM    480  CB  LEU A  52      -3.638   4.044  13.484  1.00  0.00      RA0  C
ATOM    481  CG  LEU A  52      -5.063   3.500  13.616  1.00  0.00      RA0  C
ATOM    482  CD1 LEU A  52      -5.987   4.502  14.309  1.00  0.00      RA0  C
ATOM    483  CD2 LEU A  52      -5.630   3.031  12.274  1.00  0.00      RA0  C
ATOM    484  C   LEU A  52      -1.299   3.637  12.632  1.00  0.00      RA0  C
ATOM    485  O   LEU A  52      -0.956   4.077  11.542  1.00  0.00      RA0  O
ATOM    486  N   PHE A  53      -0.443   3.609  13.677  1.00  0.00      RA0  N
ATOM    487  H   PHE A  53      -0.787   3.269  14.551  1.00  0.00      RA0  H
ATOM    488  CA  PHE A  53       0.962   3.969  13.581  1.00  0.00      RA0  C
ATOM    489  CB  PHE A  53       1.556   3.895  14.990  1.00  0.00      RA0  C
ATOM    490  CG  PHE A  53       3.007   4.305  15.014  1.00  0.00      RA0  C
ATOM    491  CD1 PHE A  53       4.005   3.338  14.974  1.00  0.00      RA0  C
ATOM    492  CD2 PHE A  53       3.344   5.650  15.096  1.00  0.00      RA0  C
ATOM    493  CE1 PHE A  53       5.341   3.716  15.023  1.00  0.00      RA0  C
ATOM    494  CE2 PHE A  53       4.680   6.027  15.149  1.00  0.00      RA0  C
ATOM    495  CZ  PHE A  53       5.679   5.061  15.114  1.00  0.00      RA0  C
ATOM    496  C   PHE A  53       1.716   3.067  12.609  1.00  0.00      RA0  C
ATOM    497  O   PHE A  53       2.455   3.540  11.749  1.00  0.00      RA0  O
ATOM    498  N   ASN A  54       1.498   1.734  12.685  1.00  0.00      RA0  N
ATOM    499  H   ASN A  54       0.884   1.391  13.397  1.00  0.00      RA0  H
ATOM    500  CA  ASN A  54       2.134   0.782  11.798  1.00  0.00      RA0  C
ATOM    501  CB  ASN A  54       1.853  -0.671  12.130  1.00  0.00      RA0  C
ATOM    502  CG  ASN A  54       2.882  -1.438  11.335  1.00  0.00      RA0  C
ATOM    503  OD1 ASN A  54       4.076  -1.269  11.553  1.00  0.00      RA0  O
ATOM    504  ND2 ASN A  54       2.387  -2.288  10.423  1.00  0.00      RA0  N
ATOM    505 HD21 ASN A  54       1.402  -2.433  10.287  1.00  0.00      RA0  H
ATOM    506 HD22 ASN A  54       2.986  -2.811   9.819  1.00  0.00      RA0  H
ATOM    507  C   ASN A  54       1.772   1.000  10.337  1.00  0.00      RA0  C
ATOM    508  O   ASN A  54       2.635   0.983   9.476  1.00  0.00      RA0  O
ATOM    509  N   LEU A  55       0.478   1.254  10.058  1.00  0.00      RA0  N
ATOM    510  H   LEU A  55      -0.170   1.266  10.820  1.00  0.00      RA0  H
ATOM    511  CA  LEU A  55      -0.027   1.569   8.737  1.00  0.00      RA0  C
ATOM    512  CB  LEU A  55      -1.539   1.708   8.880  1.00  0.00      RA0  C
ATOM    513  CG  LEU A  55      -2.328   1.633   7.584  1.00  0.00      RA0  C
ATOM    514  CD1 LEU A  55      -1.917   0.419   6.758  1.00  0.00      RA0  C
ATOM    515  CD2 LEU A  55      -3.828   1.632   7.873  1.00  0.00      RA0  C
ATOM    516  C   LEU A  55       0.596   2.827   8.154  1.00  0.00      RA0  C
ATOM    517  O   LEU A  55       1.048   2.842   7.014  1.00  0.00      RA0  O
ATOM    518  N   ALA A  56       0.722   3.899   8.963  1.00  0.00      RA0  N
ATOM    519  H   ALA A  56       0.324   3.856   9.881  1.00  0.00      RA0  H
ATOM    520  CA  ALA A  56       1.418   5.103   8.574  1.00  0.00      RA0  C
ATOM    521  CB  ALA A  56       1.291   6.156   9.672  1.00  0.00      RA0  C
ATOM    522  C   ALA A  56       2.905   4.888   8.269  1.00  0.00      RA0  C
ATOM    523  O   ALA A  56       3.441   5.449   7.320  1.00  0.00      RA0  O
ATOM    524  N   VAL A  57       3.608   4.038   9.056  1.00  0.00      RA0  N
ATOM    525  H   VAL A  57       3.124   3.599   9.816  1.00  0.00      RA0  H
ATOM    526  CA  VAL A  57       4.991   3.660   8.782  1.00  0.00      RA0  C
ATOM    527  CB  VAL A  57       5.568   2.870   9.960  1.00  0.00      RA0  C
ATOM    528  CG1 VAL A  57       6.947   2.290   9.639  1.00  0.00      RA0  C
ATOM    529  CG2 VAL A  57       5.604   3.745  11.212  1.00  0.00      RA0  C
ATOM    530  C   VAL A  57       5.146   2.888   7.483  1.00  0.00      RA0  C
ATOM    531  O   VAL A  57       6.010   3.216   6.664  1.00  0.00      RA0  O
ATOM    532  N   SER A  58       4.301   1.877   7.215  1.00  0.00      RA0  N
ATOM    533  H   SER A  58       3.578   1.602   7.856  1.00  0.00      RA0  H
ATOM    534  CA  SER A  58       4.322   1.134   5.966  1.00  0.00      RA0  C
ATOM    535  CB  SER A  58       3.434  -0.088   6.156  1.00  0.00      RA0  C
ATOM    536  OG  SER A  58       2.335   0.276   6.994  1.00  0.00      RA0  O
ATOM    537  HG  SER A  58       1.750   0.811   6.460  1.00  0.00      RA0  H
ATOM    538  C   SER A  58       3.939   1.962   4.744  1.00  0.00      RA0  C
ATOM    539  O   SER A  58       4.638   1.938   3.731  1.00  0.00      RA0  O
ATOM    540  N   ASP A  59       2.882   2.792   4.830  1.00  0.00      RA0  N
ATOM    541  H   ASP A  59       2.282   2.769   5.628  1.00  0.00      RA0  H
ATOM    542  CA  ASP A  59       2.496   3.734   3.793  1.00  0.00      RA0  C
ATOM    543  CB  ASP A  59       1.141   4.379   4.125  1.00  0.00      RA0  C
ATOM    544  CG  ASP A  59      -0.003   3.393   3.894  1.00  0.00      RA0  C
ATOM    545  OD1 ASP A  59       0.255   2.203   3.718  1.00  0.00      RA0  O
ATOM    546  OD2 ASP A  59      -1.160   3.819   3.866  1.00  0.00      RA0  O
ATOM    547  C   ASP A  59       3.584   4.768   3.468  1.00  0.00      RA0  C
ATOM    548  O   ASP A  59       3.867   5.048   2.299  1.00  0.00      RA0  O
ATOM    549  N   PHE A  60       4.278   5.319   4.490  1.00  0.00      RA0  N
ATOM    550  H   PHE A  60       3.979   5.087   5.419  1.00  0.00      RA0  H
ATOM    551  CA  PHE A  60       5.443   6.182   4.333  1.00  0.00      RA0  C
ATOM    552  CB  PHE A  60       5.886   6.649   5.723  1.00  0.00      RA0  C
ATOM    553  CG  PHE A  60       6.759   7.879   5.681  1.00  0.00      RA0  C
ATOM    554  CD1 PHE A  60       8.098   7.791   5.313  1.00  0.00      RA0  C
ATOM    555  CD2 PHE A  60       6.219   9.108   6.043  1.00  0.00      RA0  C
ATOM    556  CE1 PHE A  60       8.899   8.926   5.326  1.00  0.00      RA0  C
ATOM    557  CE2 PHE A  60       7.021  10.242   6.060  1.00  0.00      RA0  C
ATOM    558  CZ  PHE A  60       8.363  10.149   5.709  1.00  0.00      RA0  C
ATOM    559  C   PHE A  60       6.604   5.498   3.599  1.00  0.00      RA0  C
ATOM    560  O   PHE A  60       7.174   6.052   2.668  1.00  0.00      RA0  O
ATOM    561  N   LEU A  61       6.953   4.247   3.978  1.00  0.00      RA0  N
ATOM    562  H   LEU A  61       6.438   3.826   4.730  1.00  0.00      RA0  H
ATOM    563  CA  LEU A  61       8.018   3.481   3.340  1.00  0.00      RA0  C
ATOM    564  CB  LEU A  61       8.316   2.196   4.110  1.00  0.00      RA0  C
ATOM    565  CG  LEU A  61       8.851   2.463   5.517  1.00  0.00      RA0  C
ATOM    566  CD1 LEU A  61       9.097   1.162   6.280  1.00  0.00      RA0  C
ATOM    567  CD2 LEU A  61      10.082   3.371   5.501  1.00  0.00      RA0  C
ATOM    568  C   LEU A  61       7.739   3.162   1.879  1.00  0.00      RA0  C
ATOM    569  O   LEU A  61       8.618   3.259   1.021  1.00  0.00      RA0  O
ATOM    570  N   LEU A  62       6.480   2.818   1.545  1.00  0.00      RA0  N
ATOM    571  H   LEU A  62       5.803   2.737   2.282  1.00  0.00      RA0  H
ATOM    572  CA  LEU A  62       6.031   2.624   0.179  1.00  0.00      RA0  C
ATOM    573  CB  LEU A  62       4.586   2.123   0.197  1.00  0.00      RA0  C
ATOM    574  CG  LEU A  62       4.035   1.809  -1.193  1.00  0.00      RA0  C
ATOM    575  CD1 LEU A  62       4.940   0.838  -1.946  1.00  0.00      RA0  C
ATOM    576  CD2 LEU A  62       2.588   1.321  -1.138  1.00  0.00      RA0  C
ATOM    577  C   LEU A  62       6.162   3.878  -0.676  1.00  0.00      RA0  C
ATOM    578  O   LEU A  62       6.659   3.838  -1.801  1.00  0.00      RA0  O
ATOM    579  N   LEU A  63       5.772   5.048  -0.135  1.00  0.00      RA0  N
ATOM    580  H   LEU A  63       5.334   5.039   0.768  1.00  0.00      RA0  H
ATOM    581  CA  LEU A  63       5.993   6.325  -0.785  1.00  0.00      RA0  C
ATOM    582  CB  LEU A  63       5.293   7.434  -0.017  1.00  0.00      RA0  C
ATOM    583  CG  LEU A  63       3.779   7.309  -0.108  1.00  0.00      RA0  C
ATOM    584  CD1 LEU A  63       3.096   8.153   0.961  1.00  0.00      RA0  C
ATOM    585  CD2 LEU A  63       3.269   7.613  -1.518  1.00  0.00      RA0  C
ATOM    586  C   LEU A  63       7.460   6.679  -0.991  1.00  0.00      RA0  C
ATOM    587  O   LEU A  63       7.838   7.140  -2.059  1.00  0.00      RA0  O
ATOM    588  N   LEU A  64       8.319   6.457   0.025  1.00  0.00      RA0  N
ATOM    589  H   LEU A  64       7.945   6.078   0.873  1.00  0.00      RA0  H
ATOM    590  CA  LEU A  64       9.741   6.754  -0.034  1.00  0.00      RA0  C
ATOM    591  CB  LEU A  64      10.330   6.624   1.370  1.00  0.00      RA0  C
ATOM    592  CG  LEU A  64      11.720   7.241   1.505  1.00  0.00      RA0  C
ATOM    593  CD1 LEU A  64      11.723   8.718   1.107  1.00  0.00      RA0  C
ATOM    594  CD2 LEU A  64      12.294   7.026   2.906  1.00  0.00      RA0  C
ATOM    595  C   LEU A  64      10.531   5.923  -1.041  1.00  0.00      RA0  C
ATOM    596  O   LEU A  64      11.348   6.453  -1.791  1.00  0.00      RA0  O
ATOM    597  N   PHE A  65      10.288   4.597  -1.108  1.00  0.00      RA0  N
ATOM    598  H   PHE A  65       9.573   4.202  -0.526  1.00  0.00      RA0  H
ATOM    599  CA  PHE A  65      11.082   3.716  -1.950  1.00  0.00      RA0  C
ATOM    600  CB  PHE A  65      11.442   2.436  -1.196  1.00  0.00      RA0  C
ATOM    601  CG  PHE A  65      12.144   2.776   0.095  1.00  0.00      RA0  C
ATOM    602  CD1 PHE A  65      13.333   3.495   0.072  1.00  0.00      RA0  C
ATOM    603  CD2 PHE A  65      11.602   2.366   1.307  1.00  0.00      RA0  C
ATOM    604  CE1 PHE A  65      13.982   3.800   1.262  1.00  0.00      RA0  C
ATOM    605  CE2 PHE A  65      12.250   2.671   2.497  1.00  0.00      RA0  C
ATOM    606  CZ  PHE A  65      13.441   3.386   2.474  1.00  0.00      RA0  C
ATOM    607  C   PHE A  65      10.407   3.344  -3.260  1.00  0.00      RA0  C
ATOM    608  O   PHE A  65      11.076   2.986  -4.223  1.00  0.00      RA0  O
ATOM    609  N   GLY A  66       9.064   3.444  -3.365  1.00  0.00      RA0  N
ATOM    610  H   GLY A  66       8.514   3.814  -2.615  1.00  0.00      RA0  H
ATOM    611  CA  GLY A  66       8.375   3.057  -4.592  1.00  0.00      RA0  C
ATOM    612  C   GLY A  66       8.139   4.179  -5.563  1.00  0.00      RA0  C
ATOM    613  O   GLY A  66       8.457   4.096  -6.742  1.00  0.00      RA0  O
ATOM    614  N   MET A  67       7.562   5.291  -5.081  1.00  0.00      RA0  N
ATOM    615  H   MET A  67       7.403   5.364  -4.096  1.00  0.00      RA0  H
ATOM    616  CA  MET A  67       7.154   6.379  -5.948  1.00  0.00      RA0  C
ATOM    617  CB  MET A  67       6.242   7.356  -5.196  1.00  0.00      RA0  C
ATOM    618  CG  MET A  67       5.902   8.581  -6.045  1.00  0.00      RA0  C
ATOM    619  SD  MET A  67       4.738   9.694  -5.263  1.00  0.00      RA0  S
ATOM    620  CE  MET A  67       3.292   8.647  -5.423  1.00  0.00      RA0  C
ATOM    621  C   MET A  67       8.252   7.113  -6.716  1.00  0.00      RA0  C
ATOM    622  O   MET A  67       8.020   7.390  -7.894  1.00  0.00      RA0  O
ATOM    623  N   PRO A  68       9.444   7.444  -6.210  1.00  0.00      RA0  N
ATOM    624  CD  PRO A  68       9.871   7.305  -4.816  1.00  0.00      RA0  C
ATOM    625  CA  PRO A  68      10.484   8.084  -7.008  1.00  0.00      RA0  C
ATOM    626  CB  PRO A  68      11.636   8.296  -6.019  1.00  0.00      RA0  C
ATOM    627  CG  PRO A  68      10.974   8.336  -4.649  1.00  0.00      RA0  C
ATOM    628  C   PRO A  68      10.909   7.250  -8.205  1.00  0.00      RA0  C
ATOM    629  O   PRO A  68      11.223   7.808  -9.252  1.00  0.00      RA0  O
ATOM    630  N   LEU A  69      10.919   5.908  -8.067  1.00  0.00      RA0  N
ATOM    631  H   LEU A  69      10.570   5.509  -7.219  1.00  0.00      RA0  H
ATOM    632  CA  LEU A  69      11.202   4.984  -9.147  1.00  0.00      RA0  C
ATOM    633  CB  LEU A  69      11.552   3.596  -8.620  1.00  0.00      RA0  C
ATOM    634  CG  LEU A  69      12.991   3.559  -8.114  1.00  0.00      RA0  C
ATOM    635  CD1 LEU A  69      13.395   2.156  -7.671  1.00  0.00      RA0  C
ATOM    636  CD2 LEU A  69      13.958   4.121  -9.157  1.00  0.00      RA0  C
ATOM    637  C   LEU A  69      10.093   4.907 -10.168  1.00  0.00      RA0  C
ATOM    638  O   LEU A  69      10.356   4.933 -11.366  1.00  0.00      RA0  O
ATOM    639  N   GLU A  70       8.824   4.862  -9.710  1.00  0.00      RA0  N
ATOM    640  H   GLU A  70       8.670   4.698  -8.732  1.00  0.00      RA0  H
ATOM    641  CA  GLU A  70       7.651   4.893 -10.569  1.00  0.00      RA0  C
ATOM    642  CB  GLU A  70       6.375   4.717  -9.730  1.00  0.00      RA0  C
ATOM    643  CG  GLU A  70       5.690   3.335  -9.810  1.00  0.00      RA0  C
ATOM    644  CD  GLU A  70       6.404   2.216  -9.050  1.00  0.00      RA0  C
ATOM    645  OE1 GLU A  70       7.343   1.629  -9.576  1.00  0.00      RA0  O
ATOM    646  OE2 GLU A  70       5.965   1.841  -7.962  1.00  0.00      RA0  O
ATOM    647  C   GLU A  70       7.631   6.139 -11.445  1.00  0.00      RA0  C
ATOM    648  O   GLU A  70       7.556   6.072 -12.667  1.00  0.00      RA0  O
ATOM    649  N   VAL A  71       7.830   7.330 -10.839  1.00  0.00      RA0  N
ATOM    650  H   VAL A  71       7.933   7.318  -9.842  1.00  0.00      RA0  H
ATOM    651  CA  VAL A  71       7.930   8.592 -11.558  1.00  0.00      RA0  C
ATOM    652  CB  VAL A  71       8.028   9.771 -10.587  1.00  0.00      RA0  C
ATOM    653  CG1 VAL A  71       8.185  11.099 -11.332  1.00  0.00      RA0  C
ATOM    654  CG2 VAL A  71       6.823   9.802  -9.651  1.00  0.00      RA0  C
ATOM    655  C   VAL A  71       9.099   8.616 -12.531  1.00  0.00      RA0  C
ATOM    656  O   VAL A  71       8.952   9.014 -13.682  1.00  0.00      RA0  O
ATOM    657  N   TYR A  72      10.293   8.133 -12.121  1.00  0.00      RA0  N
ATOM    658  H   TYR A  72      10.396   7.824 -11.173  1.00  0.00      RA0  H
ATOM    659  CA  TYR A  72      11.433   8.028 -13.012  1.00  0.00      RA0  C
ATOM    660  CB  TYR A  72      12.671   7.575 -12.235  1.00  0.00      RA0  C
ATOM    661  CG  TYR A  72      13.923   7.840 -13.037  1.00  0.00      RA0  C
ATOM    662  CD1 TYR A  72      14.442   6.866 -13.883  1.00  0.00      RA0  C
ATOM    663  CE1 TYR A  72      15.598   7.124 -14.611  1.00  0.00      RA0  C
ATOM    664  CD2 TYR A  72      14.560   9.068 -12.921  1.00  0.00      RA0  C
ATOM    665  CE2 TYR A  72      15.720   9.323 -13.641  1.00  0.00      RA0  C
ATOM    666  CZ  TYR A  72      16.240   8.350 -14.486  1.00  0.00      RA0  C
ATOM    667  OH  TYR A  72      17.392   8.606 -15.199  1.00  0.00      RA0  O
ATOM    668  HH  TYR A  72      17.690   9.488 -15.021  1.00  0.00      RA0  H
ATOM    669  C   TYR A  72      11.178   7.094 -14.197  1.00  0.00      RA0  C
ATOM    670  O   TYR A  72      11.464   7.442 -15.338  1.00  0.00      RA0  O
ATOM    671  N   GLY A  73      10.595   5.899 -13.962  1.00  0.00      RA0  N
ATOM    672  H   GLY A  73      10.308   5.687 -13.030  1.00  0.00      RA0  H
ATOM    673  CA  GLY A  73      10.270   4.935 -15.011  1.00  0.00      RA0  C
ATOM    674  C   GLY A  73       9.226   5.405 -15.992  1.00  0.00      RA0  C
ATOM    675  O   GLY A  73       9.255   5.048 -17.160  1.00  0.00      RA0  O
ATOM    676  N   THR A  74       8.296   6.263 -15.541  1.00  0.00      RA0  N
ATOM    677  H   THR A  74       8.310   6.515 -14.573  1.00  0.00      RA0  H
ATOM    678  CA  THR A  74       7.327   6.953 -16.395  1.00  0.00      RA0  C
ATOM    679  CB  THR A  74       6.304   7.625 -15.480  1.00  0.00      RA0  C
ATOM    680  OG1 THR A  74       5.744   6.645 -14.594  1.00  0.00      RA0  O
ATOM    681  HG1 THR A  74       6.458   6.279 -14.085  1.00  0.00      RA0  H
ATOM    682  CG2 THR A  74       5.189   8.327 -16.257  1.00  0.00      RA0  C
ATOM    683  C   THR A  74       7.973   7.898 -17.402  1.00  0.00      RA0  C
ATOM    684  O   THR A  74       7.548   7.982 -18.552  1.00  0.00      RA0  O
ATOM    685  N   TRP A  75       9.041   8.633 -17.015  1.00  0.00      RA0  N
ATOM    686  H   TRP A  75       9.405   8.515 -16.089  1.00  0.00      RA0  H
ATOM    687  CA  TRP A  75       9.743   9.534 -17.924  1.00  0.00      RA0  C
ATOM    688  CB  TRP A  75      10.323  10.730 -17.171  1.00  0.00      RA0  C
ATOM    689  CG  TRP A  75       9.233  11.672 -16.732  1.00  0.00      RA0  C
ATOM    690  CD2 TRP A  75       8.822  12.899 -17.368  1.00  0.00      RA0  C
ATOM    691  CE2 TRP A  75       7.769  13.443 -16.600  1.00  0.00      RA0  C
ATOM    692  CE3 TRP A  75       9.252  13.562 -18.511  1.00  0.00      RA0  C
ATOM    693  CD1 TRP A  75       8.403  11.540 -15.612  1.00  0.00      RA0  C
ATOM    694  NE1 TRP A  75       7.539  12.582 -15.534  1.00  0.00      RA0  N
ATOM    695  HE1 TRP A  75       6.832  12.683 -14.859  1.00  0.00      RA0  H
ATOM    696  CZ2 TRP A  75       7.171  14.635 -16.993  1.00  0.00      RA0  C
ATOM    697  CZ3 TRP A  75       8.646  14.753 -18.895  1.00  0.00      RA0  C
ATOM    698  CH2 TRP A  75       7.609  15.287 -18.139  1.00  0.00      RA0  C
ATOM    699  C   TRP A  75      10.876   8.870 -18.685  1.00  0.00      RA0  C
ATOM    700  O   TRP A  75      11.220   9.293 -19.786  1.00  0.00      RA0  O
ATOM    701  N   TYR A  76      11.474   7.799 -18.135  1.00  0.00      RA0  N
ATOM    702  H   TYR A  76      11.158   7.445 -17.254  1.00  0.00      RA0  H
ATOM    703  CA  TYR A  76      12.637   7.162 -18.721  1.00  0.00      RA0  C
ATOM    704  CB  TYR A  76      13.902   7.487 -17.926  1.00  0.00      RA0  C
ATOM    705  CG  TYR A  76      14.106   8.981 -17.866  1.00  0.00      RA0  C
ATOM    706  CD1 TYR A  76      14.527   9.670 -18.996  1.00  0.00      RA0  C
ATOM    707  CE1 TYR A  76      14.704  11.048 -18.941  1.00  0.00      RA0  C
ATOM    708  CD2 TYR A  76      13.866   9.666 -16.681  1.00  0.00      RA0  C
ATOM    709  CE2 TYR A  76      14.044  11.042 -16.626  1.00  0.00      RA0  C
ATOM    710  CZ  TYR A  76      14.462  11.733 -17.757  1.00  0.00      RA0  C
ATOM    711  OH  TYR A  76      14.637  13.101 -17.701  1.00  0.00      RA0  O
ATOM    712  HH  TYR A  76      14.326  13.423 -16.866  1.00  0.00      RA0  H
ATOM    713  C   TYR A  76      12.462   5.641 -18.795  1.00  0.00      RA0  C
ATOM    714  O   TYR A  76      13.238   4.908 -18.175  1.00  0.00      RA0  O
ATOM    715  N   PRO A  77      11.488   5.098 -19.547  1.00  0.00      RA0  N
ATOM    716  CD  PRO A  77      10.683   5.840 -20.515  1.00  0.00      RA0  C
ATOM    717  CA  PRO A  77      11.082   3.692 -19.472  1.00  0.00      RA0  C
ATOM    718  CB  PRO A  77       9.825   3.637 -20.349  1.00  0.00      RA0  C
ATOM    719  CG  PRO A  77       9.994   4.772 -21.351  1.00  0.00      RA0  C
ATOM    720  C   PRO A  77      12.156   2.711 -19.890  1.00  0.00      RA0  C
ATOM    721  O   PRO A  77      12.070   1.540 -19.540  1.00  0.00      RA0  O
ATOM    722  N   TYR A  78      13.153   3.168 -20.664  1.00  0.00      RA0  N
ATOM    723  H   TYR A  78      13.213   4.150 -20.826  1.00  0.00      RA0  H
ATOM    724  CA  TYR A  78      14.197   2.337 -21.216  1.00  0.00      RA0  C
ATOM    725  CB  TYR A  78      14.317   2.607 -22.714  1.00  0.00      RA0  C
ATOM    726  CG  TYR A  78      12.967   2.389 -23.355  1.00  0.00      RA0  C
ATOM    727  CD1 TYR A  78      12.272   1.206 -23.132  1.00  0.00      RA0  C
ATOM    728  CE1 TYR A  78      11.020   1.015 -23.703  1.00  0.00      RA0  C
ATOM    729  CD2 TYR A  78      12.416   3.376 -24.164  1.00  0.00      RA0  C
ATOM    730  CE2 TYR A  78      11.164   3.184 -24.737  1.00  0.00      RA0  C
ATOM    731  CZ  TYR A  78      10.465   2.006 -24.503  1.00  0.00      RA0  C
ATOM    732  OH  TYR A  78       9.218   1.821 -25.064  1.00  0.00      RA0  O
ATOM    733  HH  TYR A  78       8.986   2.582 -25.580  1.00  0.00      RA0  H
ATOM    734  C   TYR A  78      15.548   2.502 -20.520  1.00  0.00      RA0  C
ATOM    735  O   TYR A  78      16.540   1.921 -20.960  1.00  0.00      RA0  O
ATOM    736  N   ALA A  79      15.644   3.285 -19.422  1.00  0.00      RA0  N
ATOM    737  H   ALA A  79      14.830   3.658 -18.969  1.00  0.00      RA0  H
ATOM    738  CA  ALA A  79      16.936   3.690 -18.894  1.00  0.00      RA0  C
ATOM    739  CB  ALA A  79      17.283   5.103 -19.367  1.00  0.00      RA0  C
ATOM    740  C   ALA A  79      17.037   3.646 -17.367  1.00  0.00      RA0  C
ATOM    741  O   ALA A  79      17.316   4.642 -16.712  1.00  0.00      RA0  O
ATOM    742  N   TYR A  80      16.827   2.469 -16.740  1.00  0.00      RA0  N
ATOM    743  H   TYR A  80      16.653   1.678 -17.323  1.00  0.00      RA0  H
ATOM    744  CA  TYR A  80      16.904   2.305 -15.295  1.00  0.00      RA0  C
ATOM    745  CB  TYR A  80      16.534   0.861 -14.932  1.00  0.00      RA0  C
ATOM    746  CG  TYR A  80      16.563   0.654 -13.435  1.00  0.00      RA0  C
ATOM    747  CD1 TYR A  80      17.616  -0.040 -12.851  1.00  0.00      RA0  C
ATOM    748  CE1 TYR A  80      17.652  -0.217 -11.473  1.00  0.00      RA0  C
ATOM    749  CD2 TYR A  80      15.540   1.157 -12.638  1.00  0.00      RA0  C
ATOM    750  CE2 TYR A  80      15.580   0.986 -11.259  1.00  0.00      RA0  C
ATOM    751  CZ  TYR A  80      16.640   0.303 -10.675  1.00  0.00      RA0  C
ATOM    752  OH  TYR A  80      16.699   0.143  -9.306  1.00  0.00      RA0  O
ATOM    753  HH  TYR A  80      15.855   0.365  -8.924  1.00  0.00      RA0  H
ATOM    754  C   TYR A  80      18.273   2.695 -14.672  1.00  0.00      RA0  C
ATOM    755  O   TYR A  80      19.291   2.124 -15.072  1.00  0.00      RA0  O
ATOM    756  N   PRO A  81      18.382   3.595 -13.683  1.00  0.00      RA0  N
ATOM    757  CD  PRO A  81      17.255   4.187 -12.965  1.00  0.00      RA0  C
ATOM    758  CA  PRO A  81      19.624   4.341 -13.482  1.00  0.00      RA0  C
ATOM    759  CB  PRO A  81      19.093   5.706 -13.040  1.00  0.00      RA0  C
ATOM    760  CG  PRO A  81      17.848   5.378 -12.219  1.00  0.00      RA0  C
ATOM    761  C   PRO A  81      20.481   3.675 -12.429  1.00  0.00      RA0  C
ATOM    762  O   PRO A  81      21.653   4.012 -12.285  1.00  0.00      RA0  O
ATOM    763  N   PHE A  82      19.907   2.744 -11.656  1.00  0.00      RA0  N
ATOM    764  H   PHE A  82      19.014   2.387 -11.916  1.00  0.00      RA0  H
ATOM    765  CA  PHE A  82      20.572   2.091 -10.548  1.00  0.00      RA0  C
ATOM    766  CB  PHE A  82      19.640   2.031  -9.342  1.00  0.00      RA0  C
ATOM    767  CG  PHE A  82      19.213   3.425  -8.953  1.00  0.00      RA0  C
ATOM    768  CD1 PHE A  82      20.158   4.438  -8.836  1.00  0.00      RA0  C
ATOM    769  CD2 PHE A  82      17.871   3.692  -8.707  1.00  0.00      RA0  C
ATOM    770  CE1 PHE A  82      19.760   5.721  -8.480  1.00  0.00      RA0  C
ATOM    771  CE2 PHE A  82      17.474   4.975  -8.348  1.00  0.00      RA0  C
ATOM    772  CZ  PHE A  82      18.418   5.989  -8.238  1.00  0.00      RA0  C
ATOM    773  C   PHE A  82      21.071   0.698 -10.930  1.00  0.00      RA0  C
ATOM    774  O   PHE A  82      20.904   0.224 -12.057  1.00  0.00      RA0  O
ATOM    775  N   ASN A  83      21.774   0.010 -10.008  1.00  0.00      RA0  N
ATOM    776  H   ASN A  83      21.772   0.368  -9.075  1.00  0.00      RA0  H
ATOM    777  CA  ASN A  83      22.340  -1.309 -10.242  1.00  0.00      RA0  C
ATOM    778  CB  ASN A  83      23.729  -1.466  -9.605  1.00  0.00      RA0  C
ATOM    779  CG  ASN A  83      23.649  -1.586  -8.098  1.00  0.00      RA0  C
ATOM    780  OD1 ASN A  83      22.770  -2.232  -7.544  1.00  0.00      RA0  O
ATOM    781  ND2 ASN A  83      24.624  -0.921  -7.457  1.00  0.00      RA0  N
ATOM    782 HD21 ASN A  83      25.325  -0.408  -7.958  1.00  0.00      RA0  H
ATOM    783 HD22 ASN A  83      24.701  -0.909  -6.458  1.00  0.00      RA0  H
ATOM    784  C   ASN A  83      21.383  -2.468  -9.895  1.00  0.00      RA0  C
ATOM    785  O   ASN A  83      20.248  -2.283  -9.476  1.00  0.00      RA0  O
ATOM    786  N   GLN A  84      21.859  -3.724 -10.085  1.00  0.00      RA0  N
ATOM    787  H   GLN A  84      22.789  -3.819 -10.435  1.00  0.00      RA0  H
ATOM    788  CA  GLN A  84      21.148  -4.959  -9.763  1.00  0.00      RA0  C
ATOM    789  CB  GLN A  84      22.054  -6.122 -10.181  1.00  0.00      RA0  C
ATOM    790  CG  GLN A  84      21.588  -7.530  -9.807  1.00  0.00      RA0  C
ATOM    791  CD  GLN A  84      20.298  -7.884 -10.514  1.00  0.00      RA0  C
ATOM    792  OE1 GLN A  84      20.255  -8.129 -11.725  1.00  0.00      RA0  O
ATOM    793  NE2 GLN A  84      19.263  -7.960  -9.666  1.00  0.00      RA0  N
ATOM    794 HE21 GLN A  84      19.349  -7.583  -8.737  1.00  0.00      RA0  H
ATOM    795 HE22 GLN A  84      18.366  -8.379  -9.838  1.00  0.00      RA0  H
ATOM    796  C   GLN A  84      20.713  -5.072  -8.302  1.00  0.00      RA0  C
ATOM    797  O   GLN A  84      19.602  -5.503  -8.010  1.00  0.00      RA0  O
ATOM    798  N   VAL A  85      21.586  -4.677  -7.351  1.00  0.00      RA0  N
ATOM    799  H   VAL A  85      22.399  -4.175  -7.643  1.00  0.00      RA0  H
ATOM    800  CA  VAL A  85      21.315  -4.713  -5.919  1.00  0.00      RA0  C
ATOM    801  CB  VAL A  85      22.608  -4.456  -5.143  1.00  0.00      RA0  C
ATOM    802  CG1 VAL A  85      22.395  -4.584  -3.636  1.00  0.00      RA0  C
ATOM    803  CG2 VAL A  85      23.721  -5.378  -5.646  1.00  0.00      RA0  C
ATOM    804  C   VAL A  85      20.229  -3.721  -5.535  1.00  0.00      RA0  C
ATOM    805  O   VAL A  85      19.282  -4.046  -4.826  1.00  0.00      RA0  O
ATOM    806  N   ALA A  86      20.308  -2.482  -6.064  1.00  0.00      RA0  N
ATOM    807  H   ALA A  86      21.081  -2.291  -6.668  1.00  0.00      RA0  H
ATOM    808  CA  ALA A  86      19.318  -1.455  -5.835  1.00  0.00      RA0  C
ATOM    809  CB  ALA A  86      19.764  -0.137  -6.460  1.00  0.00      RA0  C
ATOM    810  C   ALA A  86      17.927  -1.822  -6.339  1.00  0.00      RA0  C
ATOM    811  O   ALA A  86      16.950  -1.635  -5.639  1.00  0.00      RA0  O
ATOM    812  CB  CYS A  87      16.997  -3.471  -9.539  1.00  0.00      RA0  C
ATOM    813  SG  CYS A  87      15.793  -4.457 -10.475  1.00  0.00      RA0  S
ATOM    814  N   CYS A  87      17.841  -2.409  -7.556  1.00  0.00      RA0  N
ATOM    815  H   CYS A  87      18.686  -2.443  -8.096  1.00  0.00      RA0  H
ATOM    816  CA  CYS A  87      16.615  -2.930  -8.153  1.00  0.00      RA0  C
ATOM    817  C   CYS A  87      15.920  -3.987  -7.298  1.00  0.00      RA0  C
ATOM    818  O   CYS A  87      14.711  -3.936  -7.089  1.00  0.00      RA0  O
ATOM    819  N   ILE A  88      16.679  -4.962  -6.750  1.00  0.00      RA0  N
ATOM    820  H   ILE A  88      17.659  -4.972  -6.955  1.00  0.00      RA0  H
ATOM    821  CA  ILE A  88      16.133  -5.945  -5.823  1.00  0.00      RA0  C
ATOM    822  CB  ILE A  88      17.078  -7.132  -5.620  1.00  0.00      RA0  C
ATOM    823  CG2 ILE A  88      16.603  -8.039  -4.481  1.00  0.00      RA0  C
ATOM    824  CG1 ILE A  88      17.202  -7.930  -6.915  1.00  0.00      RA0  C
ATOM    825  CD1 ILE A  88      17.997  -9.221  -6.715  1.00  0.00      RA0  C
ATOM    826  C   ILE A  88      15.728  -5.337  -4.486  1.00  0.00      RA0  C
ATOM    827  O   ILE A  88      14.634  -5.593  -3.989  1.00  0.00      RA0  O
ATOM    828  N   ILE A  89      16.581  -4.490  -3.867  1.00  0.00      RA0  N
ATOM    829  H   ILE A  89      17.446  -4.268  -4.319  1.00  0.00      RA0  H
ATOM    830  CA  ILE A  89      16.300  -3.884  -2.567  1.00  0.00      RA0  C
ATOM    831  CB  ILE A  89      17.547  -3.198  -2.003  1.00  0.00      RA0  C
ATOM    832  CG2 ILE A  89      17.227  -2.343  -0.776  1.00  0.00      RA0  C
ATOM    833  CG1 ILE A  89      18.608  -4.245  -1.668  1.00  0.00      RA0  C
ATOM    834  CD1 ILE A  89      19.834  -3.613  -1.008  1.00  0.00      RA0  C
ATOM    835  C   ILE A  89      15.115  -2.935  -2.591  1.00  0.00      RA0  C
ATOM    836  O   ILE A  89      14.252  -2.995  -1.717  1.00  0.00      RA0  O
ATOM    837  N   THR A  90      14.992  -2.049  -3.596  1.00  0.00      RA0  N
ATOM    838  H   THR A  90      15.643  -2.064  -4.352  1.00  0.00      RA0  H
ATOM    839  CA  THR A  90      13.852  -1.137  -3.684  1.00  0.00      RA0  C
ATOM    840  CB  THR A  90      14.114  -0.056  -4.730  1.00  0.00      RA0  C
ATOM    841  OG1 THR A  90      14.454  -0.638  -5.994  1.00  0.00      RA0  O
ATOM    842  HG1 THR A  90      15.379  -0.848  -5.958  1.00  0.00      RA0  H
ATOM    843  CG2 THR A  90      15.212   0.903  -4.267  1.00  0.00      RA0  C
ATOM    844  C   THR A  90      12.538  -1.849  -3.924  1.00  0.00      RA0  C
ATOM    845  O   THR A  90      11.527  -1.505  -3.312  1.00  0.00      RA0  O
ATOM    846  N   GLY A  91      12.538  -2.899  -4.779  1.00  0.00      RA0  N
ATOM    847  H   GLY A  91      13.358  -3.052  -5.335  1.00  0.00      RA0  H
ATOM    848  CA  GLY A  91      11.389  -3.779  -4.967  1.00  0.00      RA0  C
ATOM    849  C   GLY A  91      11.008  -4.564  -3.737  1.00  0.00      RA0  C
ATOM    850  O   GLY A  91       9.839  -4.693  -3.396  1.00  0.00      RA0  O
ATOM    851  N   LEU A  92      12.005  -5.079  -2.995  1.00  0.00      RA0  N
ATOM    852  H   LEU A  92      12.946  -4.976  -3.321  1.00  0.00      RA0  H
ATOM    853  CA  LEU A  92      11.788  -5.739  -1.726  1.00  0.00      RA0  C
ATOM    854  CB  LEU A  92      13.124  -6.306  -1.249  1.00  0.00      RA0  C
ATOM    855  CG  LEU A  92      13.113  -7.048   0.085  1.00  0.00      RA0  C
ATOM    856  CD1 LEU A  92      12.146  -8.232   0.098  1.00  0.00      RA0  C
ATOM    857  CD2 LEU A  92      14.533  -7.470   0.461  1.00  0.00      RA0  C
ATOM    858  C   LEU A  92      11.196  -4.819  -0.668  1.00  0.00      RA0  C
ATOM    859  O   LEU A  92      10.219  -5.153  -0.014  1.00  0.00      RA0  O
ATOM    860  N   LEU A  93      11.733  -3.595  -0.507  1.00  0.00      RA0  N
ATOM    861  H   LEU A  93      12.509  -3.342  -1.085  1.00  0.00      RA0  H
ATOM    862  CA  LEU A  93      11.207  -2.619   0.428  1.00  0.00      RA0  C
ATOM    863  CB  LEU A  93      12.132  -1.410   0.542  1.00  0.00      RA0  C
ATOM    864  CG  LEU A  93      13.487  -1.748   1.160  1.00  0.00      RA0  C
ATOM    865  CD1 LEU A  93      14.396  -0.520   1.218  1.00  0.00      RA0  C
ATOM    866  CD2 LEU A  93      13.339  -2.422   2.525  1.00  0.00      RA0  C
ATOM    867  C   LEU A  93       9.796  -2.145   0.113  1.00  0.00      RA0  C
ATOM    868  O   LEU A  93       8.959  -2.035   1.012  1.00  0.00      RA0  O
ATOM    869  N   SER A  94       9.479  -1.873  -1.170  1.00  0.00      RA0  N
ATOM    870  H   SER A  94      10.134  -2.018  -1.914  1.00  0.00      RA0  H
ATOM    871  CA  SER A  94       8.134  -1.498  -1.583  1.00  0.00      RA0  C
ATOM    872  CB  SER A  94       8.195  -0.935  -2.998  1.00  0.00      RA0  C
ATOM    873  OG  SER A  94       9.027  -1.777  -3.790  1.00  0.00      RA0  O
ATOM    874  HG  SER A  94       9.845  -1.306  -3.914  1.00  0.00      RA0  H
ATOM    875  C   SER A  94       7.097  -2.601  -1.412  1.00  0.00      RA0  C
ATOM    876  O   SER A  94       6.046  -2.358  -0.824  1.00  0.00      RA0  O
ATOM    877  N   GLU A  95       7.399  -3.848  -1.848  1.00  0.00      RA0  N
ATOM    878  H   GLU A  95       8.245  -3.960  -2.378  1.00  0.00      RA0  H
ATOM    879  CA  GLU A  95       6.570  -5.030  -1.632  1.00  0.00      RA0  C
ATOM    880  CB  GLU A  95       6.990  -6.200  -2.531  1.00  0.00      RA0  C
ATOM    881  CG  GLU A  95       6.844  -5.897  -4.037  1.00  0.00      RA0  C
ATOM    882  CD  GLU A  95       5.386  -5.809  -4.475  1.00  0.00      RA0  C
ATOM    883  OE1 GLU A  95       5.032  -4.922  -5.254  1.00  0.00      RA0  O
ATOM    884  OE2 GLU A  95       4.598  -6.665  -4.086  1.00  0.00      RA0  O
ATOM    885  C   GLU A  95       6.404  -5.376  -0.152  1.00  0.00      RA0  C
ATOM    886  O   GLU A  95       5.302  -5.647   0.314  1.00  0.00      RA0  O
ATOM    887  N   THR A  96       7.479  -5.311   0.671  1.00  0.00      RA0  N
ATOM    888  H   THR A  96       8.360  -5.054   0.279  1.00  0.00      RA0  H
ATOM    889  CA  THR A  96       7.401  -5.516   2.126  1.00  0.00      RA0  C
ATOM    890  CB  THR A  96       8.806  -5.533   2.732  1.00  0.00      RA0  C
ATOM    891  OG1 THR A  96       9.577  -6.588   2.149  1.00  0.00      RA0  O
ATOM    892  HG1 THR A  96       9.744  -6.327   1.251  1.00  0.00      RA0  H
ATOM    893  CG2 THR A  96       8.775  -5.679   4.253  1.00  0.00      RA0  C
ATOM    894  C   THR A  96       6.508  -4.505   2.810  1.00  0.00      RA0  C
ATOM    895  O   THR A  96       5.676  -4.857   3.642  1.00  0.00      RA0  O
ATOM    896  N   ALA A  97       6.616  -3.210   2.447  1.00  0.00      RA0  N
ATOM    897  H   ALA A  97       7.316  -2.941   1.782  1.00  0.00      RA0  H
ATOM    898  CA  ALA A  97       5.731  -2.175   2.948  1.00  0.00      RA0  C
ATOM    899  CB  ALA A  97       6.175  -0.802   2.446  1.00  0.00      RA0  C
ATOM    900  C   ALA A  97       4.270  -2.395   2.559  1.00  0.00      RA0  C
ATOM    901  O   ALA A  97       3.364  -2.347   3.389  1.00  0.00      RA0  O
ATOM    902  N   THR A  98       4.031  -2.731   1.285  1.00  0.00      RA0  N
ATOM    903  H   THR A  98       4.814  -2.799   0.667  1.00  0.00      RA0  H
ATOM    904  CA  THR A  98       2.736  -3.083   0.710  1.00  0.00      RA0  C
ATOM    905  CB  THR A  98       3.079  -3.330  -0.773  1.00  0.00      RA0  C
ATOM    906  OG1 THR A  98       3.458  -2.098  -1.410  1.00  0.00      RA0  O
ATOM    907  HG1 THR A  98       4.289  -1.853  -1.013  1.00  0.00      RA0  H
ATOM    908  CG2 THR A  98       2.037  -4.089  -1.584  1.00  0.00      RA0  C
ATOM    909  C   THR A  98       2.074  -4.274   1.369  1.00  0.00      RA0  C
ATOM    910  O   THR A  98       0.932  -4.207   1.790  1.00  0.00      RA0  O
ATOM    911  N   ASN A  99       2.826  -5.373   1.578  1.00  0.00      RA0  N
ATOM    912  H   ASN A  99       3.756  -5.369   1.223  1.00  0.00      RA0  H
ATOM    913  CA  ASN A  99       2.376  -6.541   2.310  1.00  0.00      RA0  C
ATOM    914  CB  ASN A  99       3.434  -7.646   2.306  1.00  0.00      RA0  C
ATOM    915  CG  ASN A  99       3.512  -8.378   0.987  1.00  0.00      RA0  C
ATOM    916  OD1 ASN A  99       2.626  -8.302   0.145  1.00  0.00      RA0  O
ATOM    917  ND2 ASN A  99       4.630  -9.120   0.864  1.00  0.00      RA0  N
ATOM    918 HD21 ASN A  99       5.337  -9.123   1.578  1.00  0.00      RA0  H
ATOM    919 HD22 ASN A  99       4.781  -9.683   0.052  1.00  0.00      RA0  H
ATOM    920  C   ASN A  99       2.056  -6.241   3.772  1.00  0.00      RA0  C
ATOM    921  O   ASN A  99       1.047  -6.690   4.310  1.00  0.00      RA0  O
ATOM    922  N   ALA A 100       2.899  -5.424   4.440  1.00  0.00      RA0  N
ATOM    923  H   ALA A 100       3.702  -5.068   3.958  1.00  0.00      RA0  H
ATOM    924  CA  ALA A 100       2.672  -4.953   5.792  1.00  0.00      RA0  C
ATOM    925  CB  ALA A 100       3.862  -4.146   6.307  1.00  0.00      RA0  C
ATOM    926  C   ALA A 100       1.406  -4.101   5.929  1.00  0.00      RA0  C
ATOM    927  O   ALA A 100       0.620  -4.289   6.852  1.00  0.00      RA0  O
ATOM    928  N   THR A 101       1.134  -3.188   4.972  1.00  0.00      RA0  N
ATOM    929  H   THR A 101       1.807  -2.951   4.269  1.00  0.00      RA0  H
ATOM    930  CA  THR A 101      -0.099  -2.398   4.910  1.00  0.00      RA0  C
ATOM    931  CB  THR A 101       0.061  -1.445   3.723  1.00  0.00      RA0  C
ATOM    932  OG1 THR A 101       1.131  -0.532   3.996  1.00  0.00      RA0  O
ATOM    933  HG1 THR A 101       0.793   0.348   3.801  1.00  0.00      RA0  H
ATOM    934  CG2 THR A 101      -1.229  -0.719   3.340  1.00  0.00      RA0  C
ATOM    935  C   THR A 101      -1.352  -3.250   4.816  1.00  0.00      RA0  C
ATOM    936  O   THR A 101      -2.292  -3.060   5.579  1.00  0.00      RA0  O
ATOM    937  N   VAL A 102      -1.368  -4.279   3.941  1.00  0.00      RA0  N
ATOM    938  H   VAL A 102      -0.571  -4.398   3.342  1.00  0.00      RA0  H
ATOM    939  CA  VAL A 102      -2.482  -5.219   3.840  1.00  0.00      RA0  C
ATOM    940  CB  VAL A 102      -2.214  -6.210   2.714  1.00  0.00      RA0  C
ATOM    941  CG1 VAL A 102      -3.294  -7.280   2.671  1.00  0.00      RA0  C
ATOM    942  CG2 VAL A 102      -2.077  -5.500   1.375  1.00  0.00      RA0  C
ATOM    943  C   VAL A 102      -2.731  -5.984   5.126  1.00  0.00      RA0  C
ATOM    944  O   VAL A 102      -3.844  -6.017   5.649  1.00  0.00      RA0  O
ATOM    945  N   LEU A 103      -1.677  -6.585   5.709  1.00  0.00      RA0  N
ATOM    946  H   LEU A 103      -0.785  -6.511   5.254  1.00  0.00      RA0  H
ATOM    947  CA  LEU A 103      -1.774  -7.344   6.939  1.00  0.00      RA0  C
ATOM    948  CB  LEU A 103      -0.446  -8.028   7.254  1.00  0.00      RA0  C
ATOM    949  CG  LEU A 103      -0.006  -9.023   6.181  1.00  0.00      RA0  C
ATOM    950  CD1 LEU A 103       1.415  -9.529   6.433  1.00  0.00      RA0  C
ATOM    951  CD2 LEU A 103      -1.012 -10.161   6.006  1.00  0.00      RA0  C
ATOM    952  C   LEU A 103      -2.211  -6.488   8.122  1.00  0.00      RA0  C
ATOM    953  O   LEU A 103      -3.019  -6.909   8.937  1.00  0.00      RA0  O
ATOM    954  N   THR A 104      -1.717  -5.233   8.213  1.00  0.00      RA0  N
ATOM    955  H   THR A 104      -1.088  -4.909   7.506  1.00  0.00      RA0  H
ATOM    956  CA  THR A 104      -2.153  -4.262   9.218  1.00  0.00      RA0  C
ATOM    957  CB  THR A 104      -1.212  -3.068   9.190  1.00  0.00      RA0  C
ATOM    958  OG1 THR A 104       0.126  -3.539   9.387  1.00  0.00      RA0  O
ATOM    959  HG1 THR A 104       0.364  -3.996   8.587  1.00  0.00      RA0  H
ATOM    960  CG2 THR A 104      -1.572  -2.037  10.255  1.00  0.00      RA0  C
ATOM    961  C   THR A 104      -3.620  -3.893   9.107  1.00  0.00      RA0  C
ATOM    962  O   THR A 104      -4.328  -3.868  10.108  1.00  0.00      RA0  O
ATOM    963  N   ILE A 105      -4.141  -3.637   7.879  1.00  0.00      RA0  N
ATOM    964  H   ILE A 105      -3.533  -3.645   7.081  1.00  0.00      RA0  H
ATOM    965  CA  ILE A 105      -5.564  -3.386   7.653  1.00  0.00      RA0  C
ATOM    966  CB  ILE A 105      -5.838  -3.003   6.195  1.00  0.00      RA0  C
ATOM    967  CG2 ILE A 105      -7.339  -2.935   5.904  1.00  0.00      RA0  C
ATOM    968  CG1 ILE A 105      -5.153  -1.681   5.852  1.00  0.00      RA0  C
ATOM    969  CD1 ILE A 105      -5.314  -1.299   4.380  1.00  0.00      RA0  C
ATOM    970  C   ILE A 105      -6.404  -4.580   8.063  1.00  0.00      RA0  C
ATOM    971  O   ILE A 105      -7.361  -4.445   8.817  1.00  0.00      RA0  O
ATOM    972  N   THR A 106      -6.011  -5.797   7.643  1.00  0.00      RA0  N
ATOM    973  H   THR A 106      -5.224  -5.857   7.031  1.00  0.00      RA0  H
ATOM    974  CA  THR A 106      -6.672  -7.045   8.017  1.00  0.00      RA0  C
ATOM    975  CB  THR A 106      -6.065  -8.156   7.171  1.00  0.00      RA0  C
ATOM    976  OG1 THR A 106      -6.010  -7.720   5.805  1.00  0.00      RA0  O
ATOM    977  HG1 THR A 106      -5.251  -7.156   5.710  1.00  0.00      RA0  H
ATOM    978  CG2 THR A 106      -6.857  -9.460   7.287  1.00  0.00      RA0  C
ATOM    979  C   THR A 106      -6.677  -7.317   9.515  1.00  0.00      RA0  C
ATOM    980  O   THR A 106      -7.676  -7.679  10.097  1.00  0.00      RA0  O
ATOM    981  N   SER A 107      -5.537  -7.101  10.208  1.00  0.00      RA0  N
ATOM    982  H   SER A 107      -4.728  -6.764   9.732  1.00  0.00      RA0  H
ATOM    983  CA  SER A 107      -5.467  -7.219  11.664  1.00  0.00      RA0  C
ATOM    984  CB  SER A 107      -3.999  -7.219  12.073  1.00  0.00      RA0  C
ATOM    985  OG  SER A 107      -3.328  -8.231  11.313  1.00  0.00      RA0  O
ATOM    986  HG  SER A 107      -3.194  -7.880  10.442  1.00  0.00      RA0  H
ATOM    987  C   SER A 107      -6.324  -6.220  12.417  1.00  0.00      RA0  C
ATOM    988  O   SER A 107      -6.960  -6.558  13.417  1.00  0.00      RA0  O
ATOM    989  N   PHE A 108      -6.395  -4.966  11.932  1.00  0.00      RA0  N
ATOM    990  H   PHE A 108      -5.844  -4.740  11.126  1.00  0.00      RA0  H
ATOM    991  CA  PHE A 108      -7.283  -3.926  12.421  1.00  0.00      RA0  C
ATOM    992  CB  PHE A 108      -6.942  -2.632  11.679  1.00  0.00      RA0  C
ATOM    993  CG  PHE A 108      -7.956  -1.549  11.942  1.00  0.00      RA0  C
ATOM    994  CD1 PHE A 108      -8.675  -1.019  10.878  1.00  0.00      RA0  C
ATOM    995  CD2 PHE A 108      -8.165  -1.076  13.232  1.00  0.00      RA0  C
ATOM    996  CE1 PHE A 108      -9.598  -0.005  11.100  1.00  0.00      RA0  C
ATOM    997  CE2 PHE A 108      -9.092  -0.064  13.451  1.00  0.00      RA0  C
ATOM    998  CZ  PHE A 108      -9.803   0.475  12.387  1.00  0.00      RA0  C
ATOM    999  C   PHE A 108      -8.769  -4.297  12.283  1.00  0.00      RA0  C
ATOM   1000  O   PHE A 108      -9.555  -4.081  13.204  1.00  0.00      RA0  O
ATOM   1001  N   THR A 109      -9.201  -4.907  11.149  1.00  0.00      RA0  N
ATOM   1002  H   THR A 109      -8.535  -5.161  10.446  1.00  0.00      RA0  H
ATOM   1003  CA  THR A 109     -10.574  -5.414  10.994  1.00  0.00      RA0  C
ATOM   1004  CB  THR A 109     -10.724  -5.753   9.519  1.00  0.00      RA0  C
ATOM   1005  OG1 THR A 109      -9.439  -6.054   8.983  1.00  0.00      RA0  O
ATOM   1006  HG1 THR A 109      -9.042  -5.226   8.727  1.00  0.00      RA0  H
ATOM   1007  CG2 THR A 109     -11.253  -4.560   8.736  1.00  0.00      RA0  C
ATOM   1008  C   THR A 109     -10.903  -6.537  11.965  1.00  0.00      RA0  C
ATOM   1009  O   THR A 109     -11.979  -6.554  12.564  1.00  0.00      RA0  O
ATOM   1010  N   VAL A 110      -9.962  -7.482  12.185  1.00  0.00      RA0  N
ATOM   1011  H   VAL A 110      -9.137  -7.435  11.614  1.00  0.00      RA0  H
ATOM   1012  CA  VAL A 110     -10.083  -8.559  13.165  1.00  0.00      RA0  C
ATOM   1013  CB  VAL A 110      -8.888  -9.516  13.074  1.00  0.00      RA0  C
ATOM   1014  CG1 VAL A 110      -8.934 -10.575  14.176  1.00  0.00      RA0  C
ATOM   1015  CG2 VAL A 110      -8.798 -10.162  11.692  1.00  0.00      RA0  C
ATOM   1016  C   VAL A 110     -10.231  -8.046  14.587  1.00  0.00      RA0  C
ATOM   1017  O   VAL A 110     -11.104  -8.493  15.331  1.00  0.00      RA0  O
ATOM   1018  N   GLU A 111      -9.424  -7.049  15.000  1.00  0.00      RA0  N
ATOM   1019  H   GLU A 111      -8.710  -6.724  14.374  1.00  0.00      RA0  H
ATOM   1020  CA  GLU A 111      -9.574  -6.416  16.299  1.00  0.00      RA0  C
ATOM   1021  CB  GLU A 111      -8.417  -5.497  16.692  1.00  0.00      RA0  C
ATOM   1022  CG  GLU A 111      -8.380  -5.418  18.225  1.00  0.00      RA0  C
ATOM   1023  CD  GLU A 111      -7.583  -4.225  18.706  1.00  0.00      RA0  C
ATOM   1024  OE1 GLU A 111      -6.606  -4.413  19.425  1.00  0.00      RA0  O
ATOM   1025  OE2 GLU A 111      -7.958  -3.102  18.384  1.00  0.00      RA0  O
ATOM   1026  C   GLU A 111     -10.905  -5.698  16.478  1.00  0.00      RA0  C
ATOM   1027  O   GLU A 111     -11.576  -5.797  17.504  1.00  0.00      RA0  O
ATOM   1028  N   ARG A 112     -11.354  -4.975  15.437  1.00  0.00      RA0  N
ATOM   1029  H   ARG A 112     -10.787  -4.922  14.610  1.00  0.00      RA0  H
ATOM   1030  CA  ARG A 112     -12.664  -4.361  15.409  1.00  0.00      RA0  C
ATOM   1031  CB  ARG A 112     -12.793  -3.285  14.337  1.00  0.00      RA0  C
ATOM   1032  CG  ARG A 112     -12.217  -2.039  15.004  1.00  0.00      RA0  C
ATOM   1033  CD  ARG A 112     -12.824  -1.939  16.412  1.00  0.00      RA0  C
ATOM   1034  NE  ARG A 112     -12.111  -1.001  17.277  1.00  0.00      RA0  N
ATOM   1035  HE  ARG A 112     -12.439  -0.052  17.246  1.00  0.00      RA0  H
ATOM   1036  CZ  ARG A 112     -11.028  -1.434  17.998  1.00  0.00      RA0  C
ATOM   1037  NH1 ARG A 112     -10.644  -2.726  17.939  1.00  0.00      RA0  N
ATOM   1038 HH11 ARG A 112      -9.766  -3.034  18.343  1.00  0.00      RA0  H
ATOM   1039 HH12 ARG A 112     -11.190  -3.438  17.490  1.00  0.00      RA0  H
ATOM   1040  NH2 ARG A 112     -10.345  -0.555  18.758  1.00  0.00      RA0  N
ATOM   1041 HH21 ARG A 112      -9.469  -0.805  19.201  1.00  0.00      RA0  H
ATOM   1042 HH22 ARG A 112     -10.650   0.388  18.899  1.00  0.00      RA0  H
ATOM   1043  C   ARG A 112     -13.825  -5.344  15.476  1.00  0.00      RA0  C
ATOM   1044  O   ARG A 112     -14.795  -5.095  16.188  1.00  0.00      RA0  O
ATOM   1045  N   TYR A 113     -13.738  -6.507  14.800  1.00  0.00      RA0  N
ATOM   1046  H   TYR A 113     -12.960  -6.643  14.185  1.00  0.00      RA0  H
ATOM   1047  CA  TYR A 113     -14.681  -7.601  14.974  1.00  0.00      RA0  C
ATOM   1048  CB  TYR A 113     -14.297  -8.712  13.995  1.00  0.00      RA0  C
ATOM   1049  CG  TYR A 113     -15.258  -9.868  14.085  1.00  0.00      RA0  C
ATOM   1050  CD1 TYR A 113     -14.836 -11.079  14.621  1.00  0.00      RA0  C
ATOM   1051  CE1 TYR A 113     -15.721 -12.147  14.697  1.00  0.00      RA0  C
ATOM   1052  CD2 TYR A 113     -16.559  -9.726  13.622  1.00  0.00      RA0  C
ATOM   1053  CE2 TYR A 113     -17.444 -10.793  13.704  1.00  0.00      RA0  C
ATOM   1054  CZ  TYR A 113     -17.028 -12.001  14.247  1.00  0.00      RA0  C
ATOM   1055  OH  TYR A 113     -17.913 -13.055  14.345  1.00  0.00      RA0  O
ATOM   1056  HH  TYR A 113     -18.671 -12.876  13.803  1.00  0.00      RA0  H
ATOM   1057  C   TYR A 113     -14.735  -8.117  16.410  1.00  0.00      RA0  C
ATOM   1058  O   TYR A 113     -15.815  -8.253  16.982  1.00  0.00      RA0  O
ATOM   1059  N   ILE A 114     -13.574  -8.383  17.046  1.00  0.00      RA0  N
ATOM   1060  H   ILE A 114     -12.725  -8.229  16.535  1.00  0.00      RA0  H
ATOM   1061  CA  ILE A 114     -13.507  -8.892  18.413  1.00  0.00      RA0  C
ATOM   1062  CB  ILE A 114     -12.065  -9.227  18.803  1.00  0.00      RA0  C
ATOM   1063  CG2 ILE A 114     -11.958  -9.631  20.274  1.00  0.00      RA0  C
ATOM   1064  CG1 ILE A 114     -11.500 -10.318  17.896  1.00  0.00      RA0  C
ATOM   1065  CD1 ILE A 114     -10.021 -10.581  18.178  1.00  0.00      RA0  C
ATOM   1066  C   ILE A 114     -14.117  -7.911  19.400  1.00  0.00      RA0  C
ATOM   1067  O   ILE A 114     -14.911  -8.285  20.264  1.00  0.00      RA0  O
ATOM   1068  N   ALA A 115     -13.814  -6.611  19.240  1.00  0.00      RA0  N
ATOM   1069  H   ALA A 115     -13.172  -6.374  18.508  1.00  0.00      RA0  H
ATOM   1070  CA  ALA A 115     -14.385  -5.545  20.029  1.00  0.00      RA0  C
ATOM   1071  CB  ALA A 115     -13.722  -4.213  19.678  1.00  0.00      RA0  C
ATOM   1072  C   ALA A 115     -15.898  -5.372  19.939  1.00  0.00      RA0  C
ATOM   1073  O   ALA A 115     -16.555  -5.152  20.952  1.00  0.00      RA0  O
ATOM   1074  N   ILE A 116     -16.484  -5.463  18.731  1.00  0.00      RA0  N
ATOM   1075  H   ILE A 116     -15.916  -5.662  17.929  1.00  0.00      RA0  H
ATOM   1076  CA  ILE A 116     -17.914  -5.286  18.530  1.00  0.00      RA0  C
ATOM   1077  CB  ILE A 116     -18.161  -4.811  17.098  1.00  0.00      RA0  C
ATOM   1078  CG2 ILE A 116     -19.644  -4.849  16.732  1.00  0.00      RA0  C
ATOM   1079  CG1 ILE A 116     -17.550  -3.421  16.903  1.00  0.00      RA0  C
ATOM   1080  CD1 ILE A 116     -17.682  -2.901  15.472  1.00  0.00      RA0  C
ATOM   1081  C   ILE A 116     -18.703  -6.549  18.841  1.00  0.00      RA0  C
ATOM   1082  O   ILE A 116     -19.771  -6.520  19.456  1.00  0.00      RA0  O
ATOM   1083  N   CYS A 117     -18.197  -7.726  18.432  1.00  0.00      RA0  N
ATOM   1084  H   CYS A 117     -17.296  -7.755  17.999  1.00  0.00      RA0  H
ATOM   1085  CA  CYS A 117     -18.990  -8.937  18.477  1.00  0.00      RA0  C
ATOM   1086  CB  CYS A 117     -18.753  -9.719  17.188  1.00  0.00      RA0  C
ATOM   1087  SG  CYS A 117     -19.118  -8.677  15.755  1.00  0.00      RA0  S
ATOM   1088  C   CYS A 117     -18.798  -9.768  19.735  1.00  0.00      RA0  C
ATOM   1089  O   CYS A 117     -19.729 -10.464  20.145  1.00  0.00      RA0  O
ATOM   1090  N   HIS A 118     -17.628  -9.653  20.405  1.00  0.00      RA0  N
ATOM   1091  H   HIS A 118     -16.915  -9.014  20.097  1.00  0.00      RA0  H
ATOM   1092  CA  HIS A 118     -17.271 -10.446  21.569  1.00  0.00      RA0  C
ATOM   1093  CB  HIS A 118     -16.267 -11.562  21.283  1.00  0.00      RA0  C
ATOM   1094  CG  HIS A 118     -16.345 -12.097  19.878  1.00  0.00      RA0  C
ATOM   1095  ND1 HIS A 118     -17.280 -12.954  19.428  1.00  0.00      RA0  N
ATOM   1096  HD1 HIS A 118     -18.041 -13.318  19.930  1.00  0.00      RA0  H
ATOM   1097  CD2 HIS A 118     -15.441 -11.833  18.851  1.00  0.00      RA0  C
ATOM   1098  NE2 HIS A 118     -15.832 -12.550  17.775  1.00  0.00      RA0  N
ATOM   1099  CE1 HIS A 118     -16.967 -13.240  18.122  1.00  0.00      RA0  C
ATOM   1100  C   HIS A 118     -16.620  -9.577  22.669  1.00  0.00      RA0  C
ATOM   1101  O   HIS A 118     -15.475  -9.837  23.043  1.00  0.00      RA0  O
ATOM   1102  N   PRO A 119     -17.290  -8.548  23.230  1.00  0.00      RA0  N
ATOM   1103  CD  PRO A 119     -18.730  -8.352  23.084  1.00  0.00      RA0  C
ATOM   1104  CA  PRO A 119     -16.687  -7.475  24.033  1.00  0.00      RA0  C
ATOM   1105  CB  PRO A 119     -17.855  -6.518  24.297  1.00  0.00      RA0  C
ATOM   1106  CG  PRO A 119     -19.107  -7.380  24.190  1.00  0.00      RA0  C
ATOM   1107  C   PRO A 119     -15.975  -7.932  25.289  1.00  0.00      RA0  C
ATOM   1108  O   PRO A 119     -14.952  -7.356  25.638  1.00  0.00      RA0  O
ATOM   1109  N   PHE A 120     -16.484  -8.970  25.983  1.00  0.00      RA0  N
ATOM   1110  H   PHE A 120     -17.324  -9.378  25.636  1.00  0.00      RA0  H
ATOM   1111  CA  PHE A 120     -15.840  -9.566  27.143  1.00  0.00      RA0  C
ATOM   1112  CB  PHE A 120     -16.739 -10.650  27.733  1.00  0.00      RA0  C
ATOM   1113  CG  PHE A 120     -18.125 -10.082  27.924  1.00  0.00      RA0  C
ATOM   1114  CD1 PHE A 120     -18.334  -9.050  28.832  1.00  0.00      RA0  C
ATOM   1115  CD2 PHE A 120     -19.188 -10.583  27.181  1.00  0.00      RA0  C
ATOM   1116  CE1 PHE A 120     -19.605  -8.511  28.988  1.00  0.00      RA0  C
ATOM   1117  CE2 PHE A 120     -20.459 -10.043  27.338  1.00  0.00      RA0  C
ATOM   1118  CZ  PHE A 120     -20.666  -9.004  28.237  1.00  0.00      RA0  C
ATOM   1119  C   PHE A 120     -14.456 -10.121  26.820  1.00  0.00      RA0  C
ATOM   1120  O   PHE A 120     -13.497  -9.911  27.552  1.00  0.00      RA0  O
ATOM   1121  N   ARG A 121     -14.315 -10.802  25.662  1.00  0.00      RA0  N
ATOM   1122  H   ARG A 121     -15.084 -10.796  25.025  1.00  0.00      RA0  H
ATOM   1123  CA  ARG A 121     -13.041 -11.277  25.147  1.00  0.00      RA0  C
ATOM   1124  CB  ARG A 121     -13.327 -12.208  23.964  1.00  0.00      RA0  C
ATOM   1125  CG  ARG A 121     -12.123 -12.600  23.104  1.00  0.00      RA0  C
ATOM   1126  CD  ARG A 121     -12.550 -13.408  21.874  1.00  0.00      RA0  C
ATOM   1127  NE  ARG A 121     -11.414 -13.695  20.998  1.00  0.00      RA0  N
ATOM   1128  HE  ARG A 121     -10.523 -13.769  21.460  1.00  0.00      RA0  H
ATOM   1129  CZ  ARG A 121     -11.633 -13.886  19.660  1.00  0.00      RA0  C
ATOM   1130  NH1 ARG A 121     -12.890 -13.781  19.170  1.00  0.00      RA0  N
ATOM   1131 HH11 ARG A 121     -13.117 -13.892  18.197  1.00  0.00      RA0  H
ATOM   1132 HH12 ARG A 121     -13.672 -13.580  19.767  1.00  0.00      RA0  H
ATOM   1133  NH2 ARG A 121     -10.591 -14.175  18.846  1.00  0.00      RA0  N
ATOM   1134 HH21 ARG A 121     -10.701 -14.322  17.858  1.00  0.00      RA0  H
ATOM   1135 HH22 ARG A 121      -9.655 -14.257  19.201  1.00  0.00      RA0  H
ATOM   1136  C   ARG A 121     -12.120 -10.137  24.731  1.00  0.00      RA0  C
ATOM   1137  O   ARG A 121     -10.908 -10.209  24.910  1.00  0.00      RA0  O
ATOM   1138  N   SER A 122     -12.688  -9.033  24.198  1.00  0.00      RA0  N
ATOM   1139  H   SER A 122     -13.671  -9.024  24.006  1.00  0.00      RA0  H
ATOM   1140  CA  SER A 122     -11.957  -7.814  23.865  1.00  0.00      RA0  C
ATOM   1141  CB  SER A 122     -12.946  -6.931  23.149  1.00  0.00      RA0  C
ATOM   1142  OG  SER A 122     -13.877  -7.862  22.603  1.00  0.00      RA0  O
ATOM   1143  HG  SER A 122     -14.342  -7.449  21.885  1.00  0.00      RA0  H
ATOM   1144  C   SER A 122     -11.267  -7.173  25.058  1.00  0.00      RA0  C
ATOM   1145  O   SER A 122     -10.138  -6.711  24.958  1.00  0.00      RA0  O
ATOM   1146  N   HIS A 123     -11.918  -7.171  26.246  1.00  0.00      RA0  N
ATOM   1147  H   HIS A 123     -12.853  -7.534  26.269  1.00  0.00      RA0  H
ATOM   1148  CA  HIS A 123     -11.339  -6.624  27.466  1.00  0.00      RA0  C
ATOM   1149  CB  HIS A 123     -12.386  -6.729  28.580  1.00  0.00      RA0  C
ATOM   1150  CG  HIS A 123     -11.736  -6.959  29.926  1.00  0.00      RA0  C
ATOM   1151  ND1 HIS A 123     -11.459  -8.184  30.419  1.00  0.00      RA0  N
ATOM   1152  HD1 HIS A 123     -11.601  -9.050  29.969  1.00  0.00      RA0  H
ATOM   1153  CD2 HIS A 123     -11.334  -5.998  30.858  1.00  0.00      RA0  C
ATOM   1154  NE2 HIS A 123     -10.809  -6.660  31.918  1.00  0.00      RA0  N
ATOM   1155  CE1 HIS A 123     -10.886  -8.003  31.650  1.00  0.00      RA0  C
ATOM   1156  C   HIS A 123     -10.036  -7.304  27.881  1.00  0.00      RA0  C
ATOM   1157  O   HIS A 123      -9.006  -6.674  28.091  1.00  0.00      RA0  O
ATOM   1158  N   THR A 124     -10.051  -8.653  27.881  1.00  0.00      RA0  N
ATOM   1159  H   THR A 124     -10.918  -9.115  27.691  1.00  0.00      RA0  H
ATOM   1160  CA  THR A 124      -8.911  -9.521  28.148  1.00  0.00      RA0  C
ATOM   1161  CB  THR A 124      -9.597 -10.863  28.255  1.00  0.00      RA0  C
ATOM   1162  OG1 THR A 124     -10.890 -10.599  28.833  1.00  0.00      RA0  O
ATOM   1163  HG1 THR A 124     -11.453 -11.330  28.602  1.00  0.00      RA0  H
ATOM   1164  CG2 THR A 124      -8.810 -11.896  29.063  1.00  0.00      RA0  C
ATOM   1165  C   THR A 124      -7.803  -9.408  27.107  1.00  0.00      RA0  C
ATOM   1166  O   THR A 124      -6.623  -9.617  27.377  1.00  0.00      RA0  O
ATOM   1167  N   MET A 125      -8.166  -9.043  25.861  1.00  0.00      RA0  N
ATOM   1168  H   MET A 125      -9.124  -8.804  25.695  1.00  0.00      RA0  H
ATOM   1169  CA  MET A 125      -7.263  -8.979  24.731  1.00  0.00      RA0  C
ATOM   1170  CB  MET A 125      -7.928  -9.484  23.450  1.00  0.00      RA0  C
ATOM   1171  CG  MET A 125      -8.165 -10.993  23.470  1.00  0.00      RA0  C
ATOM   1172  SD  MET A 125      -6.633 -11.924  23.613  1.00  0.00      RA0  S
ATOM   1173  CE  MET A 125      -7.359 -13.561  23.789  1.00  0.00      RA0  C
ATOM   1174  C   MET A 125      -6.673  -7.588  24.486  1.00  0.00      RA0  C
ATOM   1175  O   MET A 125      -5.887  -7.395  23.558  1.00  0.00      RA0  O
ATOM   1176  N   SER A 126      -6.953  -6.577  25.327  1.00  0.00      RA0  N
ATOM   1177  H   SER A 126      -7.513  -6.728  26.145  1.00  0.00      RA0  H
ATOM   1178  CA  SER A 126      -6.582  -5.194  25.012  1.00  0.00      RA0  C
ATOM   1179  CB  SER A 126      -7.619  -4.235  25.591  1.00  0.00      RA0  C
ATOM   1180  OG  SER A 126      -8.840  -4.380  24.866  1.00  0.00      RA0  O
ATOM   1181  HG  SER A 126      -9.173  -5.245  25.070  1.00  0.00      RA0  H
ATOM   1182  C   SER A 126      -5.158  -4.815  25.428  1.00  0.00      RA0  C
ATOM   1183  O   SER A 126      -4.683  -3.705  25.206  1.00  0.00      RA0  O
ATOM   1184  N   LYS A 127      -4.390  -5.752  26.025  1.00  0.00      RA0  N
ATOM   1185  H   LYS A 127      -4.751  -6.680  26.093  1.00  0.00      RA0  H
ATOM   1186  CA  LYS A 127      -3.027  -5.484  26.460  1.00  0.00      RA0  C
ATOM   1187  CB  LYS A 127      -2.515  -6.590  27.386  1.00  0.00      RA0  C
ATOM   1188  CG  LYS A 127      -3.372  -6.607  28.661  1.00  0.00      RA0  C
ATOM   1189  CD  LYS A 127      -2.889  -7.579  29.740  1.00  0.00      RA0  C
ATOM   1190  CE  LYS A 127      -3.801  -7.627  30.977  1.00  0.00      RA0  C
ATOM   1191  NZ  LYS A 127      -3.795  -6.353  31.707  1.00  0.00      RA0  N
ATOM   1192  HZ1 LYS A 127      -4.400  -6.338  32.550  1.00  0.00      RA0  H
ATOM   1193  HZ2 LYS A 127      -2.873  -6.073  32.110  1.00  0.00      RA0  H
ATOM   1194  HZ3 LYS A 127      -4.062  -5.504  31.165  1.00  0.00      RA0  H
ATOM   1195  C   LYS A 127      -2.066  -5.069  25.340  1.00  0.00      RA0  C
ATOM   1196  O   LYS A 127      -1.889  -5.755  24.338  1.00  0.00      RA0  O
ATOM   1197  N   LEU A 128      -1.387  -3.915  25.528  1.00  0.00      RA0  N
ATOM   1198  H   LEU A 128      -1.573  -3.428  26.381  1.00  0.00      RA0  H
ATOM   1199  CA  LEU A 128      -0.564  -3.245  24.531  1.00  0.00      RA0  C
ATOM   1200  CB  LEU A 128      -0.039  -1.920  25.088  1.00  0.00      RA0  C
ATOM   1201  CG  LEU A 128       0.597  -1.027  24.020  1.00  0.00      RA0  C
ATOM   1202  CD1 LEU A 128      -0.382  -0.710  22.889  1.00  0.00      RA0  C
ATOM   1203  CD2 LEU A 128       1.195   0.244  24.623  1.00  0.00      RA0  C
ATOM   1204  C   LEU A 128       0.572  -4.096  23.982  1.00  0.00      RA0  C
ATOM   1205  O   LEU A 128       0.861  -4.118  22.787  1.00  0.00      RA0  O
ATOM   1206  N   SER A 129       1.208  -4.891  24.856  1.00  0.00      RA0  N
ATOM   1207  H   SER A 129       0.905  -4.877  25.808  1.00  0.00      RA0  H
ATOM   1208  CA  SER A 129       2.304  -5.782  24.521  1.00  0.00      RA0  C
ATOM   1209  CB  SER A 129       2.790  -6.255  25.876  1.00  0.00      RA0  C
ATOM   1210  OG  SER A 129       2.388  -5.237  26.804  1.00  0.00      RA0  O
ATOM   1211  HG  SER A 129       3.137  -4.660  26.914  1.00  0.00      RA0  H
ATOM   1212  C   SER A 129       1.934  -6.881  23.535  1.00  0.00      RA0  C
ATOM   1213  O   SER A 129       2.794  -7.452  22.869  1.00  0.00      RA0  O
ATOM   1214  N   ARG A 130       0.627  -7.212  23.420  1.00  0.00      RA0  N
ATOM   1215  H   ARG A 130      -0.046  -6.691  23.949  1.00  0.00      RA0  H
ATOM   1216  CA  ARG A 130       0.101  -8.091  22.393  1.00  0.00      RA0  C
ATOM   1217  CB  ARG A 130      -1.350  -8.509  22.650  1.00  0.00      RA0  C
ATOM   1218  CG  ARG A 130      -1.894  -9.200  21.393  1.00  0.00      RA0  C
ATOM   1219  CD  ARG A 130      -3.397  -9.469  21.350  1.00  0.00      RA0  C
ATOM   1220  NE  ARG A 130      -4.189  -8.271  21.624  1.00  0.00      RA0  N
ATOM   1221  HE  ARG A 130      -4.541  -8.209  22.564  1.00  0.00      RA0  H
ATOM   1222  CZ  ARG A 130      -4.504  -7.308  20.700  1.00  0.00      RA0  C
ATOM   1223  NH1 ARG A 130      -3.970  -7.349  19.461  1.00  0.00      RA0  N
ATOM   1224 HH11 ARG A 130      -4.150  -6.622  18.779  1.00  0.00      RA0  H
ATOM   1225 HH12 ARG A 130      -3.368  -8.093  19.166  1.00  0.00      RA0  H
ATOM   1226  NH2 ARG A 130      -5.363  -6.331  21.062  1.00  0.00      RA0  N
ATOM   1227 HH21 ARG A 130      -5.676  -5.590  20.444  1.00  0.00      RA0  H
ATOM   1228 HH22 ARG A 130      -5.747  -6.323  21.994  1.00  0.00      RA0  H
ATOM   1229  C   ARG A 130       0.158  -7.458  21.005  1.00  0.00      RA0  C
ATOM   1230  O   ARG A 130       0.611  -8.078  20.045  1.00  0.00      RA0  O
ATOM   1231  N   ALA A 131      -0.261  -6.177  20.879  1.00  0.00      RA0  N
ATOM   1232  H   ALA A 131      -0.492  -5.680  21.717  1.00  0.00      RA0  H
ATOM   1233  CA  ALA A 131      -0.275  -5.429  19.632  1.00  0.00      RA0  C
ATOM   1234  CB  ALA A 131      -0.949  -4.071  19.826  1.00  0.00      RA0  C
ATOM   1235  C   ALA A 131       1.113  -5.208  19.042  1.00  0.00      RA0  C
ATOM   1236  O   ALA A 131       1.330  -5.380  17.847  1.00  0.00      RA0  O
ATOM   1237  N   ILE A 132       2.109  -4.883  19.895  1.00  0.00      RA0  N
ATOM   1238  H   ILE A 132       1.843  -4.731  20.849  1.00  0.00      RA0  H
ATOM   1239  CA  ILE A 132       3.509  -4.757  19.503  1.00  0.00      RA0  C
ATOM   1240  CB  ILE A 132       4.328  -4.282  20.704  1.00  0.00      RA0  C
ATOM   1241  CG2 ILE A 132       5.809  -4.132  20.353  1.00  0.00      RA0  C
ATOM   1242  CG1 ILE A 132       3.733  -2.991  21.271  1.00  0.00      RA0  C
ATOM   1243  CD1 ILE A 132       4.385  -2.566  22.587  1.00  0.00      RA0  C
ATOM   1244  C   ILE A 132       4.070  -6.063  18.939  1.00  0.00      RA0  C
ATOM   1245  O   ILE A 132       4.748  -6.079  17.915  1.00  0.00      RA0  O
ATOM   1246  N   LYS A 133       3.748  -7.216  19.569  1.00  0.00      RA0  N
ATOM   1247  H   LYS A 133       3.172  -7.163  20.385  1.00  0.00      RA0  H
ATOM   1248  CA  LYS A 133       4.093  -8.532  19.050  1.00  0.00      RA0  C
ATOM   1249  CB  LYS A 133       3.782  -9.627  20.066  1.00  0.00      RA0  C
ATOM   1250  CG  LYS A 133       4.685  -9.539  21.294  1.00  0.00      RA0  C
ATOM   1251  CD  LYS A 133       4.413 -10.667  22.288  1.00  0.00      RA0  C
ATOM   1252  CE  LYS A 133       5.314 -10.584  23.519  1.00  0.00      RA0  C
ATOM   1253  NZ  LYS A 133       5.056 -11.741  24.388  1.00  0.00      RA0  N
ATOM   1254  HZ1 LYS A 133       5.663 -11.686  25.231  1.00  0.00      RA0  H
ATOM   1255  HZ2 LYS A 133       4.057 -11.743  24.675  1.00  0.00      RA0  H
ATOM   1256  HZ3 LYS A 133       5.268 -12.616  23.866  1.00  0.00      RA0  H
ATOM   1257  C   LYS A 133       3.452  -8.859  17.707  1.00  0.00      RA0  C
ATOM   1258  O   LYS A 133       4.111  -9.386  16.810  1.00  0.00      RA0  O
ATOM   1259  N   PHE A 134       2.164  -8.511  17.511  1.00  0.00      RA0  N
ATOM   1260  H   PHE A 134       1.659  -8.109  18.276  1.00  0.00      RA0  H
ATOM   1261  CA  PHE A 134       1.506  -8.616  16.218  1.00  0.00      RA0  C
ATOM   1262  CB  PHE A 134       0.021  -8.265  16.328  1.00  0.00      RA0  C
ATOM   1263  CG  PHE A 134      -0.762  -9.385  16.973  1.00  0.00      RA0  C
ATOM   1264  CD1 PHE A 134      -0.135 -10.565  17.355  1.00  0.00      RA0  C
ATOM   1265  CD2 PHE A 134      -2.128  -9.232  17.172  1.00  0.00      RA0  C
ATOM   1266  CE1 PHE A 134      -0.873 -11.593  17.929  1.00  0.00      RA0  C
ATOM   1267  CE2 PHE A 134      -2.869 -10.260  17.741  1.00  0.00      RA0  C
ATOM   1268  CZ  PHE A 134      -2.242 -11.442  18.118  1.00  0.00      RA0  C
ATOM   1269  C   PHE A 134       2.141  -7.754  15.134  1.00  0.00      RA0  C
ATOM   1270  O   PHE A 134       2.338  -8.213  14.016  1.00  0.00      RA0  O
ATOM   1271  N   VAL A 135       2.529  -6.499  15.441  1.00  0.00      RA0  N
ATOM   1272  H   VAL A 135       2.333  -6.157  16.361  1.00  0.00      RA0  H
ATOM   1273  CA  VAL A 135       3.258  -5.635  14.518  1.00  0.00      RA0  C
ATOM   1274  CB  VAL A 135       3.441  -4.239  15.122  1.00  0.00      RA0  C
ATOM   1275  CG1 VAL A 135       4.392  -3.379  14.289  1.00  0.00      RA0  C
ATOM   1276  CG2 VAL A 135       2.084  -3.555  15.305  1.00  0.00      RA0  C
ATOM   1277  C   VAL A 135       4.591  -6.230  14.087  1.00  0.00      RA0  C
ATOM   1278  O   VAL A 135       4.899  -6.277  12.897  1.00  0.00      RA0  O
ATOM   1279  N   ILE A 136       5.393  -6.772  15.029  1.00  0.00      RA0  N
ATOM   1280  H   ILE A 136       5.099  -6.708  15.985  1.00  0.00      RA0  H
ATOM   1281  CA  ILE A 136       6.651  -7.450  14.706  1.00  0.00      RA0  C
ATOM   1282  CB  ILE A 136       7.381  -7.845  15.992  1.00  0.00      RA0  C
ATOM   1283  CG2 ILE A 136       8.636  -8.669  15.701  1.00  0.00      RA0  C
ATOM   1284  CG1 ILE A 136       7.705  -6.605  16.825  1.00  0.00      RA0  C
ATOM   1285  CD1 ILE A 136       8.272  -6.961  18.200  1.00  0.00      RA0  C
ATOM   1286  C   ILE A 136       6.440  -8.669  13.808  1.00  0.00      RA0  C
ATOM   1287  O   ILE A 136       7.136  -8.855  12.807  1.00  0.00      RA0  O
ATOM   1288  N   ALA A 137       5.416  -9.496  14.110  1.00  0.00      RA0  N
ATOM   1289  H   ALA A 137       4.885  -9.295  14.936  1.00  0.00      RA0  H
ATOM   1290  CA  ALA A 137       5.004 -10.623  13.297  1.00  0.00      RA0  C
ATOM   1291  CB  ALA A 137       3.872 -11.392  13.979  1.00  0.00      RA0  C
ATOM   1292  C   ALA A 137       4.554 -10.233  11.886  1.00  0.00      RA0  C
ATOM   1293  O   ALA A 137       4.924 -10.883  10.909  1.00  0.00      RA0  O
ATOM   1294  N   ILE A 138       3.789  -9.127  11.740  1.00  0.00      RA0  N
ATOM   1295  H   ILE A 138       3.522  -8.637  12.571  1.00  0.00      RA0  H
ATOM   1296  CA  ILE A 138       3.372  -8.569  10.456  1.00  0.00      RA0  C
ATOM   1297  CB  ILE A 138       2.462  -7.351  10.669  1.00  0.00      RA0  C
ATOM   1298  CG2 ILE A 138       2.357  -6.473   9.420  1.00  0.00      RA0  C
ATOM   1299  CG1 ILE A 138       1.080  -7.791  11.152  1.00  0.00      RA0  C
ATOM   1300  CD1 ILE A 138       0.181  -6.601  11.492  1.00  0.00      RA0  C
ATOM   1301  C   ILE A 138       4.554  -8.206   9.569  1.00  0.00      RA0  C
ATOM   1302  O   ILE A 138       4.591  -8.597   8.404  1.00  0.00      RA0  O
ATOM   1303  N   TRP A 139       5.584  -7.507  10.095  1.00  0.00      RA0  N
ATOM   1304  H   TRP A 139       5.515  -7.220  11.054  1.00  0.00      RA0  H
ATOM   1305  CA  TRP A 139       6.785  -7.181   9.342  1.00  0.00      RA0  C
ATOM   1306  CB  TRP A 139       7.669  -6.200  10.106  1.00  0.00      RA0  C
ATOM   1307  CG  TRP A 139       7.097  -4.812   9.964  1.00  0.00      RA0  C
ATOM   1308  CD2 TRP A 139       7.124  -3.957   8.800  1.00  0.00      RA0  C
ATOM   1309  CE2 TRP A 139       6.469  -2.753   9.141  1.00  0.00      RA0  C
ATOM   1310  CE3 TRP A 139       7.643  -4.115   7.520  1.00  0.00      RA0  C
ATOM   1311  CD1 TRP A 139       6.425  -4.074  10.947  1.00  0.00      RA0  C
ATOM   1312  NE1 TRP A 139       6.055  -2.860  10.463  1.00  0.00      RA0  N
ATOM   1313  HE1 TRP A 139       5.574  -2.166  10.967  1.00  0.00      RA0  H
ATOM   1314  CZ2 TRP A 139       6.351  -1.738   8.199  1.00  0.00      RA0  C
ATOM   1315  CZ3 TRP A 139       7.519  -3.093   6.586  1.00  0.00      RA0  C
ATOM   1316  CH2 TRP A 139       6.874  -1.909   6.923  1.00  0.00      RA0  C
ATOM   1317  C   TRP A 139       7.588  -8.402   8.913  1.00  0.00      RA0  C
ATOM   1318  O   TRP A 139       8.035  -8.486   7.772  1.00  0.00      RA0  O
ATOM   1319  N   LEU A 140       7.762  -9.401   9.803  1.00  0.00      RA0  N
ATOM   1320  H   LEU A 140       7.380  -9.282  10.723  1.00  0.00      RA0  H
ATOM   1321  CA  LEU A 140       8.435 -10.648   9.473  1.00  0.00      RA0  C
ATOM   1322  CB  LEU A 140       8.622 -11.502  10.726  1.00  0.00      RA0  C
ATOM   1323  CG  LEU A 140       9.490 -10.818  11.782  1.00  0.00      RA0  C
ATOM   1324  CD1 LEU A 140       9.554 -11.635  13.073  1.00  0.00      RA0  C
ATOM   1325  CD2 LEU A 140      10.880 -10.473  11.245  1.00  0.00      RA0  C
ATOM   1326  C   LEU A 140       7.733 -11.462   8.389  1.00  0.00      RA0  C
ATOM   1327  O   LEU A 140       8.361 -11.915   7.431  1.00  0.00      RA0  O
ATOM   1328  N   VAL A 141       6.395 -11.624   8.480  1.00  0.00      RA0  N
ATOM   1329  H   VAL A 141       5.928 -11.220   9.269  1.00  0.00      RA0  H
ATOM   1330  CA  VAL A 141       5.584 -12.282   7.459  1.00  0.00      RA0  C
ATOM   1331  CB  VAL A 141       4.158 -12.514   7.968  1.00  0.00      RA0  C
ATOM   1332  CG1 VAL A 141       3.241 -13.048   6.867  1.00  0.00      RA0  C
ATOM   1333  CG2 VAL A 141       4.176 -13.450   9.177  1.00  0.00      RA0  C
ATOM   1334  C   VAL A 141       5.582 -11.507   6.149  1.00  0.00      RA0  C
ATOM   1335  O   VAL A 141       5.758 -12.074   5.072  1.00  0.00      RA0  O
ATOM   1336  N   ALA A 142       5.438 -10.166   6.204  1.00  0.00      RA0  N
ATOM   1337  H   ALA A 142       5.317  -9.744   7.103  1.00  0.00      RA0  H
ATOM   1338  CA  ALA A 142       5.455  -9.303   5.042  1.00  0.00      RA0  C
ATOM   1339  CB  ALA A 142       5.241  -7.850   5.458  1.00  0.00      RA0  C
ATOM   1340  C   ALA A 142       6.756  -9.346   4.254  1.00  0.00      RA0  C
ATOM   1341  O   ALA A 142       6.747  -9.466   3.033  1.00  0.00      RA0  O
ATOM   1342  N   PHE A 143       7.904  -9.297   4.967  1.00  0.00      RA0  N
ATOM   1343  H   PHE A 143       7.836  -9.182   5.960  1.00  0.00      RA0  H
ATOM   1344  CA  PHE A 143       9.227  -9.457   4.400  1.00  0.00      RA0  C
ATOM   1345  CB  PHE A 143      10.273  -9.192   5.482  1.00  0.00      RA0  C
ATOM   1346  CG  PHE A 143      11.665  -9.267   4.907  1.00  0.00      RA0  C
ATOM   1347  CD1 PHE A 143      12.403 -10.441   5.010  1.00  0.00      RA0  C
ATOM   1348  CD2 PHE A 143      12.211  -8.154   4.281  1.00  0.00      RA0  C
ATOM   1349  CE1 PHE A 143      13.688 -10.504   4.486  1.00  0.00      RA0  C
ATOM   1350  CE2 PHE A 143      13.498  -8.216   3.763  1.00  0.00      RA0  C
ATOM   1351  CZ  PHE A 143      14.236  -9.389   3.863  1.00  0.00      RA0  C
ATOM   1352  C   PHE A 143       9.417 -10.846   3.809  1.00  0.00      RA0  C
ATOM   1353  O   PHE A 143       9.822 -10.989   2.664  1.00  0.00      RA0  O
ATOM   1354  N   GLY A 144       9.035 -11.914   4.551  1.00  0.00      RA0  N
ATOM   1355  H   GLY A 144       8.687 -11.769   5.480  1.00  0.00      RA0  H
ATOM   1356  CA  GLY A 144       9.170 -13.285   4.066  1.00  0.00      RA0  C
ATOM   1357  C   GLY A 144       8.405 -13.597   2.805  1.00  0.00      RA0  C
ATOM   1358  O   GLY A 144       8.858 -14.366   1.963  1.00  0.00      RA0  O
ATOM   1359  N   LEU A 145       7.234 -12.965   2.622  1.00  0.00      RA0  N
ATOM   1360  H   LEU A 145       6.890 -12.368   3.351  1.00  0.00      RA0  H
ATOM   1361  CA  LEU A 145       6.432 -13.140   1.432  1.00  0.00      RA0  C
ATOM   1362  CB  LEU A 145       4.946 -13.132   1.784  1.00  0.00      RA0  C
ATOM   1363  CG  LEU A 145       4.580 -14.331   2.661  1.00  0.00      RA0  C
ATOM   1364  CD1 LEU A 145       3.117 -14.303   3.101  1.00  0.00      RA0  C
ATOM   1365  CD2 LEU A 145       4.943 -15.653   1.983  1.00  0.00      RA0  C
ATOM   1366  C   LEU A 145       6.753 -12.136   0.323  1.00  0.00      RA0  C
ATOM   1367  O   LEU A 145       6.468 -12.375  -0.849  1.00  0.00      RA0  O
ATOM   1368  N   ALA A 146       7.403 -10.998   0.637  1.00  0.00      RA0  N
ATOM   1369  H   ALA A 146       7.581 -10.802   1.603  1.00  0.00      RA0  H
ATOM   1370  CA  ALA A 146       7.994 -10.103  -0.340  1.00  0.00      RA0  C
ATOM   1371  CB  ALA A 146       8.310  -8.748   0.273  1.00  0.00      RA0  C
ATOM   1372  C   ALA A 146       9.262 -10.658  -0.989  1.00  0.00      RA0  C
ATOM   1373  O   ALA A 146       9.488 -10.478  -2.182  1.00  0.00      RA0  O
ATOM   1374  N   THR A 147      10.112 -11.377  -0.221  1.00  0.00      RA0  N
ATOM   1375  H   THR A 147       9.882 -11.473   0.747  1.00  0.00      RA0  H
ATOM   1376  CA  THR A 147      11.355 -12.012  -0.691  1.00  0.00      RA0  C
ATOM   1377  CB  THR A 147      11.983 -12.763   0.485  1.00  0.00      RA0  C
ATOM   1378  OG1 THR A 147      12.183 -11.851   1.573  1.00  0.00      RA0  O
ATOM   1379  HG1 THR A 147      11.333 -11.544   1.864  1.00  0.00      RA0  H
ATOM   1380  CG2 THR A 147      13.307 -13.426   0.106  1.00  0.00      RA0  C
ATOM   1381  C   THR A 147      11.258 -12.808  -1.989  1.00  0.00      RA0  C
ATOM   1382  O   THR A 147      12.025 -12.487  -2.899  1.00  0.00      RA0  O
ATOM   1383  N   PRO A 148      10.373 -13.783  -2.230  1.00  0.00      RA0  N
ATOM   1384  CD  PRO A 148       9.378 -14.304  -1.291  1.00  0.00      RA0  C
ATOM   1385  CA  PRO A 148      10.324 -14.494  -3.504  1.00  0.00      RA0  C
ATOM   1386  CB  PRO A 148       9.407 -15.685  -3.210  1.00  0.00      RA0  C
ATOM   1387  CG  PRO A 148       8.460 -15.182  -2.128  1.00  0.00      RA0  C
ATOM   1388  C   PRO A 148       9.824 -13.621  -4.636  1.00  0.00      RA0  C
ATOM   1389  O   PRO A 148      10.159 -13.887  -5.786  1.00  0.00      RA0  O
ATOM   1390  N   GLN A 149       9.005 -12.589  -4.356  1.00  0.00      RA0  N
ATOM   1391  H   GLN A 149       8.825 -12.360  -3.399  1.00  0.00      RA0  H
ATOM   1392  CA  GLN A 149       8.554 -11.646  -5.362  1.00  0.00      RA0  C
ATOM   1393  CB  GLN A 149       7.407 -10.757  -4.888  1.00  0.00      RA0  C
ATOM   1394  CG  GLN A 149       6.045 -11.445  -4.858  1.00  0.00      RA0  C
ATOM   1395  CD  GLN A 149       4.994 -10.355  -4.857  1.00  0.00      RA0  C
ATOM   1396  OE1 GLN A 149       4.262 -10.160  -5.829  1.00  0.00      RA0  O
ATOM   1397  NE2 GLN A 149       5.022  -9.597  -3.749  1.00  0.00      RA0  N
ATOM   1398 HE21 GLN A 149       5.552  -9.893  -2.954  1.00  0.00      RA0  H
ATOM   1399 HE22 GLN A 149       4.554  -8.710  -3.654  1.00  0.00      RA0  H
ATOM   1400  C   GLN A 149       9.684 -10.763  -5.863  1.00  0.00      RA0  C
ATOM   1401  O   GLN A 149       9.902 -10.631  -7.065  1.00  0.00      RA0  O
ATOM   1402  N   ALA A 150      10.474 -10.214  -4.919  1.00  0.00      RA0  N
ATOM   1403  H   ALA A 150      10.233 -10.390  -3.964  1.00  0.00      RA0  H
ATOM   1404  CA  ALA A 150      11.640  -9.389  -5.155  1.00  0.00      RA0  C
ATOM   1405  CB  ALA A 150      12.184  -8.855  -3.836  1.00  0.00      RA0  C
ATOM   1406  C   ALA A 150      12.787 -10.087  -5.885  1.00  0.00      RA0  C
ATOM   1407  O   ALA A 150      13.428  -9.504  -6.753  1.00  0.00      RA0  O
ATOM   1408  N   LEU A 151      13.058 -11.375  -5.576  1.00  0.00      RA0  N
ATOM   1409  H   LEU A 151      12.508 -11.793  -4.853  1.00  0.00      RA0  H
ATOM   1410  CA  LEU A 151      14.151 -12.146  -6.165  1.00  0.00      RA0  C
ATOM   1411  CB  LEU A 151      14.435 -13.407  -5.352  1.00  0.00      RA0  C
ATOM   1412  CG  LEU A 151      14.967 -13.108  -3.952  1.00  0.00      RA0  C
ATOM   1413  CD1 LEU A 151      15.210 -14.396  -3.165  1.00  0.00      RA0  C
ATOM   1414  CD2 LEU A 151      16.203 -12.209  -3.988  1.00  0.00      RA0  C
ATOM   1415  C   LEU A 151      13.968 -12.519  -7.632  1.00  0.00      RA0  C
ATOM   1416  O   LEU A 151      14.911 -12.929  -8.312  1.00  0.00      RA0  O
ATOM   1417  N   GLN A 152      12.741 -12.371  -8.164  1.00  0.00      RA0  N
ATOM   1418  H   GLN A 152      12.005 -12.065  -7.557  1.00  0.00      RA0  H
ATOM   1419  CA  GLN A 152      12.477 -12.443  -9.585  1.00  0.00      RA0  C
ATOM   1420  CB  GLN A 152      10.988 -12.529  -9.840  1.00  0.00      RA0  C
ATOM   1421  CG  GLN A 152      10.390 -13.857  -9.411  1.00  0.00      RA0  C
ATOM   1422  CD  GLN A 152       8.898 -13.675  -9.380  1.00  0.00      RA0  C
ATOM   1423  OE1 GLN A 152       8.220 -13.515 -10.383  1.00  0.00      RA0  O
ATOM   1424  NE2 GLN A 152       8.413 -13.650  -8.144  1.00  0.00      RA0  N
ATOM   1425 HE21 GLN A 152       9.025 -13.793  -7.363  1.00  0.00      RA0  H
ATOM   1426 HE22 GLN A 152       7.439 -13.486  -8.033  1.00  0.00      RA0  H
ATOM   1427  C   GLN A 152      13.045 -11.267 -10.364  1.00  0.00      RA0  C
ATOM   1428  O   GLN A 152      13.414 -11.402 -11.529  1.00  0.00      RA0  O
ATOM   1429  N   PHE A 153      13.085 -10.070  -9.744  1.00  0.00      RA0  N
ATOM   1430  H   PHE A 153      12.933 -10.036  -8.755  1.00  0.00      RA0  H
ATOM   1431  CA  PHE A 153      13.506  -8.847 -10.396  1.00  0.00      RA0  C
ATOM   1432  CB  PHE A 153      13.090  -7.596  -9.609  1.00  0.00      RA0  C
ATOM   1433  CG  PHE A 153      11.605  -7.504  -9.350  1.00  0.00      RA0  C
ATOM   1434  CD1 PHE A 153      10.700  -7.394 -10.428  1.00  0.00      RA0  C
ATOM   1435  CD2 PHE A 153      11.151  -7.500  -8.013  1.00  0.00      RA0  C
ATOM   1436  CE1 PHE A 153       9.321  -7.272 -10.163  1.00  0.00      RA0  C
ATOM   1437  CE2 PHE A 153       9.774  -7.378  -7.745  1.00  0.00      RA0  C
ATOM   1438  CZ  PHE A 153       8.874  -7.263  -8.824  1.00  0.00      RA0  C
ATOM   1439  C   PHE A 153      15.013  -8.744 -10.577  1.00  0.00      RA0  C
ATOM   1440  O   PHE A 153      15.828  -9.259  -9.814  1.00  0.00      RA0  O
ATOM   1441  N   GLY A 154      15.437  -8.045 -11.639  1.00  0.00      RA0  N
ATOM   1442  H   GLY A 154      14.778  -7.712 -12.317  1.00  0.00      RA0  H
ATOM   1443  CA  GLY A 154      16.838  -7.752 -11.812  1.00  0.00      RA0  C
ATOM   1444  C   GLY A 154      17.056  -6.793 -12.934  1.00  0.00      RA0  C
ATOM   1445  O   GLY A 154      16.148  -6.473 -13.692  1.00  0.00      RA0  O
ATOM   1446  N   VAL A 155      18.303  -6.314 -13.088  1.00  0.00      RA0  N
ATOM   1447  H   VAL A 155      19.022  -6.691 -12.509  1.00  0.00      RA0  H
ATOM   1448  CA  VAL A 155      18.660  -5.446 -14.194  1.00  0.00      RA0  C
ATOM   1449  CB  VAL A 155      19.797  -4.485 -13.875  1.00  0.00      RA0  C
ATOM   1450  CG1 VAL A 155      20.075  -3.592 -15.082  1.00  0.00      RA0  C
ATOM   1451  CG2 VAL A 155      19.411  -3.623 -12.676  1.00  0.00      RA0  C
ATOM   1452  C   VAL A 155      18.916  -6.291 -15.434  1.00  0.00      RA0  C
ATOM   1453  O   VAL A 155      19.742  -7.206 -15.434  1.00  0.00      RA0  O
ATOM   1454  N   VAL A 156      18.168  -6.011 -16.514  1.00  0.00      RA0  N
ATOM   1455  H   VAL A 156      17.542  -5.232 -16.476  1.00  0.00      RA0  H
ATOM   1456  CA  VAL A 156      18.304  -6.621 -17.821  1.00  0.00      RA0  C
ATOM   1457  CB  VAL A 156      16.966  -7.191 -18.287  1.00  0.00      RA0  C
ATOM   1458  CG1 VAL A 156      17.007  -7.628 -19.753  1.00  0.00      RA0  C
ATOM   1459  CG2 VAL A 156      16.542  -8.332 -17.363  1.00  0.00      RA0  C
ATOM   1460  C   VAL A 156      18.793  -5.522 -18.746  1.00  0.00      RA0  C
ATOM   1461  O   VAL A 156      18.244  -4.422 -18.761  1.00  0.00      RA0  O
ATOM   1462  N   GLU A 157      19.873  -5.798 -19.504  1.00  0.00      RA0  N
ATOM   1463  H   GLU A 157      20.249  -6.723 -19.556  1.00  0.00      RA0  H
ATOM   1464  CA  GLU A 157      20.525  -4.846 -20.372  1.00  0.00      RA0  C
ATOM   1465  CB  GLU A 157      21.893  -4.463 -19.787  1.00  0.00      RA0  C
ATOM   1466  CG  GLU A 157      22.031  -4.896 -18.318  1.00  0.00      RA0  C
ATOM   1467  CD  GLU A 157      22.990  -3.995 -17.567  1.00  0.00      RA0  C
ATOM   1468  OE1 GLU A 157      23.597  -3.127 -18.186  1.00  0.00      RA0  O
ATOM   1469  OE2 GLU A 157      23.082  -4.095 -16.341  1.00  0.00      RA0  O
ATOM   1470  C   GLU A 157      20.598  -5.410 -21.773  1.00  0.00      RA0  C
ATOM   1471  O   GLU A 157      20.912  -6.580 -21.983  1.00  0.00      RA0  O
ATOM   1472  N   SER A 158      20.282  -4.556 -22.759  1.00  0.00      RA0  N
ATOM   1473  H   SER A 158      20.059  -3.600 -22.548  1.00  0.00      RA0  H
ATOM   1474  CA  SER A 158      20.313  -4.864 -24.174  1.00  0.00      RA0  C
ATOM   1475  CB  SER A 158      18.896  -5.287 -24.532  1.00  0.00      RA0  C
ATOM   1476  OG  SER A 158      18.469  -6.226 -23.538  1.00  0.00      RA0  O
ATOM   1477  HG  SER A 158      19.259  -6.654 -23.215  1.00  0.00      RA0  H
ATOM   1478  C   SER A 158      20.835  -3.609 -24.836  1.00  0.00      RA0  C
ATOM   1479  O   SER A 158      20.974  -2.580 -24.189  1.00  0.00      RA0  O
ATOM   1480  N   ALA A 159      21.143  -3.638 -26.154  1.00  0.00      RA0  N
ATOM   1481  H   ALA A 159      20.946  -4.479 -26.654  1.00  0.00      RA0  H
ATOM   1482  CA  ALA A 159      21.950  -2.625 -26.826  1.00  0.00      RA0  C
ATOM   1483  CB  ALA A 159      21.962  -2.876 -28.335  1.00  0.00      RA0  C
ATOM   1484  C   ALA A 159      21.579  -1.158 -26.592  1.00  0.00      RA0  C
ATOM   1485  O   ALA A 159      22.455  -0.323 -26.414  1.00  0.00      RA0  O
ATOM   1486  N   HIS A 160      20.265  -0.846 -26.548  1.00  0.00      RA0  N
ATOM   1487  H   HIS A 160      19.568  -1.560 -26.595  1.00  0.00      RA0  H
ATOM   1488  CA  HIS A 160      19.791   0.499 -26.306  1.00  0.00      RA0  C
ATOM   1489  CB  HIS A 160      19.149   1.096 -27.560  1.00  0.00      RA0  C
ATOM   1490  CG  HIS A 160      20.159   1.224 -28.679  1.00  0.00      RA0  C
ATOM   1491  ND1 HIS A 160      21.495   1.265 -28.506  1.00  0.00      RA0  N
ATOM   1492  HD1 HIS A 160      21.985   1.189 -27.654  1.00  0.00      RA0  H
ATOM   1493  CD2 HIS A 160      19.886   1.320 -30.047  1.00  0.00      RA0  C
ATOM   1494  NE2 HIS A 160      21.072   1.419 -30.695  1.00  0.00      RA0  N
ATOM   1495  CE1 HIS A 160      22.063   1.386 -29.747  1.00  0.00      RA0  C
ATOM   1496  C   HIS A 160      18.814   0.569 -25.125  1.00  0.00      RA0  C
ATOM   1497  O   HIS A 160      18.115   1.554 -24.964  1.00  0.00      RA0  O
ATOM   1498  N   THR A 161      18.717  -0.486 -24.269  1.00  0.00      RA0  N
ATOM   1499  H   THR A 161      19.313  -1.287 -24.315  1.00  0.00      RA0  H
ATOM   1500  CA  THR A 161      17.699  -0.535 -23.205  1.00  0.00      RA0  C
ATOM   1501  CB  THR A 161      16.667  -1.430 -23.855  1.00  0.00      RA0  C
ATOM   1502  OG1 THR A 161      17.102  -1.687 -25.206  1.00  0.00      RA0  O
ATOM   1503  HG1 THR A 161      16.337  -2.017 -25.658  1.00  0.00      RA0  H
ATOM   1504  CG2 THR A 161      15.256  -0.850 -23.826  1.00  0.00      RA0  C
ATOM   1505  C   THR A 161      18.267  -1.138 -21.928  1.00  0.00      RA0  C
ATOM   1506  O   THR A 161      18.976  -2.129 -21.942  1.00  0.00      RA0  O
ATOM   1507  N   ARG A 162      17.965  -0.516 -20.765  1.00  0.00      RA0  N
ATOM   1508  H   ARG A 162      17.402   0.311 -20.758  1.00  0.00      RA0  H
ATOM   1509  CA  ARG A 162      18.372  -1.021 -19.462  1.00  0.00      RA0  C
ATOM   1510  CB  ARG A 162      19.524  -0.136 -19.006  1.00  0.00      RA0  C
ATOM   1511  CG  ARG A 162      19.915  -0.307 -17.550  1.00  0.00      RA0  C
ATOM   1512  CD  ARG A 162      21.115   0.575 -17.208  1.00  0.00      RA0  C
ATOM   1513  NE  ARG A 162      21.428   0.440 -15.791  1.00  0.00      RA0  N
ATOM   1514  HE  ARG A 162      20.920   1.065 -15.182  1.00  0.00      RA0  H
ATOM   1515  CZ  ARG A 162      22.183  -0.630 -15.425  1.00  0.00      RA0  C
ATOM   1516  NH1 ARG A 162      22.794  -1.358 -16.377  1.00  0.00      RA0  N
ATOM   1517 HH11 ARG A 162      23.242  -2.260 -16.235  1.00  0.00      RA0  H
ATOM   1518 HH12 ARG A 162      22.821  -1.119 -17.352  1.00  0.00      RA0  H
ATOM   1519  NH2 ARG A 162      22.287  -0.962 -14.123  1.00  0.00      RA0  N
ATOM   1520 HH21 ARG A 162      22.840  -1.748 -13.842  1.00  0.00      RA0  H
ATOM   1521 HH22 ARG A 162      21.802  -0.436 -13.409  1.00  0.00      RA0  H
ATOM   1522  C   ARG A 162      17.185  -0.963 -18.518  1.00  0.00      RA0  C
ATOM   1523  O   ARG A 162      16.632   0.102 -18.253  1.00  0.00      RA0  O
ATOM   1524  N   LEU A 163      16.741  -2.126 -17.997  1.00  0.00      RA0  N
ATOM   1525  H   LEU A 163      17.265  -2.967 -18.141  1.00  0.00      RA0  H
ATOM   1526  CA  LEU A 163      15.465  -2.250 -17.315  1.00  0.00      RA0  C
ATOM   1527  CB  LEU A 163      14.468  -2.997 -18.204  1.00  0.00      RA0  C
ATOM   1528  CG  LEU A 163      14.392  -2.542 -19.663  1.00  0.00      RA0  C
ATOM   1529  CD1 LEU A 163      13.667  -3.567 -20.534  1.00  0.00      RA0  C
ATOM   1530  CD2 LEU A 163      13.783  -1.151 -19.804  1.00  0.00      RA0  C
ATOM   1531  C   LEU A 163      15.580  -3.029 -16.014  1.00  0.00      RA0  C
ATOM   1532  O   LEU A 163      16.189  -4.085 -15.967  1.00  0.00      RA0  O
ATOM   1533  SG  CYS A 164      14.242  -3.207 -10.905  1.00  0.00      RA0  S
ATOM   1534  CB  CYS A 164      14.626  -2.420 -12.495  1.00  0.00      RA0  C
ATOM   1535  N   CYS A 164      14.929  -2.546 -14.927  1.00  0.00      RA0  N
ATOM   1536  H   CYS A 164      14.409  -1.699 -15.040  1.00  0.00      RA0  H
ATOM   1537  CA  CYS A 164      14.716  -3.336 -13.718  1.00  0.00      RA0  C
ATOM   1538  C   CYS A 164      13.411  -4.081 -13.931  1.00  0.00      RA0  C
ATOM   1539  O   CYS A 164      12.342  -3.484 -13.946  1.00  0.00      RA0  O
ATOM   1540  N   THR A 165      13.484  -5.403 -14.179  1.00  0.00      RA0  N
ATOM   1541  H   THR A 165      14.367  -5.871 -14.093  1.00  0.00      RA0  H
ATOM   1542  CA  THR A 165      12.347  -6.153 -14.711  1.00  0.00      RA0  C
ATOM   1543  CB  THR A 165      12.227  -5.922 -16.230  1.00  0.00      RA0  C
ATOM   1544  OG1 THR A 165      10.976  -6.398 -16.747  1.00  0.00      RA0  O
ATOM   1545  HG1 THR A 165      10.762  -5.788 -17.448  1.00  0.00      RA0  H
ATOM   1546  CG2 THR A 165      13.400  -6.493 -17.023  1.00  0.00      RA0  C
ATOM   1547  C   THR A 165      12.485  -7.605 -14.313  1.00  0.00      RA0  C
ATOM   1548  O   THR A 165      13.452  -7.976 -13.655  1.00  0.00      RA0  O
ATOM   1549  N   ILE A 166      11.498  -8.466 -14.647  1.00  0.00      RA0  N
ATOM   1550  H   ILE A 166      10.806  -8.087 -15.260  1.00  0.00      RA0  H
ATOM   1551  CA  ILE A 166      11.509  -9.897 -14.347  1.00  0.00      RA0  C
ATOM   1552  CB  ILE A 166      10.145 -10.548 -14.588  1.00  0.00      RA0  C
ATOM   1553  CG2 ILE A 166      10.155 -12.071 -14.398  1.00  0.00      RA0  C
ATOM   1554  CG1 ILE A 166       9.122  -9.890 -13.662  1.00  0.00      RA0  C
ATOM   1555  CD1 ILE A 166       9.287 -10.249 -12.186  1.00  0.00      RA0  C
ATOM   1556  C   ILE A 166      12.650 -10.608 -15.069  1.00  0.00      RA0  C
ATOM   1557  O   ILE A 166      12.636 -10.798 -16.285  1.00  0.00      RA0  O
ATOM   1558  N   LYS A 167      13.673 -11.028 -14.304  1.00  0.00      RA0  N
ATOM   1559  H   LYS A 167      13.606 -10.894 -13.316  1.00  0.00      RA0  H
ATOM   1560  CA  LYS A 167      14.883 -11.618 -14.826  1.00  0.00      RA0  C
ATOM   1561  CB  LYS A 167      16.051 -10.810 -14.263  1.00  0.00      RA0  C
ATOM   1562  CG  LYS A 167      17.458 -11.230 -14.682  1.00  0.00      RA0  C
ATOM   1563  CD  LYS A 167      18.455 -10.184 -14.183  1.00  0.00      RA0  C
ATOM   1564  CE  LYS A 167      19.920 -10.475 -14.496  1.00  0.00      RA0  C
ATOM   1565  NZ  LYS A 167      20.714  -9.296 -14.124  1.00  0.00      RA0  N
ATOM   1566  HZ1 LYS A 167      21.728  -9.489 -14.203  1.00  0.00      RA0  H
ATOM   1567  HZ2 LYS A 167      20.473  -8.511 -14.765  1.00  0.00      RA0  H
ATOM   1568  HZ3 LYS A 167      20.488  -8.995 -13.152  1.00  0.00      RA0  H
ATOM   1569  C   LYS A 167      14.976 -13.090 -14.472  1.00  0.00      RA0  C
ATOM   1570  O   LYS A 167      15.418 -13.906 -15.277  1.00  0.00      RA0  O
ATOM   1571  N   ASN A 168      14.495 -13.483 -13.275  1.00  0.00      RA0  N
ATOM   1572  H   ASN A 168      14.018 -12.831 -12.684  1.00  0.00      RA0  H
ATOM   1573  CA  ASN A 168      14.624 -14.848 -12.802  1.00  0.00      RA0  C
ATOM   1574  CB  ASN A 168      15.313 -14.895 -11.434  1.00  0.00      RA0  C
ATOM   1575  CG  ASN A 168      16.646 -14.170 -11.445  1.00  0.00      RA0  C
ATOM   1576  OD1 ASN A 168      17.410 -14.200 -12.404  1.00  0.00      RA0  O
ATOM   1577  ND2 ASN A 168      16.881 -13.488 -10.312  1.00  0.00      RA0  N
ATOM   1578 HD21 ASN A 168      16.192 -13.466  -9.580  1.00  0.00      RA0  H
ATOM   1579 HD22 ASN A 168      17.717 -12.971 -10.145  1.00  0.00      RA0  H
ATOM   1580  C   ASN A 168      13.253 -15.494 -12.663  1.00  0.00      RA0  C
ATOM   1581  O   ASN A 168      12.506 -15.214 -11.732  1.00  0.00      RA0  O
ATOM   1582  N   ARG A 169      12.906 -16.442 -13.558  1.00  0.00      RA0  N
ATOM   1583  H   ARG A 169      13.574 -16.682 -14.262  1.00  0.00      RA0  H
ATOM   1584  CA  ARG A 169      11.639 -17.163 -13.516  1.00  0.00      RA0  C
ATOM   1585  CB  ARG A 169      11.161 -17.414 -14.945  1.00  0.00      RA0  C
ATOM   1586  CG  ARG A 169      10.945 -16.048 -15.611  1.00  0.00      RA0  C
ATOM   1587  CD  ARG A 169      10.064 -16.084 -16.862  1.00  0.00      RA0  C
ATOM   1588  NE  ARG A 169       9.732 -14.730 -17.317  1.00  0.00      RA0  N
ATOM   1589  HE  ARG A 169      10.438 -14.239 -17.827  1.00  0.00      RA0  H
ATOM   1590  CZ  ARG A 169       8.523 -14.178 -17.029  1.00  0.00      RA0  C
ATOM   1591  NH1 ARG A 169       7.614 -14.824 -16.298  1.00  0.00      RA0  N
ATOM   1592 HH11 ARG A 169       6.706 -14.469 -16.099  1.00  0.00      RA0  H
ATOM   1593 HH12 ARG A 169       7.788 -15.737 -15.875  1.00  0.00      RA0  H
ATOM   1594  NH2 ARG A 169       8.258 -12.956 -17.499  1.00  0.00      RA0  N
ATOM   1595 HH21 ARG A 169       7.378 -12.484 -17.357  1.00  0.00      RA0  H
ATOM   1596 HH22 ARG A 169       8.944 -12.453 -18.022  1.00  0.00      RA0  H
ATOM   1597  C   ARG A 169      11.672 -18.386 -12.604  1.00  0.00      RA0  C
ATOM   1598  O   ARG A 169      11.053 -19.409 -12.859  1.00  0.00      RA0  O
ATOM   1599  N   HIS A 170      12.370 -18.292 -11.462  1.00  0.00      RA0  N
ATOM   1600  H   HIS A 170      12.714 -17.384 -11.222  1.00  0.00      RA0  H
ATOM   1601  CA  HIS A 170      12.480 -19.379 -10.500  1.00  0.00      RA0  C
ATOM   1602  CB  HIS A 170      13.756 -19.245  -9.671  1.00  0.00      RA0  C
ATOM   1603  CG  HIS A 170      14.950 -19.182 -10.591  1.00  0.00      RA0  C
ATOM   1604  ND1 HIS A 170      15.063 -19.887 -11.733  1.00  0.00      RA0  N
ATOM   1605  HD1 HIS A 170      14.410 -20.521 -12.099  1.00  0.00      RA0  H
ATOM   1606  CD2 HIS A 170      16.099 -18.404 -10.426  1.00  0.00      RA0  C
ATOM   1607  NE2 HIS A 170      16.906 -18.647 -11.486  1.00  0.00      RA0  N
ATOM   1608  CE1 HIS A 170      16.272 -19.559 -12.291  1.00  0.00      RA0  C
ATOM   1609  C   HIS A 170      11.257 -19.458  -9.594  1.00  0.00      RA0  C
ATOM   1610  O   HIS A 170      11.054 -20.430  -8.872  1.00  0.00      RA0  O
ATOM   1611  N   PHE A 171      10.396 -18.422  -9.628  1.00  0.00      RA0  N
ATOM   1612  H   PHE A 171      10.532 -17.672 -10.275  1.00  0.00      RA0  H
ATOM   1613  CA  PHE A 171       9.236 -18.311  -8.771  1.00  0.00      RA0  C
ATOM   1614  CB  PHE A 171       9.462 -17.296  -7.645  1.00  0.00      RA0  C
ATOM   1615  CG  PHE A 171      10.806 -17.473  -6.981  1.00  0.00      RA0  C
ATOM   1616  CD1 PHE A 171      11.027 -18.539  -6.118  1.00  0.00      RA0  C
ATOM   1617  CD2 PHE A 171      11.822 -16.558  -7.233  1.00  0.00      RA0  C
ATOM   1618  CE1 PHE A 171      12.267 -18.689  -5.508  1.00  0.00      RA0  C
ATOM   1619  CE2 PHE A 171      13.061 -16.708  -6.623  1.00  0.00      RA0  C
ATOM   1620  CZ  PHE A 171      13.283 -17.775  -5.760  1.00  0.00      RA0  C
ATOM   1621  C   PHE A 171       8.012 -17.847  -9.563  1.00  0.00      RA0  C
ATOM   1622  O   PHE A 171       7.300 -16.947  -9.137  1.00  0.00      RA0  O
ATOM   1623  N   GLU A 172       7.710 -18.466 -10.730  1.00  0.00      RA0  N
ATOM   1624  H   GLU A 172       8.307 -19.206 -11.036  1.00  0.00      RA0  H
ATOM   1625  CA  GLU A 172       6.711 -17.984 -11.690  1.00  0.00      RA0  C
ATOM   1626  CB  GLU A 172       6.584 -18.944 -12.871  1.00  0.00      RA0  C
ATOM   1627  CG  GLU A 172       7.714 -18.801 -13.890  1.00  0.00      RA0  C
ATOM   1628  CD  GLU A 172       7.598 -17.474 -14.619  1.00  0.00      RA0  C
ATOM   1629  OE1 GLU A 172       8.019 -16.449 -14.091  1.00  0.00      RA0  O
ATOM   1630  OE2 GLU A 172       7.122 -17.454 -15.749  1.00  0.00      RA0  O
ATOM   1631  C   GLU A 172       5.318 -17.686 -11.131  1.00  0.00      RA0  C
ATOM   1632  O   GLU A 172       4.697 -16.668 -11.431  1.00  0.00      RA0  O
ATOM   1633  N   HIS A 173       4.845 -18.540 -10.207  1.00  0.00      RA0  N
ATOM   1634  H   HIS A 173       5.448 -19.288  -9.950  1.00  0.00      RA0  H
ATOM   1635  CA  HIS A 173       3.543 -18.415  -9.587  1.00  0.00      RA0  C
ATOM   1636  CB  HIS A 173       2.965 -19.788  -9.246  1.00  0.00      RA0  C
ATOM   1637  CG  HIS A 173       2.829 -20.590 -10.519  1.00  0.00      RA0  C
ATOM   1638  ND1 HIS A 173       1.922 -20.335 -11.479  1.00  0.00      RA0  N
ATOM   1639  HD1 HIS A 173       1.224 -19.629 -11.473  1.00  0.00      RA0  H
ATOM   1640  CD2 HIS A 173       3.601 -21.686 -10.915  1.00  0.00      RA0  C
ATOM   1641  NE2 HIS A 173       3.149 -22.087 -12.128  1.00  0.00      RA0  N
ATOM   1642  CE1 HIS A 173       2.113 -21.253 -12.475  1.00  0.00      RA0  C
ATOM   1643  C   HIS A 173       3.532 -17.473  -8.375  1.00  0.00      RA0  C
ATOM   1644  O   HIS A 173       2.511 -17.310  -7.714  1.00  0.00      RA0  O
ATOM   1645  N   ALA A 174       4.655 -16.790  -8.031  1.00  0.00      RA0  N
ATOM   1646  H   ALA A 174       5.443 -16.854  -8.646  1.00  0.00      RA0  H
ATOM   1647  CA  ALA A 174       4.749 -15.907  -6.874  1.00  0.00      RA0  C
ATOM   1648  CB  ALA A 174       6.171 -15.422  -6.614  1.00  0.00      RA0  C
ATOM   1649  C   ALA A 174       3.815 -14.710  -6.931  1.00  0.00      RA0  C
ATOM   1650  O   ALA A 174       3.192 -14.339  -5.944  1.00  0.00      RA0  O
ATOM   1651  N   PHE A 175       3.674 -14.090  -8.118  1.00  0.00      RA0  N
ATOM   1652  H   PHE A 175       4.200 -14.458  -8.887  1.00  0.00      RA0  H
ATOM   1653  CA  PHE A 175       2.730 -13.013  -8.334  1.00  0.00      RA0  C
ATOM   1654  CB  PHE A 175       3.032 -12.271  -9.635  1.00  0.00      RA0  C
ATOM   1655  CG  PHE A 175       4.219 -11.365  -9.388  1.00  0.00      RA0  C
ATOM   1656  CD1 PHE A 175       3.988 -10.020  -9.025  1.00  0.00      RA0  C
ATOM   1657  CD2 PHE A 175       5.533 -11.871  -9.507  1.00  0.00      RA0  C
ATOM   1658  CE1 PHE A 175       5.084  -9.171  -8.772  1.00  0.00      RA0  C
ATOM   1659  CE2 PHE A 175       6.628 -11.023  -9.250  1.00  0.00      RA0  C
ATOM   1660  CZ  PHE A 175       6.392  -9.683  -8.879  1.00  0.00      RA0  C
ATOM   1661  C   PHE A 175       1.279 -13.453  -8.192  1.00  0.00      RA0  C
ATOM   1662  O   PHE A 175       0.477 -12.754  -7.586  1.00  0.00      RA0  O
ATOM   1663  N   GLU A 176       0.912 -14.648  -8.696  1.00  0.00      RA0  N
ATOM   1664  H   GLU A 176       1.599 -15.223  -9.140  1.00  0.00      RA0  H
ATOM   1665  CA  GLU A 176      -0.401 -15.219  -8.500  1.00  0.00      RA0  C
ATOM   1666  CB  GLU A 176      -0.544 -16.502  -9.297  1.00  0.00      RA0  C
ATOM   1667  CG  GLU A 176      -0.082 -16.403 -10.744  1.00  0.00      RA0  C
ATOM   1668  CD  GLU A 176      -0.156 -17.804 -11.290  1.00  0.00      RA0  C
ATOM   1669  OE1 GLU A 176      -0.151 -17.980 -12.503  1.00  0.00      RA0  O
ATOM   1670  OE2 GLU A 176      -0.230 -18.727 -10.486  1.00  0.00      RA0  O
ATOM   1671  C   GLU A 176      -0.717 -15.545  -7.049  1.00  0.00      RA0  C
ATOM   1672  O   GLU A 176      -1.736 -15.138  -6.514  1.00  0.00      RA0  O
ATOM   1673  N   VAL A 177       0.226 -16.233  -6.358  1.00  0.00      RA0  N
ATOM   1674  H   VAL A 177       1.005 -16.573  -6.885  1.00  0.00      RA0  H
ATOM   1675  CA  VAL A 177       0.141 -16.572  -4.940  1.00  0.00      RA0  C
ATOM   1676  CB  VAL A 177       1.341 -17.426  -4.523  1.00  0.00      RA0  C
ATOM   1677  CG1 VAL A 177       1.445 -17.574  -3.006  1.00  0.00      RA0  C
ATOM   1678  CG2 VAL A 177       1.272 -18.793  -5.208  1.00  0.00      RA0  C
ATOM   1679  C   VAL A 177       0.017 -15.326  -4.082  1.00  0.00      RA0  C
ATOM   1680  O   VAL A 177      -0.828 -15.247  -3.193  1.00  0.00      RA0  O
ATOM   1681  N   SER A 178       0.805 -14.276  -4.371  1.00  0.00      RA0  N
ATOM   1682  H   SER A 178       1.473 -14.380  -5.106  1.00  0.00      RA0  H
ATOM   1683  CA  SER A 178       0.712 -12.965  -3.744  1.00  0.00      RA0  C
ATOM   1684  CB  SER A 178       1.912 -12.110  -4.126  1.00  0.00      RA0  C
ATOM   1685  OG  SER A 178       3.096 -12.814  -3.734  1.00  0.00      RA0  O
ATOM   1686  HG  SER A 178       3.203 -13.525  -4.353  1.00  0.00      RA0  H
ATOM   1687  C   SER A 178      -0.631 -12.294  -3.957  1.00  0.00      RA0  C
ATOM   1688  O   SER A 178      -1.238 -11.779  -3.027  1.00  0.00      RA0  O
ATOM   1689  N   SER A 179      -1.178 -12.332  -5.183  1.00  0.00      RA0  N
ATOM   1690  H   SER A 179      -0.689 -12.771  -5.937  1.00  0.00      RA0  H
ATOM   1691  CA  SER A 179      -2.516 -11.829  -5.469  1.00  0.00      RA0  C
ATOM   1692  CB  SER A 179      -2.677 -11.779  -6.980  1.00  0.00      RA0  C
ATOM   1693  OG  SER A 179      -1.603 -10.965  -7.476  1.00  0.00      RA0  O
ATOM   1694  HG  SER A 179      -0.899 -11.571  -7.693  1.00  0.00      RA0  H
ATOM   1695  C   SER A 179      -3.609 -12.566  -4.695  1.00  0.00      RA0  C
ATOM   1696  O   SER A 179      -4.544 -11.960  -4.169  1.00  0.00      RA0  O
ATOM   1697  N   PHE A 180      -3.512 -13.899  -4.540  1.00  0.00      RA0  N
ATOM   1698  H   PHE A 180      -2.767 -14.385  -5.004  1.00  0.00      RA0  H
ATOM   1699  CA  PHE A 180      -4.362 -14.647  -3.621  1.00  0.00      RA0  C
ATOM   1700  CB  PHE A 180      -4.192 -16.154  -3.823  1.00  0.00      RA0  C
ATOM   1701  CG  PHE A 180      -4.403 -16.523  -5.272  1.00  0.00      RA0  C
ATOM   1702  CD1 PHE A 180      -5.395 -15.902  -6.022  1.00  0.00      RA0  C
ATOM   1703  CD2 PHE A 180      -3.595 -17.492  -5.857  1.00  0.00      RA0  C
ATOM   1704  CE1 PHE A 180      -5.560 -16.230  -7.363  1.00  0.00      RA0  C
ATOM   1705  CE2 PHE A 180      -3.761 -17.821  -7.197  1.00  0.00      RA0  C
ATOM   1706  CZ  PHE A 180      -4.736 -17.181  -7.952  1.00  0.00      RA0  C
ATOM   1707  C   PHE A 180      -4.169 -14.301  -2.139  1.00  0.00      RA0  C
ATOM   1708  O   PHE A 180      -5.137 -14.074  -1.420  1.00  0.00      RA0  O
ATOM   1709  N   LEU A 181      -2.914 -14.219  -1.649  1.00  0.00      RA0  N
ATOM   1710  H   LEU A 181      -2.149 -14.324  -2.282  1.00  0.00      RA0  H
ATOM   1711  CA  LEU A 181      -2.608 -13.958  -0.250  1.00  0.00      RA0  C
ATOM   1712  CB  LEU A 181      -1.203 -14.436   0.114  1.00  0.00      RA0  C
ATOM   1713  CG  LEU A 181      -1.033 -15.951   0.033  1.00  0.00      RA0  C
ATOM   1714  CD1 LEU A 181       0.373 -16.372   0.461  1.00  0.00      RA0  C
ATOM   1715  CD2 LEU A 181      -2.115 -16.692   0.821  1.00  0.00      RA0  C
ATOM   1716  C   LEU A 181      -2.769 -12.516   0.223  1.00  0.00      RA0  C
ATOM   1717  O   LEU A 181      -3.045 -12.286   1.395  1.00  0.00      RA0  O
ATOM   1718  N   PHE A 182      -2.594 -11.507  -0.656  1.00  0.00      RA0  N
ATOM   1719  H   PHE A 182      -2.391 -11.721  -1.608  1.00  0.00      RA0  H
ATOM   1720  CA  PHE A 182      -2.644 -10.109  -0.264  1.00  0.00      RA0  C
ATOM   1721  CB  PHE A 182      -1.310  -9.421  -0.547  1.00  0.00      RA0  C
ATOM   1722  CG  PHE A 182      -0.251 -10.050   0.321  1.00  0.00      RA0  C
ATOM   1723  CD1 PHE A 182      -0.234  -9.780   1.684  1.00  0.00      RA0  C
ATOM   1724  CD2 PHE A 182       0.694 -10.904  -0.236  1.00  0.00      RA0  C
ATOM   1725  CE1 PHE A 182       0.726 -10.371   2.495  1.00  0.00      RA0  C
ATOM   1726  CE2 PHE A 182       1.653 -11.495   0.576  1.00  0.00      RA0  C
ATOM   1727  CZ  PHE A 182       1.666 -11.230   1.940  1.00  0.00      RA0  C
ATOM   1728  C   PHE A 182      -3.792  -9.315  -0.879  1.00  0.00      RA0  C
ATOM   1729  O   PHE A 182      -4.036  -8.176  -0.502  1.00  0.00      RA0  O
ATOM   1730  N   PHE A 183      -4.567  -9.908  -1.808  1.00  0.00      RA0  N
ATOM   1731  H   PHE A 183      -4.341 -10.823  -2.141  1.00  0.00      RA0  H
ATOM   1732  CA  PHE A 183      -5.786  -9.295  -2.307  1.00  0.00      RA0  C
ATOM   1733  CB  PHE A 183      -5.705  -8.964  -3.792  1.00  0.00      RA0  C
ATOM   1734  CG  PHE A 183      -6.754  -7.920  -4.072  1.00  0.00      RA0  C
ATOM   1735  CD1 PHE A 183      -7.694  -8.117  -5.075  1.00  0.00      RA0  C
ATOM   1736  CD2 PHE A 183      -6.778  -6.761  -3.307  1.00  0.00      RA0  C
ATOM   1737  CE1 PHE A 183      -8.668  -7.154  -5.302  1.00  0.00      RA0  C
ATOM   1738  CE2 PHE A 183      -7.752  -5.797  -3.534  1.00  0.00      RA0  C
ATOM   1739  CZ  PHE A 183      -8.698  -5.999  -4.529  1.00  0.00      RA0  C
ATOM   1740  C   PHE A 183      -6.979 -10.179  -1.986  1.00  0.00      RA0  C
ATOM   1741  O   PHE A 183      -7.815  -9.807  -1.166  1.00  0.00      RA0  O
ATOM   1742  N   VAL A 184      -7.102 -11.372  -2.613  1.00  0.00      RA0  N
ATOM   1743  H   VAL A 184      -6.337 -11.669  -3.189  1.00  0.00      RA0  H
ATOM   1744  CA  VAL A 184      -8.303 -12.202  -2.496  1.00  0.00      RA0  C
ATOM   1745  CB  VAL A 184      -8.196 -13.405  -3.436  1.00  0.00      RA0  C
ATOM   1746  CG1 VAL A 184      -9.444 -14.286  -3.356  1.00  0.00      RA0  C
ATOM   1747  CG2 VAL A 184      -7.903 -12.947  -4.866  1.00  0.00      RA0  C
ATOM   1748  C   VAL A 184      -8.611 -12.658  -1.075  1.00  0.00      RA0  C
ATOM   1749  O   VAL A 184      -9.710 -12.452  -0.577  1.00  0.00      RA0  O
ATOM   1750  N   GLY A 185      -7.619 -13.239  -0.368  1.00  0.00      RA0  N
ATOM   1751  H   GLY A 185      -6.739 -13.372  -0.820  1.00  0.00      RA0  H
ATOM   1752  CA  GLY A 185      -7.729 -13.623   1.039  1.00  0.00      RA0  C
ATOM   1753  C   GLY A 185      -8.078 -12.524   2.024  1.00  0.00      RA0  C
ATOM   1754  O   GLY A 185      -9.013 -12.679   2.804  1.00  0.00      RA0  O
ATOM   1755  N   PRO A 186      -7.374 -11.402   2.048  1.00  0.00      RA0  N
ATOM   1756  CD  PRO A 186      -6.094 -11.194   1.389  1.00  0.00      RA0  C
ATOM   1757  CA  PRO A 186      -7.743 -10.254   2.859  1.00  0.00      RA0  C
ATOM   1758  CB  PRO A 186      -6.628  -9.243   2.600  1.00  0.00      RA0  C
ATOM   1759  CG  PRO A 186      -5.439 -10.112   2.224  1.00  0.00      RA0  C
ATOM   1760  C   PRO A 186      -9.104  -9.698   2.531  1.00  0.00      RA0  C
ATOM   1761  O   PRO A 186      -9.875  -9.484   3.454  1.00  0.00      RA0  O
ATOM   1762  N   MET A 187      -9.458  -9.504   1.244  1.00  0.00      RA0  N
ATOM   1763  H   MET A 187      -8.797  -9.708   0.519  1.00  0.00      RA0  H
ATOM   1764  CA  MET A 187     -10.779  -9.029   0.866  1.00  0.00      RA0  C
ATOM   1765  CB  MET A 187     -10.883  -8.728  -0.629  1.00  0.00      RA0  C
ATOM   1766  CG  MET A 187     -10.189  -7.417  -0.999  1.00  0.00      RA0  C
ATOM   1767  SD  MET A 187     -10.843  -6.010  -0.082  1.00  0.00      RA0  S
ATOM   1768  CE  MET A 187     -12.577  -6.170  -0.544  1.00  0.00      RA0  C
ATOM   1769  C   MET A 187     -11.918  -9.941   1.308  1.00  0.00      RA0  C
ATOM   1770  O   MET A 187     -12.928  -9.462   1.823  1.00  0.00      RA0  O
ATOM   1771  N   THR A 188     -11.794 -11.276   1.159  1.00  0.00      RA0  N
ATOM   1772  H   THR A 188     -10.942 -11.670   0.813  1.00  0.00      RA0  H
ATOM   1773  CA  THR A 188     -12.805 -12.210   1.649  1.00  0.00      RA0  C
ATOM   1774  CB  THR A 188     -12.557 -13.587   1.044  1.00  0.00      RA0  C
ATOM   1775  OG1 THR A 188     -11.164 -13.894   1.086  1.00  0.00      RA0  O
ATOM   1776  HG1 THR A 188     -10.792 -13.561   0.279  1.00  0.00      RA0  H
ATOM   1777  CG2 THR A 188     -13.057 -13.654  -0.400  1.00  0.00      RA0  C
ATOM   1778  C   THR A 188     -12.938 -12.234   3.160  1.00  0.00      RA0  C
ATOM   1779  O   THR A 188     -14.051 -12.174   3.683  1.00  0.00      RA0  O
ATOM   1780  N   VAL A 189     -11.813 -12.262   3.909  1.00  0.00      RA0  N
ATOM   1781  H   VAL A 189     -10.935 -12.343   3.428  1.00  0.00      RA0  H
ATOM   1782  CA  VAL A 189     -11.806 -12.189   5.369  1.00  0.00      RA0  C
ATOM   1783  CB  VAL A 189     -10.388 -12.373   5.918  1.00  0.00      RA0  C
ATOM   1784  CG1 VAL A 189     -10.306 -12.045   7.410  1.00  0.00      RA0  C
ATOM   1785  CG2 VAL A 189      -9.896 -13.793   5.635  1.00  0.00      RA0  C
ATOM   1786  C   VAL A 189     -12.421 -10.895   5.867  1.00  0.00      RA0  C
ATOM   1787  O   VAL A 189     -13.312 -10.895   6.714  1.00  0.00      RA0  O
ATOM   1788  N   ILE A 190     -12.011  -9.754   5.283  1.00  0.00      RA0  N
ATOM   1789  H   ILE A 190     -11.312  -9.829   4.574  1.00  0.00      RA0  H
ATOM   1790  CA  ILE A 190     -12.524  -8.434   5.600  1.00  0.00      RA0  C
ATOM   1791  CB  ILE A 190     -11.695  -7.335   4.936  1.00  0.00      RA0  C
ATOM   1792  CG2 ILE A 190     -12.376  -5.981   5.056  1.00  0.00      RA0  C
ATOM   1793  CG1 ILE A 190     -10.301  -7.281   5.569  1.00  0.00      RA0  C
ATOM   1794  CD1 ILE A 190      -9.391  -6.253   4.895  1.00  0.00      RA0  C
ATOM   1795  C   ILE A 190     -14.018  -8.303   5.334  1.00  0.00      RA0  C
ATOM   1796  O   ILE A 190     -14.767  -7.818   6.183  1.00  0.00      RA0  O
ATOM   1797  N   ALA A 191     -14.506  -8.776   4.171  1.00  0.00      RA0  N
ATOM   1798  H   ALA A 191     -13.864  -9.176   3.514  1.00  0.00      RA0  H
ATOM   1799  CA  ALA A 191     -15.915  -8.757   3.835  1.00  0.00      RA0  C
ATOM   1800  CB  ALA A 191     -16.137  -9.222   2.395  1.00  0.00      RA0  C
ATOM   1801  C   ALA A 191     -16.788  -9.606   4.757  1.00  0.00      RA0  C
ATOM   1802  O   ALA A 191     -17.820  -9.149   5.242  1.00  0.00      RA0  O
ATOM   1803  N   VAL A 192     -16.360 -10.848   5.074  1.00  0.00      RA0  N
ATOM   1804  H   VAL A 192     -15.494 -11.164   4.679  1.00  0.00      RA0  H
ATOM   1805  CA  VAL A 192     -17.058 -11.729   6.004  1.00  0.00      RA0  C
ATOM   1806  CB  VAL A 192     -16.404 -13.113   6.034  1.00  0.00      RA0  C
ATOM   1807  CG1 VAL A 192     -16.953 -13.981   7.168  1.00  0.00      RA0  C
ATOM   1808  CG2 VAL A 192     -16.574 -13.802   4.679  1.00  0.00      RA0  C
ATOM   1809  C   VAL A 192     -17.149 -11.132   7.396  1.00  0.00      RA0  C
ATOM   1810  O   VAL A 192     -18.218 -11.117   8.003  1.00  0.00      RA0  O
ATOM   1811  N   LEU A 193     -16.043 -10.562   7.920  1.00  0.00      RA0  N
ATOM   1812  H   LEU A 193     -15.193 -10.582   7.387  1.00  0.00      RA0  H
ATOM   1813  CA  LEU A 193     -16.036  -9.911   9.220  1.00  0.00      RA0  C
ATOM   1814  CB  LEU A 193     -14.637  -9.450   9.616  1.00  0.00      RA0  C
ATOM   1815  CG  LEU A 193     -13.664 -10.604   9.835  1.00  0.00      RA0  C
ATOM   1816  CD1 LEU A 193     -12.280 -10.083  10.213  1.00  0.00      RA0  C
ATOM   1817  CD2 LEU A 193     -14.195 -11.629  10.838  1.00  0.00      RA0  C
ATOM   1818  C   LEU A 193     -16.989  -8.720   9.309  1.00  0.00      RA0  C
ATOM   1819  O   LEU A 193     -17.738  -8.588  10.272  1.00  0.00      RA0  O
ATOM   1820  N   TYR A 194     -17.026  -7.847   8.275  1.00  0.00      RA0  N
ATOM   1821  H   TYR A 194     -16.400  -7.994   7.504  1.00  0.00      RA0  H
ATOM   1822  CA  TYR A 194     -17.978  -6.748   8.201  1.00  0.00      RA0  C
ATOM   1823  CB  TYR A 194     -17.565  -5.719   7.158  1.00  0.00      RA0  C
ATOM   1824  CG  TYR A 194     -16.533  -4.864   7.838  1.00  0.00      RA0  C
ATOM   1825  CD1 TYR A 194     -16.742  -4.484   9.157  1.00  0.00      RA0  C
ATOM   1826  CE1 TYR A 194     -15.775  -3.754   9.834  1.00  0.00      RA0  C
ATOM   1827  CD2 TYR A 194     -15.382  -4.476   7.172  1.00  0.00      RA0  C
ATOM   1828  CE2 TYR A 194     -14.422  -3.737   7.848  1.00  0.00      RA0  C
ATOM   1829  CZ  TYR A 194     -14.605  -3.397   9.182  1.00  0.00      RA0  C
ATOM   1830  OH  TYR A 194     -13.620  -2.708   9.860  1.00  0.00      RA0  O
ATOM   1831  HH  TYR A 194     -12.990  -2.371   9.236  1.00  0.00      RA0  H
ATOM   1832  C   TYR A 194     -19.431  -7.160   8.053  1.00  0.00      RA0  C
ATOM   1833  O   TYR A 194     -20.305  -6.548   8.663  1.00  0.00      RA0  O
ATOM   1834  N   VAL A 195     -19.736  -8.229   7.289  1.00  0.00      RA0  N
ATOM   1835  H   VAL A 195     -18.997  -8.680   6.783  1.00  0.00      RA0  H
ATOM   1836  CA  VAL A 195     -21.075  -8.809   7.249  1.00  0.00      RA0  C
ATOM   1837  CB  VAL A 195     -21.149  -9.930   6.208  1.00  0.00      RA0  C
ATOM   1838  CG1 VAL A 195     -22.460 -10.711   6.307  1.00  0.00      RA0  C
ATOM   1839  CG2 VAL A 195     -20.945  -9.364   4.803  1.00  0.00      RA0  C
ATOM   1840  C   VAL A 195     -21.517  -9.307   8.622  1.00  0.00      RA0  C
ATOM   1841  O   VAL A 195     -22.609  -8.993   9.092  1.00  0.00      RA0  O
ATOM   1842  N   LEU A 196     -20.640 -10.035   9.342  1.00  0.00      RA0  N
ATOM   1843  H   LEU A 196     -19.754 -10.252   8.925  1.00  0.00      RA0  H
ATOM   1844  CA  LEU A 196     -20.901 -10.495  10.696  1.00  0.00      RA0  C
ATOM   1845  CB  LEU A 196     -19.811 -11.455  11.163  1.00  0.00      RA0  C
ATOM   1846  CG  LEU A 196     -19.739 -12.735  10.334  1.00  0.00      RA0  C
ATOM   1847  CD1 LEU A 196     -18.576 -13.622  10.779  1.00  0.00      RA0  C
ATOM   1848  CD2 LEU A 196     -21.072 -13.485  10.324  1.00  0.00      RA0  C
ATOM   1849  C   LEU A 196     -21.081  -9.377  11.716  1.00  0.00      RA0  C
ATOM   1850  O   LEU A 196     -21.979  -9.435  12.556  1.00  0.00      RA0  O
ATOM   1851  N   ILE A 197     -20.252  -8.310  11.637  1.00  0.00      RA0  N
ATOM   1852  H   ILE A 197     -19.506  -8.355  10.971  1.00  0.00      RA0  H
ATOM   1853  CA  ILE A 197     -20.427  -7.072  12.393  1.00  0.00      RA0  C
ATOM   1854  CB  ILE A 197     -19.290  -6.090  12.099  1.00  0.00      RA0  C
ATOM   1855  CG2 ILE A 197     -19.636  -4.653  12.487  1.00  0.00      RA0  C
ATOM   1856  CG1 ILE A 197     -18.029  -6.566  12.819  1.00  0.00      RA0  C
ATOM   1857  CD1 ILE A 197     -16.847  -5.616  12.645  1.00  0.00      RA0  C
ATOM   1858  C   ILE A 197     -21.796  -6.465  12.122  1.00  0.00      RA0  C
ATOM   1859  O   ILE A 197     -22.574  -6.234  13.046  1.00  0.00      RA0  O
ATOM   1860  N   GLY A 198     -22.166  -6.279  10.836  1.00  0.00      RA0  N
ATOM   1861  H   GLY A 198     -21.491  -6.502  10.132  1.00  0.00      RA0  H
ATOM   1862  CA  GLY A 198     -23.476  -5.798  10.404  1.00  0.00      RA0  C
ATOM   1863  C   GLY A 198     -24.670  -6.546  10.944  1.00  0.00      RA0  C
ATOM   1864  O   GLY A 198     -25.643  -5.945  11.392  1.00  0.00      RA0  O
ATOM   1865  N   ILE A 199     -24.621  -7.892  10.910  1.00  0.00      RA0  N
ATOM   1866  H   ILE A 199     -23.792  -8.306  10.524  1.00  0.00      RA0  H
ATOM   1867  CA  ILE A 199     -25.639  -8.775  11.466  1.00  0.00      RA0  C
ATOM   1868  CB  ILE A 199     -25.357 -10.229  11.076  1.00  0.00      RA0  C
ATOM   1869  CG2 ILE A 199     -26.300 -11.201  11.788  1.00  0.00      RA0  C
ATOM   1870  CG1 ILE A 199     -25.427 -10.402   9.560  1.00  0.00      RA0  C
ATOM   1871  CD1 ILE A 199     -25.042 -11.818   9.129  1.00  0.00      RA0  C
ATOM   1872  C   ILE A 199     -25.784  -8.648  12.977  1.00  0.00      RA0  C
ATOM   1873  O   ILE A 199     -26.891  -8.552  13.502  1.00  0.00      RA0  O
ATOM   1874  N   LYS A 200     -24.654  -8.600  13.716  1.00  0.00      RA0  N
ATOM   1875  H   LYS A 200     -23.773  -8.667  13.239  1.00  0.00      RA0  H
ATOM   1876  CA  LYS A 200     -24.637  -8.428  15.161  1.00  0.00      RA0  C
ATOM   1877  CB  LYS A 200     -23.169  -8.452  15.598  1.00  0.00      RA0  C
ATOM   1878  CG  LYS A 200     -22.852  -7.916  16.997  1.00  0.00      RA0  C
ATOM   1879  CD  LYS A 200     -22.907  -8.955  18.117  1.00  0.00      RA0  C
ATOM   1880  CE  LYS A 200     -22.490  -8.326  19.450  1.00  0.00      RA0  C
ATOM   1881  NZ  LYS A 200     -22.141  -9.369  20.426  1.00  0.00      RA0  N
ATOM   1882  HZ1 LYS A 200     -21.828  -8.911  21.304  1.00  0.00      RA0  H
ATOM   1883  HZ2 LYS A 200     -22.956  -9.982  20.615  1.00  0.00      RA0  H
ATOM   1884  HZ3 LYS A 200     -21.349  -9.949  20.072  1.00  0.00      RA0  H
ATOM   1885  C   LYS A 200     -25.282  -7.115  15.603  1.00  0.00      RA0  C
ATOM   1886  O   LYS A 200     -26.044  -7.069  16.570  1.00  0.00      RA0  O
ATOM   1887  N   LEU A 201     -24.988  -6.024  14.873  1.00  0.00      RA0  N
ATOM   1888  H   LEU A 201     -24.346  -6.149  14.112  1.00  0.00      RA0  H
ATOM   1889  CA  LEU A 201     -25.535  -4.697  15.080  1.00  0.00      RA0  C
ATOM   1890  CB  LEU A 201     -24.590  -3.659  14.498  1.00  0.00      RA0  C
ATOM   1891  CG  LEU A 201     -23.324  -3.728  15.353  1.00  0.00      RA0  C
ATOM   1892  CD1 LEU A 201     -22.148  -2.994  14.731  1.00  0.00      RA0  C
ATOM   1893  CD2 LEU A 201     -23.594  -3.276  16.790  1.00  0.00      RA0  C
ATOM   1894  C   LEU A 201     -26.993  -4.521  14.704  1.00  0.00      RA0  C
ATOM   1895  O   LEU A 201     -27.732  -3.771  15.336  1.00  0.00      RA0  O
ATOM   1896  N   ARG A 202     -27.471  -5.194  13.637  1.00  0.00      RA0  N
ATOM   1897  H   ARG A 202     -26.838  -5.754  13.098  1.00  0.00      RA0  H
ATOM   1898  CA  ARG A 202     -28.892  -5.235  13.343  1.00  0.00      RA0  C
ATOM   1899  CB  ARG A 202     -29.165  -5.928  12.010  1.00  0.00      RA0  C
ATOM   1900  CG  ARG A 202     -28.583  -5.191  10.808  1.00  0.00      RA0  C
ATOM   1901  CD  ARG A 202     -28.715  -6.014   9.527  1.00  0.00      RA0  C
ATOM   1902  NE  ARG A 202     -27.982  -5.387   8.429  1.00  0.00      RA0  N
ATOM   1903  HE  ARG A 202     -27.094  -4.992   8.692  1.00  0.00      RA0  H
ATOM   1904  CZ  ARG A 202     -28.498  -5.441   7.165  1.00  0.00      RA0  C
ATOM   1905  NH1 ARG A 202     -29.698  -6.037   6.967  1.00  0.00      RA0  N
ATOM   1906 HH11 ARG A 202     -30.129  -6.108   6.063  1.00  0.00      RA0  H
ATOM   1907 HH12 ARG A 202     -30.214  -6.439   7.730  1.00  0.00      RA0  H
ATOM   1908  NH2 ARG A 202     -27.804  -4.900   6.137  1.00  0.00      RA0  N
ATOM   1909 HH21 ARG A 202     -28.139  -4.910   5.190  1.00  0.00      RA0  H
ATOM   1910 HH22 ARG A 202     -26.912  -4.461   6.282  1.00  0.00      RA0  H
ATOM   1911  C   ARG A 202     -29.664  -5.958  14.436  1.00  0.00      RA0  C
ATOM   1912  O   ARG A 202     -30.700  -5.491  14.891  1.00  0.00      RA0  O
ATOM   1913  N   LYS A 203     -29.127  -7.098  14.920  1.00  0.00      RA0  N
ATOM   1914  H   LYS A 203     -28.275  -7.435  14.514  1.00  0.00      RA0  H
ATOM   1915  CA  LYS A 203     -29.718  -7.846  16.013  1.00  0.00      RA0  C
ATOM   1916  CB  LYS A 203     -29.067  -9.222  16.158  1.00  0.00      RA0  C
ATOM   1917  CG  LYS A 203     -29.987 -10.176  16.923  1.00  0.00      RA0  C
ATOM   1918  CD  LYS A 203     -29.525 -11.634  16.892  1.00  0.00      RA0  C
ATOM   1919  CE  LYS A 203     -30.538 -12.560  17.571  1.00  0.00      RA0  C
ATOM   1920  NZ  LYS A 203     -30.123 -13.961  17.409  1.00  0.00      RA0  N
ATOM   1921  HZ1 LYS A 203     -30.824 -14.583  17.861  1.00  0.00      RA0  H
ATOM   1922  HZ2 LYS A 203     -30.066 -14.190  16.396  1.00  0.00      RA0  H
ATOM   1923  HZ3 LYS A 203     -29.194 -14.108  17.851  1.00  0.00      RA0  H
ATOM   1924  C   LYS A 203     -29.779  -7.087  17.337  1.00  0.00      RA0  C
ATOM   1925  O   LYS A 203     -30.798  -7.123  18.029  1.00  0.00      RA0  O
ATOM   1926  N   SER A 204     -28.710  -6.351  17.717  1.00  0.00      RA0  N
ATOM   1927  H   SER A 204     -27.912  -6.275  17.118  1.00  0.00      RA0  H
ATOM   1928  CA  SER A 204     -28.699  -5.505  18.907  1.00  0.00      RA0  C
ATOM   1929  CB  SER A 204     -27.278  -5.031  19.159  1.00  0.00      RA0  C
ATOM   1930  OG  SER A 204     -26.612  -4.969  17.902  1.00  0.00      RA0  O
ATOM   1931  HG  SER A 204     -26.133  -5.785  17.813  1.00  0.00      RA0  H
ATOM   1932  C   SER A 204     -29.704  -4.362  18.873  1.00  0.00      RA0  C
ATOM   1933  O   SER A 204     -30.418  -4.129  19.843  1.00  0.00      RA0  O
ATOM   1934  N   LYS A 205     -29.832  -3.662  17.724  1.00  0.00      RA0  N
ATOM   1935  H   LYS A 205     -29.212  -3.891  16.969  1.00  0.00      RA0  H
ATOM   1936  CA  LYS A 205     -30.838  -2.632  17.518  1.00  0.00      RA0  C
ATOM   1937  CB  LYS A 205     -30.541  -1.851  16.239  1.00  0.00      RA0  C
ATOM   1938  CG  LYS A 205     -29.154  -1.218  16.373  1.00  0.00      RA0  C
ATOM   1939  CD  LYS A 205     -28.665  -0.450  15.145  1.00  0.00      RA0  C
ATOM   1940  CE  LYS A 205     -27.197  -0.039  15.306  1.00  0.00      RA0  C
ATOM   1941  NZ  LYS A 205     -26.817   0.888  14.231  1.00  0.00      RA0  N
ATOM   1942  HZ1 LYS A 205     -25.867   1.283  14.408  1.00  0.00      RA0  H
ATOM   1943  HZ2 LYS A 205     -26.823   0.407  13.313  1.00  0.00      RA0  H
ATOM   1944  HZ3 LYS A 205     -27.468   1.697  14.215  1.00  0.00      RA0  H
ATOM   1945  C   LYS A 205     -32.268  -3.151  17.611  1.00  0.00      RA0  C
ATOM   1946  O   LYS A 205     -33.127  -2.540  18.244  1.00  0.00      RA0  O
ATOM   1947  N   LEU A 206     -32.560  -4.323  17.014  1.00  0.00      RA0  N
ATOM   1948  H   LEU A 206     -31.842  -4.779  16.484  1.00  0.00      RA0  H
ATOM   1949  CA  LEU A 206     -33.863  -4.958  17.125  1.00  0.00      RA0  C
ATOM   1950  CB  LEU A 206     -33.947  -6.177  16.208  1.00  0.00      RA0  C
ATOM   1951  CG  LEU A 206     -33.844  -5.807  14.728  1.00  0.00      RA0  C
ATOM   1952  CD1 LEU A 206     -33.762  -7.047  13.838  1.00  0.00      RA0  C
ATOM   1953  CD2 LEU A 206     -34.961  -4.854  14.300  1.00  0.00      RA0  C
ATOM   1954  C   LEU A 206     -34.248  -5.355  18.550  1.00  0.00      RA0  C
ATOM   1955  O   LEU A 206     -35.353  -5.098  19.011  1.00  0.00      RA0  O
ATOM   1956  N   LEU A 207     -33.303  -5.957  19.306  1.00  0.00      RA0  N
ATOM   1957  H   LEU A 207     -32.416  -6.138  18.873  1.00  0.00      RA0  H
ATOM   1958  CA  LEU A 207     -33.485  -6.317  20.702  1.00  0.00      RA0  C
ATOM   1959  CB  LEU A 207     -32.297  -7.127  21.216  1.00  0.00      RA0  C
ATOM   1960  CG  LEU A 207     -32.180  -8.487  20.527  1.00  0.00      RA0  C
ATOM   1961  CD1 LEU A 207     -30.917  -9.235  20.955  1.00  0.00      RA0  C
ATOM   1962  CD2 LEU A 207     -33.445  -9.328  20.710  1.00  0.00      RA0  C
ATOM   1963  C   LEU A 207     -33.739  -5.118  21.609  1.00  0.00      RA0  C
ATOM   1964  O   LEU A 207     -34.572  -5.172  22.510  1.00  0.00      RA0  O
ATOM   1965  N   GLN A 208     -33.045  -3.984  21.374  1.00  0.00      RA0  N
ATOM   1966  H   GLN A 208     -32.375  -3.982  20.626  1.00  0.00      RA0  H
ATOM   1967  CA  GLN A 208     -33.304  -2.725  22.060  1.00  0.00      RA0  C
ATOM   1968  CB  GLN A 208     -32.233  -1.699  21.697  1.00  0.00      RA0  C
ATOM   1969  CG  GLN A 208     -30.825  -2.077  22.149  1.00  0.00      RA0  C
ATOM   1970  CD  GLN A 208     -29.835  -1.157  21.464  1.00  0.00      RA0  C
ATOM   1971  OE1 GLN A 208     -30.097  -0.592  20.408  1.00  0.00      RA0  O
ATOM   1972  NE2 GLN A 208     -28.677  -1.025  22.134  1.00  0.00      RA0  N
ATOM   1973 HE21 GLN A 208     -28.518  -1.513  22.992  1.00  0.00      RA0  H
ATOM   1974 HE22 GLN A 208     -27.953  -0.430  21.787  1.00  0.00      RA0  H
ATOM   1975  C   GLN A 208     -34.666  -2.119  21.748  1.00  0.00      RA0  C
ATOM   1976  O   GLN A 208     -35.304  -1.510  22.610  1.00  0.00      RA0  O
ATOM   1977  N   GLY A 209     -35.174  -2.302  20.511  1.00  0.00      RA0  N
ATOM   1978  H   GLY A 209     -34.605  -2.742  19.812  1.00  0.00      RA0  H
ATOM   1979  CA  GLY A 209     -36.533  -1.916  20.152  1.00  0.00      RA0  C
ATOM   1980  C   GLY A 209     -37.593  -2.745  20.839  1.00  0.00      RA0  C
ATOM   1981  O   GLY A 209     -38.567  -2.217  21.367  1.00  0.00      RA0  O
ATOM   1982  N   VAL A 210     -37.397  -4.077  20.889  1.00  0.00      RA0  N
ATOM   1983  H   VAL A 210     -36.598  -4.447  20.410  1.00  0.00      RA0  H
ATOM   1984  CA  VAL A 210     -38.292  -4.994  21.588  1.00  0.00      RA0  C
ATOM   1985  CB  VAL A 210     -37.940  -6.442  21.235  1.00  0.00      RA0  C
ATOM   1986  CG1 VAL A 210     -38.776  -7.443  22.036  1.00  0.00      RA0  C
ATOM   1987  CG2 VAL A 210     -38.083  -6.671  19.730  1.00  0.00      RA0  C
ATOM   1988  C   VAL A 210     -38.328  -4.796  23.105  1.00  0.00      RA0  C
ATOM   1989  O   VAL A 210     -39.401  -4.771  23.707  1.00  0.00      RA0  O
ATOM   1990  N   LYS A 211     -37.166  -4.587  23.780  1.00  0.00      RA0  N
ATOM   1991  H   LYS A 211     -36.311  -4.617  23.258  1.00  0.00      RA0  H
ATOM   1992  CA  LYS A 211     -37.147  -4.247  25.202  1.00  0.00      RA0  C
ATOM   1993  CB  LYS A 211     -35.718  -4.235  25.739  1.00  0.00      RA0  C
ATOM   1994  CG  LYS A 211     -35.116  -5.639  25.693  1.00  0.00      RA0  C
ATOM   1995  CD  LYS A 211     -33.709  -5.709  26.282  1.00  0.00      RA0  C
ATOM   1996  CE  LYS A 211     -33.153  -7.133  26.248  1.00  0.00      RA0  C
ATOM   1997  NZ  LYS A 211     -31.845  -7.164  26.918  1.00  0.00      RA0  N
ATOM   1998  HZ1 LYS A 211     -31.473  -8.134  26.905  1.00  0.00      RA0  H
ATOM   1999  HZ2 LYS A 211     -31.187  -6.530  26.423  1.00  0.00      RA0  H
ATOM   2000  HZ3 LYS A 211     -31.956  -6.849  27.903  1.00  0.00      RA0  H
ATOM   2001  C   LYS A 211     -37.877  -2.939  25.515  1.00  0.00      RA0  C
ATOM   2002  O   LYS A 211     -38.506  -2.815  26.562  1.00  0.00      RA0  O
ATOM   2003  N   ARG A 212     -37.835  -1.938  24.609  1.00  0.00      RA0  N
ATOM   2004  H   ARG A 212     -37.303  -2.059  23.769  1.00  0.00      RA0  H
ATOM   2005  CA  ARG A 212     -38.655  -0.744  24.738  1.00  0.00      RA0  C
ATOM   2006  CB  ARG A 212     -38.164   0.386  23.828  1.00  0.00      RA0  C
ATOM   2007  CG  ARG A 212     -37.020   1.162  24.492  1.00  0.00      RA0  C
ATOM   2008  CD  ARG A 212     -36.570   2.406  23.717  1.00  0.00      RA0  C
ATOM   2009  NE  ARG A 212     -35.633   3.203  24.515  1.00  0.00      RA0  N
ATOM   2010  HE  ARG A 212     -35.097   2.673  25.180  1.00  0.00      RA0  H
ATOM   2011  CZ  ARG A 212     -35.535   4.555  24.308  1.00  0.00      RA0  C
ATOM   2012  NH1 ARG A 212     -36.284   5.126  23.336  1.00  0.00      RA0  N
ATOM   2013 HH11 ARG A 212     -36.260   6.110  23.137  1.00  0.00      RA0  H
ATOM   2014 HH12 ARG A 212     -36.903   4.577  22.766  1.00  0.00      RA0  H
ATOM   2015  NH2 ARG A 212     -34.697   5.296  25.077  1.00  0.00      RA0  N
ATOM   2016 HH21 ARG A 212     -34.570   6.292  24.971  1.00  0.00      RA0  H
ATOM   2017 HH22 ARG A 212     -34.158   4.870  25.808  1.00  0.00      RA0  H
ATOM   2018  C   ARG A 212     -40.160  -0.978  24.607  1.00  0.00      RA0  C
ATOM   2019  O   ARG A 212     -40.936  -0.445  25.395  1.00  0.00      RA0  O
ATOM   2020  N   GLN A 213     -40.615  -1.777  23.617  1.00  0.00      RA0  N
ATOM   2021  H   GLN A 213     -39.940  -2.200  23.007  1.00  0.00      RA0  H
ATOM   2022  CA  GLN A 213     -42.024  -2.112  23.445  1.00  0.00      RA0  C
ATOM   2023  CB  GLN A 213     -42.204  -2.847  22.123  1.00  0.00      RA0  C
ATOM   2024  CG  GLN A 213     -41.724  -2.024  20.931  1.00  0.00      RA0  C
ATOM   2025  CD  GLN A 213     -41.561  -2.945  19.743  1.00  0.00      RA0  C
ATOM   2026  OE1 GLN A 213     -41.313  -4.137  19.879  1.00  0.00      RA0  O
ATOM   2027  NE2 GLN A 213     -41.722  -2.325  18.561  1.00  0.00      RA0  N
ATOM   2028 HE21 GLN A 213     -41.922  -1.346  18.525  1.00  0.00      RA0  H
ATOM   2029 HE22 GLN A 213     -41.645  -2.831  17.702  1.00  0.00      RA0  H
ATOM   2030  C   GLN A 213     -42.619  -2.948  24.571  1.00  0.00      RA0  C
ATOM   2031  O   GLN A 213     -43.757  -2.758  24.974  1.00  0.00      RA0  O
ATOM   2032  N   GLY A 214     -41.847  -3.899  25.141  1.00  0.00      RA0  N
ATOM   2033  H   GLY A 214     -40.934  -4.071  24.765  1.00  0.00      RA0  H
ATOM   2034  CA  GLY A 214     -42.309  -4.647  26.308  1.00  0.00      RA0  C
ATOM   2035  C   GLY A 214     -42.462  -3.812  27.565  1.00  0.00      RA0  C
ATOM   2036  O   GLY A 214     -43.399  -3.982  28.334  1.00  0.00      RA0  O
ATOM   2037  N   ALA A 215     -41.543  -2.843  27.768  1.00  0.00      RA0  N
ATOM   2038  H   ALA A 215     -40.795  -2.752  27.108  1.00  0.00      RA0  H
ATOM   2039  CA  ALA A 215     -41.588  -1.882  28.855  1.00  0.00      RA0  C
ATOM   2040  CB  ALA A 215     -40.326  -1.018  28.858  1.00  0.00      RA0  C
ATOM   2041  C   ALA A 215     -42.812  -0.960  28.824  1.00  0.00      RA0  C
ATOM   2042  O   ALA A 215     -43.424  -0.687  29.854  1.00  0.00      RA0  O
ATOM   2043  N   SER A 216     -43.245  -0.492  27.631  1.00  0.00      RA0  N
ATOM   2044  H   SER A 216     -42.693  -0.640  26.806  1.00  0.00      RA0  H
ATOM   2045  CA  SER A 216     -44.445   0.326  27.490  1.00  0.00      RA0  C
ATOM   2046  CB  SER A 216     -44.360   0.916  26.093  1.00  0.00      RA0  C
ATOM   2047  OG  SER A 216     -43.590   0.013  25.290  1.00  0.00      RA0  O
ATOM   2048  HG  SER A 216     -44.095  -0.790  25.182  1.00  0.00      RA0  H
ATOM   2049  C   SER A 216     -45.744  -0.439  27.706  1.00  0.00      RA0  C
ATOM   2050  O   SER A 216     -46.758   0.145  28.069  1.00  0.00      RA0  O
ATOM   2051  N   ILE A 217     -45.749  -1.777  27.533  1.00  0.00      RA0  N
ATOM   2052  H   ILE A 217     -44.895  -2.245  27.301  1.00  0.00      RA0  H
ATOM   2053  CA  ILE A 217     -46.930  -2.591  27.798  1.00  0.00      RA0  C
ATOM   2054  CB  ILE A 217     -46.908  -3.831  26.899  1.00  0.00      RA0  C
ATOM   2055  CG2 ILE A 217     -48.078  -4.776  27.181  1.00  0.00      RA0  C
ATOM   2056  CG1 ILE A 217     -46.872  -3.408  25.431  1.00  0.00      RA0  C
ATOM   2057  CD1 ILE A 217     -46.714  -4.600  24.485  1.00  0.00      RA0  C
ATOM   2058  C   ILE A 217     -47.034  -2.976  29.270  1.00  0.00      RA0  C
ATOM   2059  O   ILE A 217     -48.122  -3.069  29.839  1.00  0.00      RA0  O
ATOM   2060  N   GLY A 218     -45.886  -3.149  29.962  1.00  0.00      RA0  N
ATOM   2061  H   GLY A 218     -45.015  -3.050  29.477  1.00  0.00      RA0  H
ATOM   2062  CA  GLY A 218     -45.822  -3.557  31.367  1.00  0.00      RA0  C
ATOM   2063  C   GLY A 218     -46.412  -2.605  32.375  1.00  0.00      RA0  C
ATOM   2064  O   GLY A 218     -46.779  -3.003  33.476  1.00  0.00      RA0  O
ATOM   2065  N   SER A 219     -46.559  -1.319  32.017  1.00  0.00      RA0  N
ATOM   2066  H   SER A 219     -46.227  -1.010  31.128  1.00  0.00      RA0  H
ATOM   2067  CA  SER A 219     -47.065  -0.302  32.930  1.00  0.00      RA0  C
ATOM   2068  CB  SER A 219     -46.238   0.879  32.484  1.00  0.00      RA0  C
ATOM   2069  OG  SER A 219     -45.081   0.250  31.914  1.00  0.00      RA0  O
ATOM   2070  HG  SER A 219     -44.618   0.882  31.377  1.00  0.00      RA0  H
ATOM   2071  C   SER A 219     -48.574  -0.159  32.888  1.00  0.00      RA0  C
ATOM   2072  O   SER A 219     -49.146   0.694  33.552  1.00  0.00      RA0  O
ATOM   2073  N   GLY A 220     -49.282  -1.023  32.130  1.00  0.00      RA0  N
ATOM   2074  H   GLY A 220     -48.801  -1.748  31.633  1.00  0.00      RA0  H
ATOM   2075  CA  GLY A 220     -50.741  -0.993  32.034  1.00  0.00      RA0  C
ATOM   2076  C   GLY A 220     -51.497  -1.649  33.162  1.00  0.00      RA0  C
ATOM   2077  O   GLY A 220     -52.723  -1.685  33.142  1.00  0.00      RA0  O
ATOM   2078  N   ALA A 221     -50.796  -2.227  34.156  1.00  0.00      RA0  N
ATOM   2079  H   ALA A 221     -49.806  -2.101  34.209  1.00  0.00      RA0  H
ATOM   2080  CA  ALA A 221     -51.406  -3.170  35.068  1.00  0.00      RA0  C
ATOM   2081  CB  ALA A 221     -51.038  -4.602  34.672  1.00  0.00      RA0  C
ATOM   2082  C   ALA A 221     -51.080  -2.972  36.550  1.00  0.00      RA0  C
ATOM   2083  O   ALA A 221     -50.748  -3.915  37.254  1.00  0.00      RA0  O
ATOM   2084  N   ASN A 222     -51.248  -1.717  37.030  1.00  0.00      RA0  N
ATOM   2085  H   ASN A 222     -51.281  -0.964  36.372  1.00  0.00      RA0  H
ATOM   2086  CA  ASN A 222     -51.603  -1.350  38.399  1.00  0.00      RA0  C
ATOM   2087  CB  ASN A 222     -50.768  -1.990  39.501  1.00  0.00      RA0  C
ATOM   2088  CG  ASN A 222     -51.028  -1.179  40.754  1.00  0.00      RA0  C
ATOM   2089  OD1 ASN A 222     -52.169  -0.954  41.149  1.00  0.00      RA0  O
ATOM   2090  ND2 ASN A 222     -49.907  -0.759  41.365  1.00  0.00      RA0  N
ATOM   2091 HD21 ASN A 222     -49.017  -0.944  40.945  1.00  0.00      RA0  H
ATOM   2092 HD22 ASN A 222     -49.927  -0.247  42.224  1.00  0.00      RA0  H
ATOM   2093  C   ASN A 222     -51.384   0.138  38.614  1.00  0.00      RA0  C
ATOM   2094  O   ASN A 222     -50.262   0.625  38.560  1.00  0.00      RA0  O
ATOM   2095  N   GLY A 223     -52.471   0.906  38.892  1.00  0.00      RA0  N
ATOM   2096  H   GLY A 223     -53.374   0.492  39.000  1.00  0.00      RA0  H
ATOM   2097  CA  GLY A 223     -52.301   2.337  39.155  1.00  0.00      RA0  C
ATOM   2098  C   GLY A 223     -53.502   3.222  38.930  1.00  0.00      RA0  C
ATOM   2099  O   GLY A 223     -53.505   4.092  38.067  1.00  0.00      RA0  O
ATOM   2100  N   ILE A 224     -54.559   3.073  39.747  1.00  0.00      RA0  N
ATOM   2101  H   ILE A 224     -54.487   2.433  40.510  1.00  0.00      RA0  H
ATOM   2102  CA  ILE A 224     -55.604   4.082  39.820  1.00  0.00      RA0  C
ATOM   2103  CB  ILE A 224     -56.914   3.446  40.283  1.00  0.00      RA0  C
ATOM   2104  CG2 ILE A 224     -58.055   4.465  40.290  1.00  0.00      RA0  C
ATOM   2105  CG1 ILE A 224     -57.242   2.223  39.425  1.00  0.00      RA0  C
ATOM   2106  CD1 ILE A 224     -58.507   1.504  39.895  1.00  0.00      RA0  C
ATOM   2107  C   ILE A 224     -55.156   5.185  40.781  1.00  0.00      RA0  C
ATOM   2108  O   ILE A 224     -54.966   4.898  41.959  1.00  0.00      RA0  O
ATOM   2109  N   HIS A 225     -55.009   6.443  40.287  1.00  0.00      RA0  N
ATOM   2110  H   HIS A 225     -54.785   6.534  39.316  1.00  0.00      RA0  H
ATOM   2111  CA  HIS A 225     -55.344   7.692  40.979  1.00  0.00      RA0  C
ATOM   2112  CB  HIS A 225     -55.293   7.675  42.512  1.00  0.00      RA0  C
ATOM   2113  CG  HIS A 225     -56.694   7.915  43.021  1.00  0.00      RA0  C
ATOM   2114  ND1 HIS A 225     -56.989   8.481  44.205  1.00  0.00      RA0  N
ATOM   2115  HD1 HIS A 225     -56.352   8.829  44.868  1.00  0.00      RA0  H
ATOM   2116  CD2 HIS A 225     -57.887   7.605  42.363  1.00  0.00      RA0  C
ATOM   2117  NE2 HIS A 225     -58.907   7.993  43.166  1.00  0.00      RA0  N
ATOM   2118  CE1 HIS A 225     -58.355   8.530  44.301  1.00  0.00      RA0  C
ATOM   2119  C   HIS A 225     -54.630   8.952  40.503  1.00  0.00      RA0  C
ATOM   2120  O   HIS A 225     -53.443   8.965  40.215  1.00  0.00      RA0  O
ATOM   2121  N   HIS A 226     -55.418  10.052  40.469  1.00  0.00      RA0  N
ATOM   2122  H   HIS A 226     -56.392   9.866  40.575  1.00  0.00      RA0  H
ATOM   2123  CA  HIS A 226     -55.016  11.454  40.485  1.00  0.00      RA0  C
ATOM   2124  CB  HIS A 226     -54.283  11.820  41.782  1.00  0.00      RA0  C
ATOM   2125  CG  HIS A 226     -55.167  11.697  42.998  1.00  0.00      RA0  C
ATOM   2126  ND1 HIS A 226     -56.365  12.297  43.134  1.00  0.00      RA0  N
ATOM   2127  HD1 HIS A 226     -56.802  12.893  42.490  1.00  0.00      RA0  H
ATOM   2128  CD2 HIS A 226     -54.890  10.977  44.163  1.00  0.00      RA0  C
ATOM   2129  NE2 HIS A 226     -55.939  11.145  45.004  1.00  0.00      RA0  N
ATOM   2130  CE1 HIS A 226     -56.845  11.959  44.373  1.00  0.00      RA0  C
ATOM   2131  C   HIS A 226     -54.226  12.126  39.366  1.00  0.00      RA0  C
ATOM   2132  O   HIS A 226     -53.047  11.903  39.131  1.00  0.00      RA0  O
ATOM   2133  N   HIS A 227     -54.896  13.112  38.722  1.00  0.00      RA0  N
ATOM   2134  H   HIS A 227     -55.865  13.193  38.937  1.00  0.00      RA0  H
ATOM   2135  CA  HIS A 227     -54.273  14.255  38.075  1.00  0.00      RA0  C
ATOM   2136  CB  HIS A 227     -55.319  15.124  37.376  1.00  0.00      RA0  C
ATOM   2137  CG  HIS A 227     -56.159  14.268  36.459  1.00  0.00      RA0  C
ATOM   2138  ND1 HIS A 227     -55.676  13.607  35.389  1.00  0.00      RA0  N
ATOM   2139  HD1 HIS A 227     -54.748  13.598  35.072  1.00  0.00      RA0  H
ATOM   2140  CD2 HIS A 227     -57.528  14.011  36.566  1.00  0.00      RA0  C
ATOM   2141  NE2 HIS A 227     -57.865  13.184  35.547  1.00  0.00      RA0  N
ATOM   2142  CE1 HIS A 227     -56.728  12.935  34.822  1.00  0.00      RA0  C
ATOM   2143  C   HIS A 227     -53.434  15.092  39.037  1.00  0.00      RA0  C
ATOM   2144  O   HIS A 227     -53.873  15.431  40.133  1.00  0.00      RA0  O
ATOM   2145  N   GLY A 228     -52.217  15.491  38.621  1.00  0.00      RA0  N
ATOM   2146  H   GLY A 228     -51.790  15.159  37.777  1.00  0.00      RA0  H
ATOM   2147  CA  GLY A 228     -51.378  16.409  39.370  1.00  0.00      RA0  C
ATOM   2148  C   GLY A 228     -50.347  16.945  38.417  1.00  0.00      RA0  C
ATOM   2149  O   GLY A 228     -49.821  16.207  37.591  1.00  0.00      RA0  O
ATOM   2150  N   GLY A 229     -50.055  18.260  38.458  1.00  0.00      RA0  N
ATOM   2151  H   GLY A 229     -50.359  18.796  39.243  1.00  0.00      RA0  H
ATOM   2152  CA  GLY A 229     -49.128  18.874  37.506  1.00  0.00      RA0  C
ATOM   2153  C   GLY A 229     -47.662  18.645  37.793  1.00  0.00      RA0  C
ATOM   2154  O   GLY A 229     -47.214  18.750  38.928  1.00  0.00      RA0  O
ATOM   2155  N   GLY A 230     -46.852  18.390  36.743  1.00  0.00      RA0  N
ATOM   2156  H   GLY A 230     -47.220  18.221  35.829  1.00  0.00      RA0  H
ATOM   2157  CA  GLY A 230     -45.413  18.213  36.903  1.00  0.00      RA0  C
ATOM   2158  C   GLY A 230     -44.720  18.180  35.565  1.00  0.00      RA0  C
ATOM   2159  O   GLY A 230     -44.654  17.148  34.918  1.00  0.00      RA0  O
ATOM   2160  N   MET A 231     -44.170  19.324  35.101  1.00  0.00      RA0  N
ATOM   2161  H   MET A 231     -44.107  20.099  35.727  1.00  0.00      RA0  H
ATOM   2162  CA  MET A 231     -43.484  19.432  33.815  1.00  0.00      RA0  C
ATOM   2163  CB  MET A 231     -43.601  20.858  33.271  1.00  0.00      RA0  C
ATOM   2164  CG  MET A 231     -43.291  20.954  31.774  1.00  0.00      RA0  C
ATOM   2165  SD  MET A 231     -44.388  19.929  30.783  1.00  0.00      RA0  S
ATOM   2166  CE  MET A 231     -43.658  20.268  29.174  1.00  0.00      RA0  C
ATOM   2167  C   MET A 231     -42.029  18.952  33.858  1.00  0.00      RA0  C
ATOM   2168  O   MET A 231     -41.089  19.698  33.595  1.00  0.00      RA0  O
ATOM   2169  N   THR A 232     -41.800  17.670  34.210  1.00  0.00      RA0  N
ATOM   2170  H   THR A 232     -42.560  17.035  34.373  1.00  0.00      RA0  H
ATOM   2171  CA  THR A 232     -40.470  17.072  34.309  1.00  0.00      RA0  C
ATOM   2172  CB  THR A 232     -40.126  17.314  35.766  1.00  0.00      RA0  C
ATOM   2173  OG1 THR A 232     -41.336  17.742  36.419  1.00  0.00      RA0  O
ATOM   2174  HG1 THR A 232     -41.921  16.997  36.362  1.00  0.00      RA0  H
ATOM   2175  CG2 THR A 232     -39.017  18.353  35.949  1.00  0.00      RA0  C
ATOM   2176  C   THR A 232     -40.651  15.590  33.955  1.00  0.00      RA0  C
ATOM   2177  O   THR A 232     -41.738  15.062  34.124  1.00  0.00      RA0  O
ATOM   2178  N   THR A 233     -39.678  14.815  33.403  1.00  0.00      RA0  N
ATOM   2179  H   THR A 233     -39.936  13.880  33.166  1.00  0.00      RA0  H
ATOM   2180  CA  THR A 233     -38.296  15.051  32.988  1.00  0.00      RA0  C
ATOM   2181  CB  THR A 233     -37.466  14.427  34.096  1.00  0.00      RA0  C
ATOM   2182  OG1 THR A 233     -38.119  14.723  35.337  1.00  0.00      RA0  O
ATOM   2183  HG1 THR A 233     -37.690  14.203  36.004  1.00  0.00      RA0  H
ATOM   2184  CG2 THR A 233     -36.010  14.900  34.105  1.00  0.00      RA0  C
ATOM   2185  C   THR A 233     -38.061  14.465  31.596  1.00  0.00      RA0  C
ATOM   2186  O   THR A 233     -38.676  13.487  31.181  1.00  0.00      RA0  O
ATOM   2187  N   SER A 234     -37.093  15.018  30.834  1.00  0.00      RA0  N
ATOM   2188  H   SER A 234     -36.608  15.837  31.138  1.00  0.00      RA0  H
ATOM   2189  CA  SER A 234     -36.695  14.495  29.527  1.00  0.00      RA0  C
ATOM   2190  CB  SER A 234     -36.270  15.757  28.810  1.00  0.00      RA0  C
ATOM   2191  OG  SER A 234     -36.834  16.827  29.587  1.00  0.00      RA0  O
ATOM   2192  HG  SER A 234     -36.882  17.581  29.010  1.00  0.00      RA0  H
ATOM   2193  C   SER A 234     -35.648  13.387  29.626  1.00  0.00      RA0  C
ATOM   2194  O   SER A 234     -34.557  13.482  29.071  1.00  0.00      RA0  O
ATOM   2195  N   GLY A 235     -35.948  12.290  30.358  1.00  0.00      RA0  N
ATOM   2196  H   GLY A 235     -36.897  12.207  30.671  1.00  0.00      RA0  H
ATOM   2197  CA  GLY A 235     -34.957  11.289  30.768  1.00  0.00      RA0  C
ATOM   2198  C   GLY A 235     -34.490  10.259  29.761  1.00  0.00      RA0  C
ATOM   2199  O   GLY A 235     -33.587   9.483  30.022  1.00  0.00      RA0  O
ATOM   2200  N   GLY A 236     -35.096  10.217  28.560  1.00  0.00      RA0  N
ATOM   2201  H   GLY A 236     -35.698  10.979  28.326  1.00  0.00      RA0  H
ATOM   2202  CA  GLY A 236     -34.940   9.106  27.614  1.00  0.00      RA0  C
ATOM   2203  C   GLY A 236     -33.673   9.039  26.791  1.00  0.00      RA0  C
ATOM   2204  O   GLY A 236     -33.529   8.169  25.932  1.00  0.00      RA0  O
ATOM   2205  N   GLY A 237     -32.749   9.997  26.988  1.00  0.00      RA0  N
ATOM   2206  H   GLY A 237     -32.836  10.546  27.820  1.00  0.00      RA0  H
ATOM   2207  CA  GLY A 237     -31.656  10.270  26.063  1.00  0.00      RA0  C
ATOM   2208  C   GLY A 237     -30.414   9.419  26.133  1.00  0.00      RA0  C
ATOM   2209  O   GLY A 237     -29.585   9.477  25.232  1.00  0.00      RA0  O
ATOM   2210  N   ALA A 238     -30.220   8.628  27.206  1.00  0.00      RA0  N
ATOM   2211  H   ALA A 238     -30.948   8.552  27.887  1.00  0.00      RA0  H
ATOM   2212  CA  ALA A 238     -28.953   7.956  27.446  1.00  0.00      RA0  C
ATOM   2213  CB  ALA A 238     -28.921   7.383  28.864  1.00  0.00      RA0  C
ATOM   2214  C   ALA A 238     -28.561   6.848  26.466  1.00  0.00      RA0  C
ATOM   2215  O   ALA A 238     -27.452   6.819  25.949  1.00  0.00      RA0  O
ATOM   2216  N   GLY A 239     -29.494   5.918  26.158  1.00  0.00      RA0  N
ATOM   2217  H   GLY A 239     -30.399   6.015  26.564  1.00  0.00      RA0  H
ATOM   2218  CA  GLY A 239     -29.183   4.739  25.346  1.00  0.00      RA0  C
ATOM   2219  C   GLY A 239     -28.922   4.988  23.884  1.00  0.00      RA0  C
ATOM   2220  O   GLY A 239     -28.168   4.267  23.240  1.00  0.00      RA0  O
ATOM   2221  N   PHE A 240     -29.544   6.045  23.330  1.00  0.00      RA0  N
ATOM   2222  H   PHE A 240     -30.035   6.653  23.950  1.00  0.00      RA0  H
ATOM   2223  CA  PHE A 240     -29.448   6.427  21.933  1.00  0.00      RA0  C
ATOM   2224  CB  PHE A 240     -30.451   7.535  21.611  1.00  0.00      RA0  C
ATOM   2225  CG  PHE A 240     -30.285   7.936  20.165  1.00  0.00      RA0  C
ATOM   2226  CD1 PHE A 240     -29.827   9.209  19.845  1.00  0.00      RA0  C
ATOM   2227  CD2 PHE A 240     -30.573   7.025  19.155  1.00  0.00      RA0  C
ATOM   2228  CE1 PHE A 240     -29.639   9.564  18.515  1.00  0.00      RA0  C
ATOM   2229  CE2 PHE A 240     -30.385   7.381  17.825  1.00  0.00      RA0  C
ATOM   2230  CZ  PHE A 240     -29.910   8.648  17.506  1.00  0.00      RA0  C
ATOM   2231  C   PHE A 240     -28.036   6.857  21.526  1.00  0.00      RA0  C
ATOM   2232  O   PHE A 240     -27.554   6.520  20.446  1.00  0.00      RA0  O
ATOM   2233  N   ARG A 241     -27.330   7.586  22.421  1.00  0.00      RA0  N
ATOM   2234  H   ARG A 241     -27.717   7.668  23.339  1.00  0.00      RA0  H
ATOM   2235  CA  ARG A 241     -26.005   8.139  22.183  1.00  0.00      RA0  C
ATOM   2236  CB  ARG A 241     -25.602   9.021  23.358  1.00  0.00      RA0  C
ATOM   2237  CG  ARG A 241     -26.693  10.043  23.653  1.00  0.00      RA0  C
ATOM   2238  CD  ARG A 241     -26.432  10.846  24.921  1.00  0.00      RA0  C
ATOM   2239  NE  ARG A 241     -27.587  11.692  25.203  1.00  0.00      RA0  N
ATOM   2240  HE  ARG A 241     -28.462  11.192  25.159  1.00  0.00      RA0  H
ATOM   2241  CZ  ARG A 241     -27.393  13.016  25.476  1.00  0.00      RA0  C
ATOM   2242  NH1 ARG A 241     -26.131  13.504  25.510  1.00  0.00      RA0  N
ATOM   2243 HH11 ARG A 241     -25.922  14.467  25.702  1.00  0.00      RA0  H
ATOM   2244 HH12 ARG A 241     -25.338  12.911  25.341  1.00  0.00      RA0  H
ATOM   2245  NH2 ARG A 241     -28.461  13.815  25.705  1.00  0.00      RA0  N
ATOM   2246 HH21 ARG A 241     -28.373  14.792  25.919  1.00  0.00      RA0  H
ATOM   2247 HH22 ARG A 241     -29.397  13.455  25.666  1.00  0.00      RA0  H
ATOM   2248  C   ARG A 241     -24.912   7.099  21.914  1.00  0.00      RA0  C
ATOM   2249  O   ARG A 241     -23.983   7.339  21.149  1.00  0.00      RA0  O
ATOM   2250  N   SER A 242     -24.988   5.911  22.551  1.00  0.00      RA0  N
ATOM   2251  H   SER A 242     -25.756   5.710  23.161  1.00  0.00      RA0  H
ATOM   2252  CA  SER A 242     -24.044   4.814  22.314  1.00  0.00      RA0  C
ATOM   2253  CB  SER A 242     -24.344   3.874  23.460  1.00  0.00      RA0  C
ATOM   2254  OG  SER A 242     -24.902   4.709  24.483  1.00  0.00      RA0  O
ATOM   2255  HG  SER A 242     -24.179   5.204  24.851  1.00  0.00      RA0  H
ATOM   2256  C   SER A 242     -24.156   4.216  20.916  1.00  0.00      RA0  C
ATOM   2257  O   SER A 242     -23.174   3.988  20.208  1.00  0.00      RA0  O
ATOM   2258  N   VAL A 243     -25.405   3.971  20.477  1.00  0.00      RA0  N
ATOM   2259  H   VAL A 243     -26.160   4.299  21.048  1.00  0.00      RA0  H
ATOM   2260  CA  VAL A 243     -25.727   3.317  19.222  1.00  0.00      RA0  C
ATOM   2261  CB  VAL A 243     -27.225   3.010  19.239  1.00  0.00      RA0  C
ATOM   2262  CG1 VAL A 243     -27.729   2.474  17.903  1.00  0.00      RA0  C
ATOM   2263  CG2 VAL A 243     -27.561   2.083  20.408  1.00  0.00      RA0  C
ATOM   2264  C   VAL A 243     -25.361   4.163  18.007  1.00  0.00      RA0  C
ATOM   2265  O   VAL A 243     -24.841   3.674  17.002  1.00  0.00      RA0  O
ATOM   2266  N   SER A 244     -25.616   5.485  18.063  1.00  0.00      RA0  N
ATOM   2267  H   SER A 244     -25.962   5.873  18.919  1.00  0.00      RA0  H
ATOM   2268  CA  SER A 244     -25.226   6.429  17.022  1.00  0.00      RA0  C
ATOM   2269  CB  SER A 244     -25.913   7.737  17.377  1.00  0.00      RA0  C
ATOM   2270  OG  SER A 244     -26.053   7.758  18.799  1.00  0.00      RA0  O
ATOM   2271  HG  SER A 244     -26.955   7.528  19.003  1.00  0.00      RA0  H
ATOM   2272  C   SER A 244     -23.721   6.550  16.847  1.00  0.00      RA0  C
ATOM   2273  O   SER A 244     -23.218   6.526  15.720  1.00  0.00      RA0  O
ATOM   2274  N   GLY A 245     -22.969   6.623  17.970  1.00  0.00      RA0  N
ATOM   2275  H   GLY A 245     -23.461   6.736  18.838  1.00  0.00      RA0  H
ATOM   2276  CA  GLY A 245     -21.510   6.547  18.033  1.00  0.00      RA0  C
ATOM   2277  C   GLY A 245     -20.910   5.362  17.325  1.00  0.00      RA0  C
ATOM   2278  O   GLY A 245     -20.032   5.504  16.477  1.00  0.00      RA0  O
ATOM   2279  N   GLN A 246     -21.409   4.148  17.640  1.00  0.00      RA0  N
ATOM   2280  H   GLN A 246     -22.094   4.111  18.372  1.00  0.00      RA0  H
ATOM   2281  CA  GLN A 246     -21.016   2.928  16.961  1.00  0.00      RA0  C
ATOM   2282  CB  GLN A 246     -21.769   1.736  17.536  1.00  0.00      RA0  C
ATOM   2283  CG  GLN A 246     -21.585   1.503  19.030  1.00  0.00      RA0  C
ATOM   2284  CD  GLN A 246     -22.696   0.578  19.473  1.00  0.00      RA0  C
ATOM   2285  OE1 GLN A 246     -23.751   0.502  18.848  1.00  0.00      RA0  O
ATOM   2286  NE2 GLN A 246     -22.400  -0.129  20.576  1.00  0.00      RA0  N
ATOM   2287 HE21 GLN A 246     -21.518  -0.006  21.034  1.00  0.00      RA0  H
ATOM   2288 HE22 GLN A 246     -23.042  -0.791  20.962  1.00  0.00      RA0  H
ATOM   2289  C   GLN A 246     -21.315   2.937  15.467  1.00  0.00      RA0  C
ATOM   2290  O   GLN A 246     -20.432   2.636  14.672  1.00  0.00      RA0  O
ATOM   2291  N   THR A 247     -22.544   3.360  15.058  1.00  0.00      RA0  N
ATOM   2292  H   THR A 247     -23.155   3.691  15.777  1.00  0.00      RA0  H
ATOM   2293  CA  THR A 247     -23.012   3.445  13.662  1.00  0.00      RA0  C
ATOM   2294  CB  THR A 247     -24.496   3.801  13.654  1.00  0.00      RA0  C
ATOM   2295  OG1 THR A 247     -25.197   2.838  14.469  1.00  0.00      RA0  O
ATOM   2296  HG1 THR A 247     -24.920   3.056  15.359  1.00  0.00      RA0  H
ATOM   2297  CG2 THR A 247     -25.079   3.826  12.240  1.00  0.00      RA0  C
ATOM   2298  C   THR A 247     -22.093   4.320  12.808  1.00  0.00      RA0  C
ATOM   2299  O   THR A 247     -21.805   4.004  11.656  1.00  0.00      RA0  O
ATOM   2300  N   ARG A 248     -21.560   5.431  13.367  1.00  0.00      RA0  N
ATOM   2301  H   ARG A 248     -21.824   5.669  14.305  1.00  0.00      RA0  H
ATOM   2302  CA  ARG A 248     -20.561   6.267  12.708  1.00  0.00      RA0  C
ATOM   2303  CB  ARG A 248     -20.291   7.508  13.564  1.00  0.00      RA0  C
ATOM   2304  CG  ARG A 248     -19.111   8.337  13.049  1.00  0.00      RA0  C
ATOM   2305  CD  ARG A 248     -18.713   9.482  13.982  1.00  0.00      RA0  C
ATOM   2306  NE  ARG A 248     -17.506  10.146  13.490  1.00  0.00      RA0  N
ATOM   2307  HE  ARG A 248     -16.644   9.620  13.541  1.00  0.00      RA0  H
ATOM   2308  CZ  ARG A 248     -17.581  11.391  12.937  1.00  0.00      RA0  C
ATOM   2309  NH1 ARG A 248     -18.769  12.037  12.899  1.00  0.00      RA0  N
ATOM   2310 HH11 ARG A 248     -18.877  12.951  12.499  1.00  0.00      RA0  H
ATOM   2311 HH12 ARG A 248     -19.598  11.618  13.282  1.00  0.00      RA0  H
ATOM   2312  NH2 ARG A 248     -16.456  11.946  12.439  1.00  0.00      RA0  N
ATOM   2313 HH21 ARG A 248     -16.403  12.829  11.961  1.00  0.00      RA0  H
ATOM   2314 HH22 ARG A 248     -15.590  11.441  12.538  1.00  0.00      RA0  H
ATOM   2315  C   ARG A 248     -19.235   5.562  12.409  1.00  0.00      RA0  C
ATOM   2316  O   ARG A 248     -18.694   5.683  11.308  1.00  0.00      RA0  O
ATOM   2317  N   VAL A 249     -18.704   4.782  13.379  1.00  0.00      RA0  N
ATOM   2318  H   VAL A 249     -19.229   4.679  14.226  1.00  0.00      RA0  H
ATOM   2319  CA  VAL A 249     -17.488   3.985  13.232  1.00  0.00      RA0  C
ATOM   2320  CB  VAL A 249     -17.091   3.373  14.577  1.00  0.00      RA0  C
ATOM   2321  CG1 VAL A 249     -15.817   2.533  14.459  1.00  0.00      RA0  C
ATOM   2322  CG2 VAL A 249     -16.954   4.464  15.639  1.00  0.00      RA0  C
ATOM   2323  C   VAL A 249     -17.641   2.910  12.164  1.00  0.00      RA0  C
ATOM   2324  O   VAL A 249     -16.764   2.718  11.327  1.00  0.00      RA0  O
ATOM   2325  N   ILE A 250     -18.780   2.195  12.111  1.00  0.00      RA0  N
ATOM   2326  H   ILE A 250     -19.464   2.392  12.817  1.00  0.00      RA0  H
ATOM   2327  CA  ILE A 250     -19.023   1.170  11.095  1.00  0.00      RA0  C
ATOM   2328  CB  ILE A 250     -20.384   0.501  11.292  1.00  0.00      RA0  C
ATOM   2329  CG2 ILE A 250     -20.552  -0.692  10.349  1.00  0.00      RA0  C
ATOM   2330  CG1 ILE A 250     -20.677   0.128  12.736  1.00  0.00      RA0  C
ATOM   2331  CD1 ILE A 250     -22.189  -0.002  12.915  1.00  0.00      RA0  C
ATOM   2332  C   ILE A 250     -19.019   1.729   9.680  1.00  0.00      RA0  C
ATOM   2333  O   ILE A 250     -18.426   1.153   8.770  1.00  0.00      RA0  O
ATOM   2334  N   ARG A 251     -19.637   2.908   9.464  1.00  0.00      RA0  N
ATOM   2335  H   ARG A 251     -20.102   3.341  10.239  1.00  0.00      RA0  H
ATOM   2336  CA  ARG A 251     -19.609   3.596   8.186  1.00  0.00      RA0  C
ATOM   2337  CB  ARG A 251     -20.554   4.795   8.181  1.00  0.00      RA0  C
ATOM   2338  CG  ARG A 251     -21.137   5.008   6.783  1.00  0.00      RA0  C
ATOM   2339  CD  ARG A 251     -22.003   6.261   6.666  1.00  0.00      RA0  C
ATOM   2340  NE  ARG A 251     -21.183   7.472   6.674  1.00  0.00      RA0  N
ATOM   2341  HE  ARG A 251     -20.281   7.384   7.112  1.00  0.00      RA0  H
ATOM   2342  CZ  ARG A 251     -21.685   8.604   6.096  1.00  0.00      RA0  C
ATOM   2343  NH1 ARG A 251     -22.933   8.581   5.572  1.00  0.00      RA0  N
ATOM   2344 HH11 ARG A 251     -23.356   9.379   5.132  1.00  0.00      RA0  H
ATOM   2345 HH12 ARG A 251     -23.499   7.750   5.600  1.00  0.00      RA0  H
ATOM   2346  NH2 ARG A 251     -20.927   9.724   6.053  1.00  0.00      RA0  N
ATOM   2347 HH21 ARG A 251     -21.251  10.583   5.645  1.00  0.00      RA0  H
ATOM   2348 HH22 ARG A 251     -19.996   9.739   6.429  1.00  0.00      RA0  H
ATOM   2349  C   ARG A 251     -18.205   4.004   7.751  1.00  0.00      RA0  C
ATOM   2350  O   ARG A 251     -17.839   3.878   6.584  1.00  0.00      RA0  O
ATOM   2351  N   MET A 252     -17.369   4.466   8.705  1.00  0.00      RA0  N
ATOM   2352  H   MET A 252     -17.725   4.557   9.638  1.00  0.00      RA0  H
ATOM   2353  CA  MET A 252     -15.949   4.703   8.500  1.00  0.00      RA0  C
ATOM   2354  CB  MET A 252     -15.384   5.259   9.807  1.00  0.00      RA0  C
ATOM   2355  CG  MET A 252     -13.860   5.236   9.924  1.00  0.00      RA0  C
ATOM   2356  SD  MET A 252     -13.336   5.857  11.530  1.00  0.00      RA0  S
ATOM   2357  CE  MET A 252     -11.565   5.661  11.305  1.00  0.00      RA0  C
ATOM   2358  C   MET A 252     -15.194   3.450   8.094  1.00  0.00      RA0  C
ATOM   2359  O   MET A 252     -14.410   3.457   7.148  1.00  0.00      RA0  O
ATOM   2360  N   LEU A 253     -15.444   2.323   8.782  1.00  0.00      RA0  N
ATOM   2361  H   LEU A 253     -16.102   2.370   9.535  1.00  0.00      RA0  H
ATOM   2362  CA  LEU A 253     -14.823   1.046   8.496  1.00  0.00      RA0  C
ATOM   2363  CB  LEU A 253     -15.210   0.042   9.576  1.00  0.00      RA0  C
ATOM   2364  CG  LEU A 253     -14.728   0.424  10.975  1.00  0.00      RA0  C
ATOM   2365  CD1 LEU A 253     -15.220  -0.563  12.035  1.00  0.00      RA0  C
ATOM   2366  CD2 LEU A 253     -13.216   0.625  11.022  1.00  0.00      RA0  C
ATOM   2367  C   LEU A 253     -15.163   0.476   7.125  1.00  0.00      RA0  C
ATOM   2368  O   LEU A 253     -14.285  -0.016   6.417  1.00  0.00      RA0  O
ATOM   2369  N   VAL A 254     -16.434   0.584   6.686  1.00  0.00      RA0  N
ATOM   2370  H   VAL A 254     -17.101   0.966   7.329  1.00  0.00      RA0  H
ATOM   2371  CA  VAL A 254     -16.879   0.241   5.335  1.00  0.00      RA0  C
ATOM   2372  CB  VAL A 254     -18.401   0.375   5.226  1.00  0.00      RA0  C
ATOM   2373  CG1 VAL A 254     -18.891   0.190   3.789  1.00  0.00      RA0  C
ATOM   2374  CG2 VAL A 254     -19.084  -0.607   6.179  1.00  0.00      RA0  C
ATOM   2375  C   VAL A 254     -16.170   1.067   4.264  1.00  0.00      RA0  C
ATOM   2376  O   VAL A 254     -15.757   0.545   3.226  1.00  0.00      RA0  O
ATOM   2377  N   ALA A 255     -15.960   2.379   4.513  1.00  0.00      RA0  N
ATOM   2378  H   ALA A 255     -16.320   2.763   5.366  1.00  0.00      RA0  H
ATOM   2379  CA  ALA A 255     -15.213   3.257   3.631  1.00  0.00      RA0  C
ATOM   2380  CB  ALA A 255     -15.245   4.696   4.149  1.00  0.00      RA0  C
ATOM   2381  C   ALA A 255     -13.754   2.842   3.415  1.00  0.00      RA0  C
ATOM   2382  O   ALA A 255     -13.260   2.867   2.290  1.00  0.00      RA0  O
ATOM   2383  N   VAL A 256     -13.050   2.390   4.483  1.00  0.00      RA0  N
ATOM   2384  H   VAL A 256     -13.513   2.426   5.372  1.00  0.00      RA0  H
ATOM   2385  CA  VAL A 256     -11.694   1.836   4.417  1.00  0.00      RA0  C
ATOM   2386  CB  VAL A 256     -11.194   1.462   5.818  1.00  0.00      RA0  C
ATOM   2387  CG1 VAL A 256      -9.794   0.844   5.763  1.00  0.00      RA0  C
ATOM   2388  CG2 VAL A 256     -11.243   2.663   6.764  1.00  0.00      RA0  C
ATOM   2389  C   VAL A 256     -11.618   0.625   3.486  1.00  0.00      RA0  C
ATOM   2390  O   VAL A 256     -10.734   0.525   2.637  1.00  0.00      RA0  O
ATOM   2391  N   VAL A 257     -12.588  -0.311   3.584  1.00  0.00      RA0  N
ATOM   2392  H   VAL A 257     -13.306  -0.145   4.264  1.00  0.00      RA0  H
ATOM   2393  CA  VAL A 257     -12.663  -1.486   2.720  1.00  0.00      RA0  C
ATOM   2394  CB  VAL A 257     -13.787  -2.393   3.202  1.00  0.00      RA0  C
ATOM   2395  CG1 VAL A 257     -13.879  -3.682   2.385  1.00  0.00      RA0  C
ATOM   2396  CG2 VAL A 257     -13.629  -2.641   4.693  1.00  0.00      RA0  C
ATOM   2397  C   VAL A 257     -12.895  -1.150   1.263  1.00  0.00      RA0  C
ATOM   2398  O   VAL A 257     -12.218  -1.667   0.376  1.00  0.00      RA0  O
ATOM   2399  N   ALA A 258     -13.849  -0.234   0.989  1.00  0.00      RA0  N
ATOM   2400  H   ALA A 258     -14.369   0.146   1.758  1.00  0.00      RA0  H
ATOM   2401  CA  ALA A 258     -14.169   0.206  -0.352  1.00  0.00      RA0  C
ATOM   2402  CB  ALA A 258     -15.347   1.180  -0.328  1.00  0.00      RA0  C
ATOM   2403  C   ALA A 258     -12.982   0.883  -1.022  1.00  0.00      RA0  C
ATOM   2404  O   ALA A 258     -12.614   0.549  -2.148  1.00  0.00      RA0  O
ATOM   2405  N   THR A 259     -12.285   1.774  -0.287  1.00  0.00      RA0  N
ATOM   2406  H   THR A 259     -12.614   2.004   0.628  1.00  0.00      RA0  H
ATOM   2407  CA  THR A 259     -11.021   2.381  -0.704  1.00  0.00      RA0  C
ATOM   2408  CB  THR A 259     -10.606   3.304   0.428  1.00  0.00      RA0  C
ATOM   2409  OG1 THR A 259     -11.603   4.313   0.627  1.00  0.00      RA0  O
ATOM   2410  HG1 THR A 259     -12.302   3.912   1.133  1.00  0.00      RA0  H
ATOM   2411  CG2 THR A 259      -9.219   3.888   0.189  1.00  0.00      RA0  C
ATOM   2412  C   THR A 259      -9.939   1.367  -1.003  1.00  0.00      RA0  C
ATOM   2413  O   THR A 259      -9.299   1.417  -2.045  1.00  0.00      RA0  O
ATOM   2414  N   PHE A 260      -9.724   0.380  -0.105  1.00  0.00      RA0  N
ATOM   2415  H   PHE A 260     -10.280   0.344   0.728  1.00  0.00      RA0  H
ATOM   2416  CA  PHE A 260      -8.725  -0.658  -0.294  1.00  0.00      RA0  C
ATOM   2417  CB  PHE A 260      -8.646  -1.544   0.952  1.00  0.00      RA0  C
ATOM   2418  CG  PHE A 260      -7.620  -2.636   0.757  1.00  0.00      RA0  C
ATOM   2419  CD1 PHE A 260      -8.031  -3.954   0.593  1.00  0.00      RA0  C
ATOM   2420  CD2 PHE A 260      -6.265  -2.325   0.744  1.00  0.00      RA0  C
ATOM   2421  CE1 PHE A 260      -7.089  -4.961   0.410  1.00  0.00      RA0  C
ATOM   2422  CE2 PHE A 260      -5.324  -3.332   0.565  1.00  0.00      RA0  C
ATOM   2423  CZ  PHE A 260      -5.735  -4.649   0.395  1.00  0.00      RA0  C
ATOM   2424  C   PHE A 260      -8.985  -1.509  -1.541  1.00  0.00      RA0  C
ATOM   2425  O   PHE A 260      -8.085  -1.747  -2.334  1.00  0.00      RA0  O
ATOM   2426  N   PHE A 261     -10.246  -1.932  -1.778  1.00  0.00      RA0  N
ATOM   2427  H   PHE A 261     -10.959  -1.705  -1.112  1.00  0.00      RA0  H
ATOM   2428  CA  PHE A 261     -10.602  -2.664  -2.980  1.00  0.00      RA0  C
ATOM   2429  CB  PHE A 261     -12.059  -3.119  -2.887  1.00  0.00      RA0  C
ATOM   2430  CG  PHE A 261     -12.407  -3.984  -4.074  1.00  0.00      RA0  C
ATOM   2431  CD1 PHE A 261     -13.177  -3.470  -5.111  1.00  0.00      RA0  C
ATOM   2432  CD2 PHE A 261     -11.958  -5.297  -4.132  1.00  0.00      RA0  C
ATOM   2433  CE1 PHE A 261     -13.487  -4.263  -6.208  1.00  0.00      RA0  C
ATOM   2434  CE2 PHE A 261     -12.269  -6.093  -5.228  1.00  0.00      RA0  C
ATOM   2435  CZ  PHE A 261     -13.030  -5.574  -6.269  1.00  0.00      RA0  C
ATOM   2436  C   PHE A 261     -10.380  -1.876  -4.267  1.00  0.00      RA0  C
ATOM   2437  O   PHE A 261      -9.692  -2.341  -5.172  1.00  0.00      RA0  O
ATOM   2438  N   PHE A 262     -10.925  -0.645  -4.358  1.00  0.00      RA0  N
ATOM   2439  H   PHE A 262     -11.409  -0.272  -3.562  1.00  0.00      RA0  H
ATOM   2440  CA  PHE A 262     -10.844   0.162  -5.567  1.00  0.00      RA0  C
ATOM   2441  CB  PHE A 262     -11.741   1.397  -5.466  1.00  0.00      RA0  C
ATOM   2442  CG  PHE A 262     -13.189   0.986  -5.355  1.00  0.00      RA0  C
ATOM   2443  CD1 PHE A 262     -13.660  -0.116  -6.060  1.00  0.00      RA0  C
ATOM   2444  CD2 PHE A 262     -14.055   1.717  -4.550  1.00  0.00      RA0  C
ATOM   2445  CE1 PHE A 262     -14.991  -0.496  -5.946  1.00  0.00      RA0  C
ATOM   2446  CE2 PHE A 262     -15.386   1.336  -4.435  1.00  0.00      RA0  C
ATOM   2447  CZ  PHE A 262     -15.853   0.225  -5.128  1.00  0.00      RA0  C
ATOM   2448  C   PHE A 262      -9.430   0.591  -5.907  1.00  0.00      RA0  C
ATOM   2449  O   PHE A 262      -9.031   0.617  -7.069  1.00  0.00      RA0  O
ATOM   2450  N   CYS A 263      -8.622   0.917  -4.886  1.00  0.00      RA0  N
ATOM   2451  H   CYS A 263      -8.975   0.915  -3.948  1.00  0.00      RA0  H
ATOM   2452  CA  CYS A 263      -7.223   1.227  -5.061  1.00  0.00      RA0  C
ATOM   2453  CB  CYS A 263      -6.704   1.965  -3.834  1.00  0.00      RA0  C
ATOM   2454  SG  CYS A 263      -7.625   3.493  -3.518  1.00  0.00      RA0  S
ATOM   2455  C   CYS A 263      -6.336   0.037  -5.465  1.00  0.00      RA0  C
ATOM   2456  O   CYS A 263      -5.400   0.191  -6.246  1.00  0.00      RA0  O
ATOM   2457  N   TRP A 264      -6.586  -1.195  -4.954  1.00  0.00      RA0  N
ATOM   2458  H   TRP A 264      -7.391  -1.350  -4.375  1.00  0.00      RA0  H
ATOM   2459  CA  TRP A 264      -5.651  -2.302  -5.128  1.00  0.00      RA0  C
ATOM   2460  CB  TRP A 264      -5.411  -3.008  -3.795  1.00  0.00      RA0  C
ATOM   2461  CG  TRP A 264      -4.524  -2.176  -2.900  1.00  0.00      RA0  C
ATOM   2462  CD2 TRP A 264      -3.297  -2.597  -2.278  1.00  0.00      RA0  C
ATOM   2463  CE2 TRP A 264      -2.802  -1.508  -1.525  1.00  0.00      RA0  C
ATOM   2464  CE3 TRP A 264      -2.601  -3.796  -2.304  1.00  0.00      RA0  C
ATOM   2465  CD1 TRP A 264      -4.699  -0.847  -2.487  1.00  0.00      RA0  C
ATOM   2466  NE1 TRP A 264      -3.682  -0.449  -1.679  1.00  0.00      RA0  N
ATOM   2467  HE1 TRP A 264      -3.548   0.441  -1.284  1.00  0.00      RA0  H
ATOM   2468  CZ2 TRP A 264      -1.622  -1.638  -0.811  1.00  0.00      RA0  C
ATOM   2469  CZ3 TRP A 264      -1.420  -3.913  -1.587  1.00  0.00      RA0  C
ATOM   2470  CH2 TRP A 264      -0.938  -2.843  -0.841  1.00  0.00      RA0  C
ATOM   2471  C   TRP A 264      -6.066  -3.316  -6.189  1.00  0.00      RA0  C
ATOM   2472  O   TRP A 264      -5.220  -4.004  -6.758  1.00  0.00      RA0  O
ATOM   2473  N   ALA A 265      -7.362  -3.393  -6.555  1.00  0.00      RA0  N
ATOM   2474  H   ALA A 265      -8.031  -2.820  -6.077  1.00  0.00      RA0  H
ATOM   2475  CA  ALA A 265      -7.838  -4.262  -7.621  1.00  0.00      RA0  C
ATOM   2476  CB  ALA A 265      -9.368  -4.230  -7.745  1.00  0.00      RA0  C
ATOM   2477  C   ALA A 265      -7.197  -4.037  -8.994  1.00  0.00      RA0  C
ATOM   2478  O   ALA A 265      -6.813  -5.032  -9.617  1.00  0.00      RA0  O
ATOM   2479  N   PRO A 266      -6.978  -2.829  -9.523  1.00  0.00      RA0  N
ATOM   2480  CD  PRO A 266      -7.421  -1.537  -8.996  1.00  0.00      RA0  C
ATOM   2481  CA  PRO A 266      -6.311  -2.652 -10.804  1.00  0.00      RA0  C
ATOM   2482  CB  PRO A 266      -6.437  -1.152 -11.095  1.00  0.00      RA0  C
ATOM   2483  CG  PRO A 266      -7.585  -0.664 -10.226  1.00  0.00      RA0  C
ATOM   2484  C   PRO A 266      -4.856  -3.102 -10.796  1.00  0.00      RA0  C
ATOM   2485  O   PRO A 266      -4.377  -3.570 -11.821  1.00  0.00      RA0  O
ATOM   2486  N   PHE A 267      -4.124  -2.946  -9.667  1.00  0.00      RA0  N
ATOM   2487  H   PHE A 267      -4.592  -2.623  -8.844  1.00  0.00      RA0  H
ATOM   2488  CA  PHE A 267      -2.733  -3.375  -9.521  1.00  0.00      RA0  C
ATOM   2489  CB  PHE A 267      -2.120  -2.810  -8.241  1.00  0.00      RA0  C
ATOM   2490  CG  PHE A 267      -0.631  -2.666  -8.438  1.00  0.00      RA0  C
ATOM   2491  CD1 PHE A 267       0.232  -2.774  -7.354  1.00  0.00      RA0  C
ATOM   2492  CD2 PHE A 267      -0.123  -2.409  -9.707  1.00  0.00      RA0  C
ATOM   2493  CE1 PHE A 267       1.599  -2.608  -7.539  1.00  0.00      RA0  C
ATOM   2494  CE2 PHE A 267       1.244  -2.247  -9.892  1.00  0.00      RA0  C
ATOM   2495  CZ  PHE A 267       2.105  -2.339  -8.805  1.00  0.00      RA0  C
ATOM   2496  C   PHE A 267      -2.573  -4.879  -9.607  1.00  0.00      RA0  C
ATOM   2497  O   PHE A 267      -1.759  -5.393 -10.374  1.00  0.00      RA0  O
ATOM   2498  N   HIS A 268      -3.409  -5.630  -8.871  1.00  0.00      RA0  N
ATOM   2499  H   HIS A 268      -4.068  -5.166  -8.274  1.00  0.00      RA0  H
ATOM   2500  CA  HIS A 268      -3.419  -7.078  -8.945  1.00  0.00      RA0  C
ATOM   2501  CB  HIS A 268      -4.208  -7.686  -7.789  1.00  0.00      RA0  C
ATOM   2502  CG  HIS A 268      -3.363  -7.555  -6.545  1.00  0.00      RA0  C
ATOM   2503  ND1 HIS A 268      -2.365  -8.404  -6.233  1.00  0.00      RA0  N
ATOM   2504  HD1 HIS A 268      -2.073  -9.188  -6.755  1.00  0.00      RA0  H
ATOM   2505  CD2 HIS A 268      -3.445  -6.570  -5.557  1.00  0.00      RA0  C
ATOM   2506  NE2 HIS A 268      -2.481  -6.838  -4.643  1.00  0.00      RA0  N
ATOM   2507  CE1 HIS A 268      -1.816  -7.964  -5.056  1.00  0.00      RA0  C
ATOM   2508  C   HIS A 268      -3.867  -7.596 -10.310  1.00  0.00      RA0  C
ATOM   2509  O   HIS A 268      -3.308  -8.563 -10.823  1.00  0.00      RA0  O
ATOM   2510  N   ALA A 269      -4.854  -6.929 -10.956  1.00  0.00      RA0  N
ATOM   2511  H   ALA A 269      -5.312  -6.177 -10.478  1.00  0.00      RA0  H
ATOM   2512  CA  ALA A 269      -5.271  -7.223 -12.316  1.00  0.00      RA0  C
ATOM   2513  CB  ALA A 269      -6.497  -6.391 -12.694  1.00  0.00      RA0  C
ATOM   2514  C   ALA A 269      -4.182  -7.004 -13.367  1.00  0.00      RA0  C
ATOM   2515  O   ALA A 269      -3.938  -7.863 -14.210  1.00  0.00      RA0  O
ATOM   2516  N   GLN A 270      -3.453  -5.867 -13.300  1.00  0.00      RA0  N
ATOM   2517  H   GLN A 270      -3.684  -5.204 -12.587  1.00  0.00      RA0  H
ATOM   2518  CA  GLN A 270      -2.321  -5.555 -14.164  1.00  0.00      RA0  C
ATOM   2519  CB  GLN A 270      -1.917  -4.102 -13.886  1.00  0.00      RA0  C
ATOM   2520  CG  GLN A 270      -0.839  -3.501 -14.783  1.00  0.00      RA0  C
ATOM   2521  CD  GLN A 270       0.516  -3.660 -14.130  1.00  0.00      RA0  C
ATOM   2522  OE1 GLN A 270       0.685  -4.351 -13.135  1.00  0.00      RA0  O
ATOM   2523  NE2 GLN A 270       1.471  -2.952 -14.725  1.00  0.00      RA0  N
ATOM   2524 HE21 GLN A 270       1.308  -2.471 -15.589  1.00  0.00      RA0  H
ATOM   2525 HE22 GLN A 270       2.368  -2.881 -14.286  1.00  0.00      RA0  H
ATOM   2526  C   GLN A 270      -1.197  -6.568 -14.050  1.00  0.00      RA0  C
ATOM   2527  O   GLN A 270      -0.627  -7.023 -15.039  1.00  0.00      RA0  O
ATOM   2528  N   ARG A 271      -0.875  -6.960 -12.807  1.00  0.00      RA0  N
ATOM   2529  H   ARG A 271      -1.316  -6.460 -12.059  1.00  0.00      RA0  H
ATOM   2530  CA  ARG A 271       0.176  -7.905 -12.516  1.00  0.00      RA0  C
ATOM   2531  CB  ARG A 271       0.509  -7.912 -11.008  1.00  0.00      RA0  C
ATOM   2532  CG  ARG A 271       1.287  -6.666 -10.552  1.00  0.00      RA0  C
ATOM   2533  CD  ARG A 271       1.300  -6.371  -9.038  1.00  0.00      RA0  C
ATOM   2534  NE  ARG A 271       2.099  -7.306  -8.235  1.00  0.00      RA0  N
ATOM   2535  HE  ARG A 271       2.020  -8.280  -8.456  1.00  0.00      RA0  H
ATOM   2536  CZ  ARG A 271       2.832  -6.849  -7.178  1.00  0.00      RA0  C
ATOM   2537  NH1 ARG A 271       2.896  -5.547  -6.900  1.00  0.00      RA0  N
ATOM   2538 HH11 ARG A 271       3.479  -5.216  -6.137  1.00  0.00      RA0  H
ATOM   2539 HH12 ARG A 271       2.386  -4.877  -7.434  1.00  0.00      RA0  H
ATOM   2540  NH2 ARG A 271       3.505  -7.687  -6.396  1.00  0.00      RA0  N
ATOM   2541 HH21 ARG A 271       4.025  -7.307  -5.617  1.00  0.00      RA0  H
ATOM   2542 HH22 ARG A 271       3.541  -8.685  -6.513  1.00  0.00      RA0  H
ATOM   2543  C   ARG A 271      -0.112  -9.314 -13.022  1.00  0.00      RA0  C
ATOM   2544  O   ARG A 271       0.749  -9.975 -13.598  1.00  0.00      RA0  O
ATOM   2545  N   LEU A 272      -1.365  -9.791 -12.864  1.00  0.00      RA0  N
ATOM   2546  H   LEU A 272      -2.020  -9.223 -12.363  1.00  0.00      RA0  H
ATOM   2547  CA  LEU A 272      -1.839 -11.028 -13.460  1.00  0.00      RA0  C
ATOM   2548  CB  LEU A 272      -3.195 -11.422 -12.880  1.00  0.00      RA0  C
ATOM   2549  CG  LEU A 272      -3.091 -11.744 -11.389  1.00  0.00      RA0  C
ATOM   2550  CD1 LEU A 272      -4.453 -12.072 -10.778  1.00  0.00      RA0  C
ATOM   2551  CD2 LEU A 272      -2.056 -12.837 -11.117  1.00  0.00      RA0  C
ATOM   2552  C   LEU A 272      -1.875 -10.982 -14.976  1.00  0.00      RA0  C
ATOM   2553  O   LEU A 272      -1.488 -11.935 -15.643  1.00  0.00      RA0  O
ATOM   2554  N   MET A 273      -2.305  -9.845 -15.562  1.00  0.00      RA0  N
ATOM   2555  H   MET A 273      -2.655  -9.121 -14.961  1.00  0.00      RA0  H
ATOM   2556  CA  MET A 273      -2.312  -9.626 -16.998  1.00  0.00      RA0  C
ATOM   2557  CB  MET A 273      -3.012  -8.301 -17.313  1.00  0.00      RA0  C
ATOM   2558  CG  MET A 273      -3.277  -8.067 -18.801  1.00  0.00      RA0  C
ATOM   2559  SD  MET A 273      -4.207  -6.559 -19.107  1.00  0.00      RA0  S
ATOM   2560  CE  MET A 273      -5.714  -7.037 -18.248  1.00  0.00      RA0  C
ATOM   2561  C   MET A 273      -0.927  -9.705 -17.630  1.00  0.00      RA0  C
ATOM   2562  O   MET A 273      -0.739 -10.354 -18.659  1.00  0.00      RA0  O
ATOM   2563  N   ALA A 274       0.095  -9.108 -16.981  1.00  0.00      RA0  N
ATOM   2564  H   ALA A 274      -0.144  -8.550 -16.183  1.00  0.00      RA0  H
ATOM   2565  CA  ALA A 274       1.483  -9.232 -17.377  1.00  0.00      RA0  C
ATOM   2566  CB  ALA A 274       2.377  -8.404 -16.461  1.00  0.00      RA0  C
ATOM   2567  C   ALA A 274       1.989 -10.672 -17.379  1.00  0.00      RA0  C
ATOM   2568  O   ALA A 274       2.594 -11.122 -18.348  1.00  0.00      RA0  O
ATOM   2569  N   VAL A 275       1.708 -11.445 -16.307  1.00  0.00      RA0  N
ATOM   2570  H   VAL A 275       1.196 -11.022 -15.556  1.00  0.00      RA0  H
ATOM   2571  CA  VAL A 275       2.087 -12.851 -16.222  1.00  0.00      RA0  C
ATOM   2572  CB  VAL A 275       1.795 -13.454 -14.829  1.00  0.00      RA0  C
ATOM   2573  CG1 VAL A 275       2.302 -14.898 -14.710  1.00  0.00      RA0  C
ATOM   2574  CG2 VAL A 275       2.322 -12.609 -13.679  1.00  0.00      RA0  C
ATOM   2575  C   VAL A 275       1.371 -13.720 -17.242  1.00  0.00      RA0  C
ATOM   2576  O   VAL A 275       2.001 -14.475 -17.982  1.00  0.00      RA0  O
ATOM   2577  N   TYR A 276       0.033 -13.609 -17.364  1.00  0.00      RA0  N
ATOM   2578  H   TYR A 276      -0.441 -12.966 -16.765  1.00  0.00      RA0  H
ATOM   2579  CA  TYR A 276      -0.711 -14.433 -18.302  1.00  0.00      RA0  C
ATOM   2580  CB  TYR A 276      -2.204 -14.391 -17.983  1.00  0.00      RA0  C
ATOM   2581  CG  TYR A 276      -2.379 -14.994 -16.609  1.00  0.00      RA0  C
ATOM   2582  CD1 TYR A 276      -1.590 -16.075 -16.231  1.00  0.00      RA0  C
ATOM   2583  CE1 TYR A 276      -1.703 -16.613 -14.956  1.00  0.00      RA0  C
ATOM   2584  CD2 TYR A 276      -3.309 -14.472 -15.718  1.00  0.00      RA0  C
ATOM   2585  CE2 TYR A 276      -3.425 -15.013 -14.442  1.00  0.00      RA0  C
ATOM   2586  CZ  TYR A 276      -2.617 -16.078 -14.057  1.00  0.00      RA0  C
ATOM   2587  OH  TYR A 276      -2.727 -16.599 -12.786  1.00  0.00      RA0  O
ATOM   2588  HH  TYR A 276      -1.973 -17.175 -12.621  1.00  0.00      RA0  H
ATOM   2589  C   TYR A 276      -0.390 -14.166 -19.751  1.00  0.00      RA0  C
ATOM   2590  O   TYR A 276      -0.177 -15.115 -20.498  1.00  0.00      RA0  O
ATOM   2591  N   GLY A 277      -0.270 -12.886 -20.174  1.00  0.00      RA0  N
ATOM   2592  H   GLY A 277      -0.431 -12.152 -19.511  1.00  0.00      RA0  H
ATOM   2593  CA  GLY A 277       0.126 -12.537 -21.538  1.00  0.00      RA0  C
ATOM   2594  C   GLY A 277       1.527 -12.953 -21.930  1.00  0.00      RA0  C
ATOM   2595  O   GLY A 277       1.800 -13.267 -23.076  1.00  0.00      RA0  O
ATOM   2596  N   ALA A 278       2.446 -12.976 -20.942  1.00  0.00      RA0  N
ATOM   2597  H   ALA A 278       2.187 -12.561 -20.068  1.00  0.00      RA0  H
ATOM   2598  CA  ALA A 278       3.789 -13.502 -21.077  1.00  0.00      RA0  C
ATOM   2599  CB  ALA A 278       4.622 -13.207 -19.832  1.00  0.00      RA0  C
ATOM   2600  C   ALA A 278       3.843 -15.013 -21.291  1.00  0.00      RA0  C
ATOM   2601  O   ALA A 278       4.641 -15.517 -22.076  1.00  0.00      RA0  O
ATOM   2602  N   VAL A 279       2.981 -15.775 -20.584  1.00  0.00      RA0  N
ATOM   2603  H   VAL A 279       2.393 -15.298 -19.926  1.00  0.00      RA0  H
ATOM   2604  CA  VAL A 279       2.834 -17.218 -20.747  1.00  0.00      RA0  C
ATOM   2605  CB  VAL A 279       2.074 -17.806 -19.551  1.00  0.00      RA0  C
ATOM   2606  CG1 VAL A 279       1.748 -19.287 -19.752  1.00  0.00      RA0  C
ATOM   2607  CG2 VAL A 279       2.848 -17.578 -18.250  1.00  0.00      RA0  C
ATOM   2608  C   VAL A 279       2.166 -17.602 -22.060  1.00  0.00      RA0  C
ATOM   2609  O   VAL A 279       2.583 -18.529 -22.752  1.00  0.00      RA0  O
ATOM   2610  N   THR A 280       1.107 -16.879 -22.468  1.00  0.00      RA0  N
ATOM   2611  H   THR A 280       0.735 -16.126 -21.915  1.00  0.00      RA0  H
ATOM   2612  CA  THR A 280       0.338 -17.208 -23.661  1.00  0.00      RA0  C
ATOM   2613  CB  THR A 280      -1.068 -16.714 -23.422  1.00  0.00      RA0  C
ATOM   2614  OG1 THR A 280      -0.982 -15.369 -22.966  1.00  0.00      RA0  O
ATOM   2615  HG1 THR A 280      -0.945 -14.826 -23.748  1.00  0.00      RA0  H
ATOM   2616  CG2 THR A 280      -1.795 -17.571 -22.382  1.00  0.00      RA0  C
ATOM   2617  C   THR A 280       0.929 -16.655 -24.940  1.00  0.00      RA0  C
ATOM   2618  O   THR A 280       0.516 -17.029 -26.027  1.00  0.00      RA0  O
ATOM   2619  N   ASN A 281       1.932 -15.755 -24.824  1.00  0.00      RA0  N
ATOM   2620  H   ASN A 281       2.173 -15.466 -23.898  1.00  0.00      RA0  H
ATOM   2621  CA  ASN A 281       2.574 -15.043 -25.921  1.00  0.00      RA0  C
ATOM   2622  CB  ASN A 281       3.458 -15.975 -26.763  1.00  0.00      RA0  C
ATOM   2623  CG  ASN A 281       4.755 -16.249 -26.025  1.00  0.00      RA0  C
ATOM   2624  OD1 ASN A 281       5.815 -15.750 -26.374  1.00  0.00      RA0  O
ATOM   2625  ND2 ASN A 281       4.635 -17.047 -24.955  1.00  0.00      RA0  N
ATOM   2626 HD21 ASN A 281       3.790 -17.513 -24.696  1.00  0.00      RA0  H
ATOM   2627 HD22 ASN A 281       5.432 -17.156 -24.364  1.00  0.00      RA0  H
ATOM   2628  C   ASN A 281       1.588 -14.240 -26.762  1.00  0.00      RA0  C
ATOM   2629  O   ASN A 281       1.683 -14.180 -27.983  1.00  0.00      RA0  O
ATOM   2630  N   THR A 282       0.611 -13.593 -26.093  1.00  0.00      RA0  N
ATOM   2631  H   THR A 282       0.682 -13.570 -25.096  1.00  0.00      RA0  H
ATOM   2632  CA  THR A 282      -0.483 -12.865 -26.737  1.00  0.00      RA0  C
ATOM   2633  CB  THR A 282      -1.509 -12.466 -25.674  1.00  0.00      RA0  C
ATOM   2634  OG1 THR A 282      -1.705 -13.535 -24.740  1.00  0.00      RA0  O
ATOM   2635  HG1 THR A 282      -2.360 -13.227 -24.123  1.00  0.00      RA0  H
ATOM   2636  CG2 THR A 282      -2.846 -12.025 -26.279  1.00  0.00      RA0  C
ATOM   2637  C   THR A 282      -0.004 -11.625 -27.462  1.00  0.00      RA0  C
ATOM   2638  O   THR A 282       0.621 -10.749 -26.871  1.00  0.00      RA0  O
ATOM   2639  N   ASP A 283      -0.318 -11.515 -28.765  1.00  0.00      RA0  N
ATOM   2640  H   ASP A 283      -0.870 -12.220 -29.213  1.00  0.00      RA0  H
ATOM   2641  CA  ASP A 283       0.147 -10.510 -29.695  1.00  0.00      RA0  C
ATOM   2642  CB  ASP A 283       0.475 -11.214 -31.007  1.00  0.00      RA0  C
ATOM   2643  CG  ASP A 283      -0.840 -11.618 -31.677  1.00  0.00      RA0  C
ATOM   2644  OD1 ASP A 283      -1.698 -12.223 -31.026  1.00  0.00      RA0  O
ATOM   2645  OD2 ASP A 283      -1.018 -11.312 -32.852  1.00  0.00      RA0  O
ATOM   2646  C   ASP A 283      -0.929  -9.484 -30.062  1.00  0.00      RA0  C
ATOM   2647  O   ASP A 283      -0.739  -8.582 -30.878  1.00  0.00      RA0  O
ATOM   2648  N   ASN A 284      -2.109  -9.601 -29.431  1.00  0.00      RA0  N
ATOM   2649  H   ASN A 284      -2.171 -10.354 -28.784  1.00  0.00      RA0  H
ATOM   2650  CA  ASN A 284      -3.278  -8.801 -29.717  1.00  0.00      RA0  C
ATOM   2651  CB  ASN A 284      -4.516  -9.420 -29.104  1.00  0.00      RA0  C
ATOM   2652  CG  ASN A 284      -5.630  -8.439 -29.340  1.00  0.00      RA0  C
ATOM   2653  OD1 ASN A 284      -6.027  -7.704 -28.448  1.00  0.00      RA0  O
ATOM   2654  ND2 ASN A 284      -6.118  -8.465 -30.594  1.00  0.00      RA0  N
ATOM   2655 HD21 ASN A 284      -5.739  -9.106 -31.267  1.00  0.00      RA0  H
ATOM   2656 HD22 ASN A 284      -6.866  -7.873 -30.896  1.00  0.00      RA0  H
ATOM   2657  C   ASN A 284      -3.120  -7.346 -29.262  1.00  0.00      RA0  C
ATOM   2658  O   ASN A 284      -2.895  -7.052 -28.096  1.00  0.00      RA0  O
ATOM   2659  N   GLU A 285      -3.310  -6.390 -30.199  1.00  0.00      RA0  N
ATOM   2660  H   GLU A 285      -3.419  -6.692 -31.144  1.00  0.00      RA0  H
ATOM   2661  CA  GLU A 285      -3.203  -4.963 -29.949  1.00  0.00      RA0  C
ATOM   2662  CB  GLU A 285      -3.380  -4.269 -31.303  1.00  0.00      RA0  C
ATOM   2663  CG  GLU A 285      -3.066  -2.777 -31.354  1.00  0.00      RA0  C
ATOM   2664  CD  GLU A 285      -4.294  -1.977 -30.987  1.00  0.00      RA0  C
ATOM   2665  OE1 GLU A 285      -4.188  -0.759 -30.900  1.00  0.00      RA0  O
ATOM   2666  OE2 GLU A 285      -5.358  -2.564 -30.797  1.00  0.00      RA0  O
ATOM   2667  C   GLU A 285      -4.117  -4.430 -28.846  1.00  0.00      RA0  C
ATOM   2668  O   GLU A 285      -3.711  -3.624 -28.014  1.00  0.00      RA0  O
ATOM   2669  N   PHE A 286      -5.373  -4.929 -28.777  1.00  0.00      RA0  N
ATOM   2670  H   PHE A 286      -5.634  -5.591 -29.473  1.00  0.00      RA0  H
ATOM   2671  CA  PHE A 286      -6.344  -4.597 -27.746  1.00  0.00      RA0  C
ATOM   2672  CB  PHE A 286      -7.734  -5.160 -28.042  1.00  0.00      RA0  C
ATOM   2673  CG  PHE A 286      -8.739  -4.424 -27.193  1.00  0.00      RA0  C
ATOM   2674  CD1 PHE A 286      -9.680  -5.129 -26.452  1.00  0.00      RA0  C
ATOM   2675  CD2 PHE A 286      -8.721  -3.034 -27.157  1.00  0.00      RA0  C
ATOM   2676  CE1 PHE A 286     -10.608  -4.441 -25.679  1.00  0.00      RA0  C
ATOM   2677  CE2 PHE A 286      -9.648  -2.347 -26.383  1.00  0.00      RA0  C
ATOM   2678  CZ  PHE A 286     -10.594  -3.051 -25.647  1.00  0.00      RA0  C
ATOM   2679  C   PHE A 286      -5.840  -4.963 -26.347  1.00  0.00      RA0  C
ATOM   2680  O   PHE A 286      -5.978  -4.196 -25.403  1.00  0.00      RA0  O
ATOM   2681  N   PHE A 287      -5.178  -6.135 -26.201  1.00  0.00      RA0  N
ATOM   2682  H   PHE A 287      -5.096  -6.700 -27.026  1.00  0.00      RA0  H
ATOM   2683  CA  PHE A 287      -4.586  -6.576 -24.949  1.00  0.00      RA0  C
ATOM   2684  CB  PHE A 287      -4.037  -7.987 -25.188  1.00  0.00      RA0  C
ATOM   2685  CG  PHE A 287      -3.591  -8.686 -23.928  1.00  0.00      RA0  C
ATOM   2686  CD1 PHE A 287      -2.211  -8.791 -23.653  1.00  0.00      RA0  C
ATOM   2687  CD2 PHE A 287      -4.556  -9.251 -23.066  1.00  0.00      RA0  C
ATOM   2688  CE1 PHE A 287      -1.788  -9.502 -22.515  1.00  0.00      RA0  C
ATOM   2689  CE2 PHE A 287      -4.132  -9.963 -21.927  1.00  0.00      RA0  C
ATOM   2690  CZ  PHE A 287      -2.751 -10.094 -21.672  1.00  0.00      RA0  C
ATOM   2691  C   PHE A 287      -3.516  -5.600 -24.485  1.00  0.00      RA0  C
ATOM   2692  O   PHE A 287      -3.475  -5.192 -23.327  1.00  0.00      RA0  O
ATOM   2693  N   PHE A 288      -2.656  -5.154 -25.417  1.00  0.00      RA0  N
ATOM   2694  H   PHE A 288      -2.764  -5.512 -26.348  1.00  0.00      RA0  H
ATOM   2695  CA  PHE A 288      -1.640  -4.160 -25.143  1.00  0.00      RA0  C
ATOM   2696  CB  PHE A 288      -0.664  -4.011 -26.316  1.00  0.00      RA0  C
ATOM   2697  CG  PHE A 288      -0.045  -5.322 -26.750  1.00  0.00      RA0  C
ATOM   2698  CD1 PHE A 288       0.454  -6.236 -25.796  1.00  0.00      RA0  C
ATOM   2699  CD2 PHE A 288       0.036  -5.595 -28.131  1.00  0.00      RA0  C
ATOM   2700  CE1 PHE A 288       1.048  -7.437 -26.229  1.00  0.00      RA0  C
ATOM   2701  CE2 PHE A 288       0.633  -6.794 -28.566  1.00  0.00      RA0  C
ATOM   2702  CZ  PHE A 288       1.137  -7.701 -27.611  1.00  0.00      RA0  C
ATOM   2703  C   PHE A 288      -2.196  -2.785 -24.800  1.00  0.00      RA0  C
ATOM   2704  O   PHE A 288      -1.736  -2.142 -23.863  1.00  0.00      RA0  O
ATOM   2705  N   GLN A 289      -3.237  -2.308 -25.516  1.00  0.00      RA0  N
ATOM   2706  H   GLN A 289      -3.553  -2.837 -26.304  1.00  0.00      RA0  H
ATOM   2707  CA  GLN A 289      -3.923  -1.068 -25.186  1.00  0.00      RA0  C
ATOM   2708  CB  GLN A 289      -5.099  -0.787 -26.110  1.00  0.00      RA0  C
ATOM   2709  CG  GLN A 289      -4.807  -0.328 -27.529  1.00  0.00      RA0  C
ATOM   2710  CD  GLN A 289      -6.117   0.230 -28.038  1.00  0.00      RA0  C
ATOM   2711  OE1 GLN A 289      -6.785   0.991 -27.337  1.00  0.00      RA0  O
ATOM   2712  NE2 GLN A 289      -6.476  -0.213 -29.249  1.00  0.00      RA0  N
ATOM   2713 HE21 GLN A 289      -5.835  -0.803 -29.767  1.00  0.00      RA0  H
ATOM   2714 HE22 GLN A 289      -7.322  -0.002 -29.729  1.00  0.00      RA0  H
ATOM   2715  C   GLN A 289      -4.537  -1.086 -23.786  1.00  0.00      RA0  C
ATOM   2716  O   GLN A 289      -4.338  -0.164 -22.993  1.00  0.00      RA0  O
ATOM   2717  N   VAL A 290      -5.249  -2.179 -23.433  1.00  0.00      RA0  N
ATOM   2718  H   VAL A 290      -5.362  -2.896 -24.124  1.00  0.00      RA0  H
ATOM   2719  CA  VAL A 290      -5.823  -2.395 -22.112  1.00  0.00      RA0  C
ATOM   2720  CB  VAL A 290      -6.700  -3.649 -22.091  1.00  0.00      RA0  C
ATOM   2721  CG1 VAL A 290      -7.127  -4.020 -20.669  1.00  0.00      RA0  C
ATOM   2722  CG2 VAL A 290      -7.913  -3.457 -23.000  1.00  0.00      RA0  C
ATOM   2723  C   VAL A 290      -4.762  -2.460 -21.031  1.00  0.00      RA0  C
ATOM   2724  O   VAL A 290      -4.885  -1.787 -20.011  1.00  0.00      RA0  O
ATOM   2725  N   TYR A 291      -3.656  -3.206 -21.262  1.00  0.00      RA0  N
ATOM   2726  H   TYR A 291      -3.639  -3.744 -22.108  1.00  0.00      RA0  H
ATOM   2727  CA  TYR A 291      -2.526  -3.298 -20.354  1.00  0.00      RA0  C
ATOM   2728  CB  TYR A 291      -1.483  -4.322 -20.810  1.00  0.00      RA0  C
ATOM   2729  CG  TYR A 291      -0.486  -4.570 -19.696  1.00  0.00      RA0  C
ATOM   2730  CD1 TYR A 291       0.760  -3.914 -19.743  1.00  0.00      RA0  C
ATOM   2731  CE1 TYR A 291       1.679  -4.119 -18.702  1.00  0.00      RA0  C
ATOM   2732  CD2 TYR A 291      -0.830  -5.435 -18.637  1.00  0.00      RA0  C
ATOM   2733  CE2 TYR A 291       0.090  -5.638 -17.596  1.00  0.00      RA0  C
ATOM   2734  CZ  TYR A 291       1.333  -4.976 -17.640  1.00  0.00      RA0  C
ATOM   2735  OH  TYR A 291       2.247  -5.167 -16.623  1.00  0.00      RA0  O
ATOM   2736  HH  TYR A 291       1.823  -5.533 -15.852  1.00  0.00      RA0  H
ATOM   2737  C   TYR A 291      -1.895  -1.930 -20.070  1.00  0.00      RA0  C
ATOM   2738  O   TYR A 291      -1.671  -1.563 -18.930  1.00  0.00      RA0  O
ATOM   2739  N   THR A 292      -1.658  -1.115 -21.121  1.00  0.00      RA0  N
ATOM   2740  H   THR A 292      -1.878  -1.468 -22.031  1.00  0.00      RA0  H
ATOM   2741  CA  THR A 292      -1.090   0.227 -20.987  1.00  0.00      RA0  C
ATOM   2742  CB  THR A 292      -0.765   0.772 -22.385  1.00  0.00      RA0  C
ATOM   2743  OG1 THR A 292       0.072  -0.157 -23.084  1.00  0.00      RA0  O
ATOM   2744  HG1 THR A 292      -0.475  -0.888 -23.359  1.00  0.00      RA0  H
ATOM   2745  CG2 THR A 292      -0.097   2.149 -22.359  1.00  0.00      RA0  C
ATOM   2746  C   THR A 292      -1.946   1.192 -20.181  1.00  0.00      RA0  C
ATOM   2747  O   THR A 292      -1.454   1.869 -19.283  1.00  0.00      RA0  O
ATOM   2748  N   TYR A 293      -3.276   1.240 -20.438  1.00  0.00      RA0  N
ATOM   2749  H   TYR A 293      -3.639   0.669 -21.177  1.00  0.00      RA0  H
ATOM   2750  CA  TYR A 293      -4.207   2.004 -19.616  1.00  0.00      RA0  C
ATOM   2751  CB  TYR A 293      -5.628   1.987 -20.197  1.00  0.00      RA0  C
ATOM   2752  CG  TYR A 293      -5.664   2.319 -21.673  1.00  0.00      RA0  C
ATOM   2753  CD1 TYR A 293      -4.767   3.223 -22.233  1.00  0.00      RA0  C
ATOM   2754  CE1 TYR A 293      -4.794   3.472 -23.601  1.00  0.00      RA0  C
ATOM   2755  CD2 TYR A 293      -6.615   1.704 -22.481  1.00  0.00      RA0  C
ATOM   2756  CE2 TYR A 293      -6.643   1.953 -23.849  1.00  0.00      RA0  C
ATOM   2757  CZ  TYR A 293      -5.723   2.829 -24.412  1.00  0.00      RA0  C
ATOM   2758  OH  TYR A 293      -5.725   3.067 -25.771  1.00  0.00      RA0  O
ATOM   2759  HH  TYR A 293      -6.242   2.400 -26.224  1.00  0.00      RA0  H
ATOM   2760  C   TYR A 293      -4.271   1.504 -18.183  1.00  0.00      RA0  C
ATOM   2761  O   TYR A 293      -4.222   2.283 -17.237  1.00  0.00      RA0  O
ATOM   2762  N   LEU A 294      -4.339   0.170 -18.001  1.00  0.00      RA0  N
ATOM   2763  H   LEU A 294      -4.350  -0.419 -18.810  1.00  0.00      RA0  H
ATOM   2764  CA  LEU A 294      -4.390  -0.463 -16.702  1.00  0.00      RA0  C
ATOM   2765  CB  LEU A 294      -4.661  -1.960 -16.839  1.00  0.00      RA0  C
ATOM   2766  CG  LEU A 294      -5.168  -2.586 -15.542  1.00  0.00      RA0  C
ATOM   2767  CD1 LEU A 294      -6.351  -1.809 -14.963  1.00  0.00      RA0  C
ATOM   2768  CD2 LEU A 294      -5.505  -4.063 -15.734  1.00  0.00      RA0  C
ATOM   2769  C   LEU A 294      -3.150  -0.193 -15.856  1.00  0.00      RA0  C
ATOM   2770  O   LEU A 294      -3.264   0.030 -14.661  1.00  0.00      RA0  O
ATOM   2771  N   THR A 295      -1.942  -0.168 -16.470  1.00  0.00      RA0  N
ATOM   2772  H   THR A 295      -1.925  -0.350 -17.453  1.00  0.00      RA0  H
ATOM   2773  CA  THR A 295      -0.681   0.205 -15.823  1.00  0.00      RA0  C
ATOM   2774  CB  THR A 295       0.496  -0.080 -16.766  1.00  0.00      RA0  C
ATOM   2775  OG1 THR A 295       0.466  -1.464 -17.149  1.00  0.00      RA0  O
ATOM   2776  HG1 THR A 295      -0.200  -1.533 -17.828  1.00  0.00      RA0  H
ATOM   2777  CG2 THR A 295       1.860   0.261 -16.157  1.00  0.00      RA0  C
ATOM   2778  C   THR A 295      -0.667   1.626 -15.272  1.00  0.00      RA0  C
ATOM   2779  O   THR A 295      -0.341   1.847 -14.117  1.00  0.00      RA0  O
ATOM   2780  N   TYR A 296      -1.087   2.641 -16.067  1.00  0.00      RA0  N
ATOM   2781  H   TYR A 296      -1.370   2.438 -17.007  1.00  0.00      RA0  H
ATOM   2782  CA  TYR A 296      -1.202   4.010 -15.565  1.00  0.00      RA0  C
ATOM   2783  CB  TYR A 296      -1.484   5.000 -16.700  1.00  0.00      RA0  C
ATOM   2784  CG  TYR A 296      -0.446   4.939 -17.801  1.00  0.00      RA0  C
ATOM   2785  CD1 TYR A 296       0.926   4.798 -17.495  1.00  0.00      RA0  C
ATOM   2786  CE1 TYR A 296       1.861   4.754 -18.542  1.00  0.00      RA0  C
ATOM   2787  CD2 TYR A 296      -0.899   5.047 -19.131  1.00  0.00      RA0  C
ATOM   2788  CE2 TYR A 296       0.035   5.016 -20.178  1.00  0.00      RA0  C
ATOM   2789  CZ  TYR A 296       1.402   4.866 -19.869  1.00  0.00      RA0  C
ATOM   2790  OH  TYR A 296       2.322   4.825 -20.899  1.00  0.00      RA0  O
ATOM   2791  HH  TYR A 296       1.911   5.130 -21.699  1.00  0.00      RA0  H
ATOM   2792  C   TYR A 296      -2.265   4.180 -14.479  1.00  0.00      RA0  C
ATOM   2793  O   TYR A 296      -2.052   4.835 -13.464  1.00  0.00      RA0  O
ATOM   2794  N   ILE A 297      -3.456   3.568 -14.677  1.00  0.00      RA0  N
ATOM   2795  H   ILE A 297      -3.580   3.045 -15.523  1.00  0.00      RA0  H
ATOM   2796  CA  ILE A 297      -4.548   3.586 -13.711  1.00  0.00      RA0  C
ATOM   2797  CB  ILE A 297      -5.803   2.952 -14.320  1.00  0.00      RA0  C
ATOM   2798  CG2 ILE A 297      -6.883   2.686 -13.271  1.00  0.00      RA0  C
ATOM   2799  CG1 ILE A 297      -6.334   3.823 -15.458  1.00  0.00      RA0  C
ATOM   2800  CD1 ILE A 297      -7.499   3.160 -16.195  1.00  0.00      RA0  C
ATOM   2801  C   ILE A 297      -4.170   2.898 -12.409  1.00  0.00      RA0  C
ATOM   2802  O   ILE A 297      -4.407   3.421 -11.321  1.00  0.00      RA0  O
ATOM   2803  N   SER A 298      -3.527   1.716 -12.484  1.00  0.00      RA0  N
ATOM   2804  H   SER A 298      -3.219   1.361 -13.363  1.00  0.00      RA0  H
ATOM   2805  CA  SER A 298      -3.106   0.976 -11.313  1.00  0.00      RA0  C
ATOM   2806  CB  SER A 298      -2.704  -0.444 -11.693  1.00  0.00      RA0  C
ATOM   2807  OG  SER A 298      -1.682  -0.420 -12.687  1.00  0.00      RA0  O
ATOM   2808  HG  SER A 298      -2.109  -0.669 -13.496  1.00  0.00      RA0  H
ATOM   2809  C   SER A 298      -2.040   1.629 -10.482  1.00  0.00      RA0  C
ATOM   2810  O   SER A 298      -2.171   1.661  -9.264  1.00  0.00      RA0  O
ATOM   2811  N   GLY A 299      -0.981   2.188 -11.103  1.00  0.00      RA0  N
ATOM   2812  H   GLY A 299      -0.888   2.045 -12.093  1.00  0.00      RA0  H
ATOM   2813  CA  GLY A 299       0.057   2.934 -10.399  1.00  0.00      RA0  C
ATOM   2814  C   GLY A 299      -0.468   4.083  -9.580  1.00  0.00      RA0  C
ATOM   2815  O   GLY A 299      -0.174   4.213  -8.392  1.00  0.00      RA0  O
ATOM   2816  N   ILE A 300      -1.317   4.934 -10.194  1.00  0.00      RA0  N
ATOM   2817  H   ILE A 300      -1.496   4.781 -11.168  1.00  0.00      RA0  H
ATOM   2818  CA  ILE A 300      -1.963   6.055  -9.520  1.00  0.00      RA0  C
ATOM   2819  CB  ILE A 300      -2.775   6.900 -10.505  1.00  0.00      RA0  C
ATOM   2820  CG2 ILE A 300      -3.556   7.999  -9.781  1.00  0.00      RA0  C
ATOM   2821  CG1 ILE A 300      -1.859   7.488 -11.580  1.00  0.00      RA0  C
ATOM   2822  CD1 ILE A 300      -2.622   8.314 -12.617  1.00  0.00      RA0  C
ATOM   2823  C   ILE A 300      -2.817   5.602  -8.350  1.00  0.00      RA0  C
ATOM   2824  O   ILE A 300      -2.672   6.098  -7.235  1.00  0.00      RA0  O
ATOM   2825  N   LEU A 301      -3.697   4.605  -8.563  1.00  0.00      RA0  N
ATOM   2826  H   LEU A 301      -3.741   4.194  -9.477  1.00  0.00      RA0  H
ATOM   2827  CA  LEU A 301      -4.574   4.084  -7.536  1.00  0.00      RA0  C
ATOM   2828  CB  LEU A 301      -5.657   3.188  -8.132  1.00  0.00      RA0  C
ATOM   2829  CG  LEU A 301      -6.689   4.003  -8.909  1.00  0.00      RA0  C
ATOM   2830  CD1 LEU A 301      -7.803   3.120  -9.470  1.00  0.00      RA0  C
ATOM   2831  CD2 LEU A 301      -7.247   5.150  -8.066  1.00  0.00      RA0  C
ATOM   2832  C   LEU A 301      -3.856   3.374  -6.395  1.00  0.00      RA0  C
ATOM   2833  O   LEU A 301      -4.181   3.575  -5.227  1.00  0.00      RA0  O
ATOM   2834  N   TYR A 302      -2.819   2.568  -6.690  1.00  0.00      RA0  N
ATOM   2835  H   TYR A 302      -2.587   2.457  -7.655  1.00  0.00      RA0  H
ATOM   2836  CA  TYR A 302      -1.986   1.909  -5.701  1.00  0.00      RA0  C
ATOM   2837  CB  TYR A 302      -1.016   1.013  -6.473  1.00  0.00      RA0  C
ATOM   2838  CG  TYR A 302       0.226   0.573  -5.732  1.00  0.00      RA0  C
ATOM   2839  CD1 TYR A 302       1.455   1.060  -6.164  1.00  0.00      RA0  C
ATOM   2840  CE1 TYR A 302       2.632   0.540  -5.643  1.00  0.00      RA0  C
ATOM   2841  CD2 TYR A 302       0.173  -0.353  -4.691  1.00  0.00      RA0  C
ATOM   2842  CE2 TYR A 302       1.356  -0.874  -4.168  1.00  0.00      RA0  C
ATOM   2843  CZ  TYR A 302       2.586  -0.463  -4.681  1.00  0.00      RA0  C
ATOM   2844  OH  TYR A 302       3.769  -1.052  -4.265  1.00  0.00      RA0  O
ATOM   2845  HH  TYR A 302       3.597  -1.523  -3.444  1.00  0.00      RA0  H
ATOM   2846  C   TYR A 302      -1.303   2.884  -4.749  1.00  0.00      RA0  C
ATOM   2847  O   TYR A 302      -1.417   2.765  -3.536  1.00  0.00      RA0  O
ATOM   2848  N   PHE A 303      -0.621   3.916  -5.295  1.00  0.00      RA0  N
ATOM   2849  H   PHE A 303      -0.584   4.007  -6.295  1.00  0.00      RA0  H
ATOM   2850  CA  PHE A 303      -0.019   4.942  -4.471  1.00  0.00      RA0  C
ATOM   2851  CB  PHE A 303       0.969   5.766  -5.287  1.00  0.00      RA0  C
ATOM   2852  CG  PHE A 303       2.260   4.993  -5.370  1.00  0.00      RA0  C
ATOM   2853  CD1 PHE A 303       2.904   4.605  -4.200  1.00  0.00      RA0  C
ATOM   2854  CD2 PHE A 303       2.803   4.673  -6.607  1.00  0.00      RA0  C
ATOM   2855  CE1 PHE A 303       4.094   3.891  -4.264  1.00  0.00      RA0  C
ATOM   2856  CE2 PHE A 303       3.992   3.958  -6.669  1.00  0.00      RA0  C
ATOM   2857  CZ  PHE A 303       4.632   3.561  -5.501  1.00  0.00      RA0  C
ATOM   2858  C   PHE A 303      -1.030   5.852  -3.792  1.00  0.00      RA0  C
ATOM   2859  O   PHE A 303      -0.793   6.304  -2.685  1.00  0.00      RA0  O
ATOM   2860  N   LEU A 304      -2.198   6.138  -4.407  1.00  0.00      RA0  N
ATOM   2861  H   LEU A 304      -2.345   5.792  -5.336  1.00  0.00      RA0  H
ATOM   2862  CA  LEU A 304      -3.257   6.942  -3.806  1.00  0.00      RA0  C
ATOM   2863  CB  LEU A 304      -4.394   7.142  -4.809  1.00  0.00      RA0  C
ATOM   2864  CG  LEU A 304      -5.448   8.166  -4.382  1.00  0.00      RA0  C
ATOM   2865  CD1 LEU A 304      -4.839   9.538  -4.088  1.00  0.00      RA0  C
ATOM   2866  CD2 LEU A 304      -6.587   8.250  -5.397  1.00  0.00      RA0  C
ATOM   2867  C   LEU A 304      -3.800   6.403  -2.476  1.00  0.00      RA0  C
ATOM   2868  O   LEU A 304      -4.217   7.168  -1.607  1.00  0.00      RA0  O
ATOM   2869  N   SER A 305      -3.770   5.065  -2.263  1.00  0.00      RA0  N
ATOM   2870  H   SER A 305      -3.455   4.485  -3.015  1.00  0.00      RA0  H
ATOM   2871  CA  SER A 305      -4.220   4.406  -1.036  1.00  0.00      RA0  C
ATOM   2872  CB  SER A 305      -4.293   2.887  -1.190  1.00  0.00      RA0  C
ATOM   2873  OG  SER A 305      -3.027   2.306  -1.500  1.00  0.00      RA0  O
ATOM   2874  HG  SER A 305      -2.760   2.590  -2.368  1.00  0.00      RA0  H
ATOM   2875  C   SER A 305      -3.548   4.924   0.230  1.00  0.00      RA0  C
ATOM   2876  O   SER A 305      -4.201   5.127   1.251  1.00  0.00      RA0  O
ATOM   2877  N   THR A 306      -2.235   5.234   0.132  1.00  0.00      RA0  N
ATOM   2878  H   THR A 306      -1.787   5.086  -0.748  1.00  0.00      RA0  H
ATOM   2879  CA  THR A 306      -1.393   5.778   1.197  1.00  0.00      RA0  C
ATOM   2880  CB  THR A 306       0.070   5.787   0.747  1.00  0.00      RA0  C
ATOM   2881  OG1 THR A 306       0.277   6.725  -0.310  1.00  0.00      RA0  O
ATOM   2882  HG1 THR A 306       0.037   6.300  -1.124  1.00  0.00      RA0  H
ATOM   2883  CG2 THR A 306       0.531   4.396   0.308  1.00  0.00      RA0  C
ATOM   2884  C   THR A 306      -1.879   7.117   1.725  1.00  0.00      RA0  C
ATOM   2885  O   THR A 306      -1.695   7.456   2.888  1.00  0.00      RA0  O
ATOM   2886  N   CYS A 307      -2.503   7.932   0.848  1.00  0.00      RA0  N
ATOM   2887  H   CYS A 307      -2.626   7.607  -0.090  1.00  0.00      RA0  H
ATOM   2888  CA  CYS A 307      -3.070   9.227   1.180  1.00  0.00      RA0  C
ATOM   2889  CB  CYS A 307      -3.056  10.112  -0.060  1.00  0.00      RA0  C
ATOM   2890  SG  CYS A 307      -1.413  10.200  -0.798  1.00  0.00      RA0  S
ATOM   2891  C   CYS A 307      -4.456   9.141   1.759  1.00  0.00      RA0  C
ATOM   2892  O   CYS A 307      -4.829   9.915   2.638  1.00  0.00      RA0  O
ATOM   2893  N   ILE A 308      -5.278   8.196   1.271  1.00  0.00      RA0  N
ATOM   2894  H   ILE A 308      -4.900   7.539   0.615  1.00  0.00      RA0  H
ATOM   2895  CA  ILE A 308      -6.646   8.030   1.733  1.00  0.00      RA0  C
ATOM   2896  CB  ILE A 308      -7.490   7.196   0.776  1.00  0.00      RA0  C
ATOM   2897  CG2 ILE A 308      -8.972   7.361   1.113  1.00  0.00      RA0  C
ATOM   2898  CG1 ILE A 308      -7.230   7.649  -0.662  1.00  0.00      RA0  C
ATOM   2899  CD1 ILE A 308      -8.033   6.873  -1.706  1.00  0.00      RA0  C
ATOM   2900  C   ILE A 308      -6.703   7.577   3.183  1.00  0.00      RA0  C
ATOM   2901  O   ILE A 308      -7.554   8.037   3.943  1.00  0.00      RA0  O
ATOM   2902  N   ASN A 309      -5.762   6.713   3.627  1.00  0.00      RA0  N
ATOM   2903  H   ASN A 309      -5.112   6.330   2.966  1.00  0.00      RA0  H
ATOM   2904  CA  ASN A 309      -5.659   6.320   5.026  1.00  0.00      RA0  C
ATOM   2905  CB  ASN A 309      -4.470   5.365   5.254  1.00  0.00      RA0  C
ATOM   2906  CG  ASN A 309      -4.877   3.915   5.296  1.00  0.00      RA0  C
ATOM   2907  OD1 ASN A 309      -5.923   3.549   5.829  1.00  0.00      RA0  O
ATOM   2908  ND2 ASN A 309      -3.975   3.106   4.709  1.00  0.00      RA0  N
ATOM   2909 HD21 ASN A 309      -3.101   3.468   4.347  1.00  0.00      RA0  H
ATOM   2910 HD22 ASN A 309      -4.069   2.117   4.614  1.00  0.00      RA0  H
ATOM   2911  C   ASN A 309      -5.577   7.501   6.023  1.00  0.00      RA0  C
ATOM   2912  O   ASN A 309      -6.476   7.571   6.860  1.00  0.00      RA0  O
ATOM   2913  N   PRO A 310      -4.665   8.489   5.984  1.00  0.00      RA0  N
ATOM   2914  CD  PRO A 310      -3.455   8.516   5.163  1.00  0.00      RA0  C
ATOM   2915  CA  PRO A 310      -4.755   9.722   6.769  1.00  0.00      RA0  C
ATOM   2916  CB  PRO A 310      -3.569  10.569   6.300  1.00  0.00      RA0  C
ATOM   2917  CG  PRO A 310      -2.554   9.563   5.788  1.00  0.00      RA0  C
ATOM   2918  C   PRO A 310      -6.045  10.503   6.659  1.00  0.00      RA0  C
ATOM   2919  O   PRO A 310      -6.555  10.976   7.675  1.00  0.00      RA0  O
ATOM   2920  N   LEU A 311      -6.575  10.678   5.434  1.00  0.00      RA0  N
ATOM   2921  H   LEU A 311      -6.127  10.228   4.659  1.00  0.00      RA0  H
ATOM   2922  CA  LEU A 311      -7.787  11.438   5.183  1.00  0.00      RA0  C
ATOM   2923  CB  LEU A 311      -8.035  11.574   3.682  1.00  0.00      RA0  C
ATOM   2924  CG  LEU A 311      -6.910  12.324   2.967  1.00  0.00      RA0  C
ATOM   2925  CD1 LEU A 311      -7.099  12.320   1.450  1.00  0.00      RA0  C
ATOM   2926  CD2 LEU A 311      -6.718  13.735   3.525  1.00  0.00      RA0  C
ATOM   2927  C   LEU A 311      -9.004  10.841   5.865  1.00  0.00      RA0  C
ATOM   2928  O   LEU A 311      -9.758  11.545   6.531  1.00  0.00      RA0  O
ATOM   2929  N   LEU A 312      -9.183   9.507   5.780  1.00  0.00      RA0  N
ATOM   2930  H   LEU A 312      -8.512   8.973   5.263  1.00  0.00      RA0  H
ATOM   2931  CA  LEU A 312     -10.247   8.794   6.467  1.00  0.00      RA0  C
ATOM   2932  CB  LEU A 312     -10.251   7.311   6.092  1.00  0.00      RA0  C
ATOM   2933  CG  LEU A 312     -10.555   7.054   4.617  1.00  0.00      RA0  C
ATOM   2934  CD1 LEU A 312     -10.407   5.575   4.260  1.00  0.00      RA0  C
ATOM   2935  CD2 LEU A 312     -11.918   7.611   4.206  1.00  0.00      RA0  C
ATOM   2936  C   LEU A 312     -10.159   8.922   7.981  1.00  0.00      RA0  C
ATOM   2937  O   LEU A 312     -11.148   9.230   8.646  1.00  0.00      RA0  O
ATOM   2938  N   TYR A 313      -8.960   8.760   8.578  1.00  0.00      RA0  N
ATOM   2939  H   TYR A 313      -8.167   8.529   8.009  1.00  0.00      RA0  H
ATOM   2940  CA  TYR A 313      -8.787   8.957  10.009  1.00  0.00      RA0  C
ATOM   2941  CB  TYR A 313      -7.408   8.452  10.459  1.00  0.00      RA0  C
ATOM   2942  CG  TYR A 313      -7.219   7.018  10.008  1.00  0.00      RA0  C
ATOM   2943  CD1 TYR A 313      -8.294   6.138  10.014  1.00  0.00      RA0  C
ATOM   2944  CE1 TYR A 313      -8.151   4.850   9.515  1.00  0.00      RA0  C
ATOM   2945  CD2 TYR A 313      -5.976   6.577   9.566  1.00  0.00      RA0  C
ATOM   2946  CE2 TYR A 313      -5.832   5.289   9.059  1.00  0.00      RA0  C
ATOM   2947  CZ  TYR A 313      -6.926   4.432   9.013  1.00  0.00      RA0  C
ATOM   2948  OH  TYR A 313      -6.810   3.167   8.475  1.00  0.00      RA0  O
ATOM   2949  HH  TYR A 313      -6.430   3.232   7.599  1.00  0.00      RA0  H
ATOM   2950  C   TYR A 313      -9.048  10.386  10.475  1.00  0.00      RA0  C
ATOM   2951  O   TYR A 313      -9.744  10.595  11.466  1.00  0.00      RA0  O
ATOM   2952  N   HIS A 314      -8.543  11.408   9.749  1.00  0.00      RA0  N
ATOM   2953  H   HIS A 314      -8.001  11.194   8.934  1.00  0.00      RA0  H
ATOM   2954  CA  HIS A 314      -8.810  12.801  10.080  1.00  0.00      RA0  C
ATOM   2955  CB  HIS A 314      -7.892  13.724   9.278  1.00  0.00      RA0  C
ATOM   2956  CG  HIS A 314      -8.033  15.130   9.808  1.00  0.00      RA0  C
ATOM   2957  ND1 HIS A 314      -7.384  15.586  10.894  1.00  0.00      RA0  N
ATOM   2958  HD1 HIS A 314      -6.733  15.087  11.435  1.00  0.00      RA0  H
ATOM   2959  CD2 HIS A 314      -8.844  16.151   9.305  1.00  0.00      RA0  C
ATOM   2960  NE2 HIS A 314      -8.683  17.232  10.109  1.00  0.00      RA0  N
ATOM   2961  CE1 HIS A 314      -7.778  16.884  11.086  1.00  0.00      RA0  C
ATOM   2962  C   HIS A 314     -10.267  13.219   9.932  1.00  0.00      RA0  C
ATOM   2963  O   HIS A 314     -10.803  13.946  10.762  1.00  0.00      RA0  O
ATOM   2964  N   ILE A 315     -10.962  12.798   8.861  1.00  0.00      RA0  N
ATOM   2965  H   ILE A 315     -10.505  12.197   8.201  1.00  0.00      RA0  H
ATOM   2966  CA  ILE A 315     -12.374  13.105   8.656  1.00  0.00      RA0  C
ATOM   2967  CB  ILE A 315     -12.809  12.757   7.228  1.00  0.00      RA0  C
ATOM   2968  CG2 ILE A 315     -14.319  12.901   7.029  1.00  0.00      RA0  C
ATOM   2969  CG1 ILE A 315     -12.050  13.628   6.226  1.00  0.00      RA0  C
ATOM   2970  CD1 ILE A 315     -12.328  13.224   4.777  1.00  0.00      RA0  C
ATOM   2971  C   ILE A 315     -13.278  12.452   9.705  1.00  0.00      RA0  C
ATOM   2972  O   ILE A 315     -14.234  13.045  10.203  1.00  0.00      RA0  O
ATOM   2973  N   MET A 316     -12.992  11.183  10.066  1.00  0.00      RA0  N
ATOM   2974  H   MET A 316     -12.148  10.749   9.737  1.00  0.00      RA0  H
ATOM   2975  CA  MET A 316     -13.958  10.358  10.755  1.00  0.00      RA0  C
ATOM   2976  CB  MET A 316     -14.156   9.047   9.999  1.00  0.00      RA0  C
ATOM   2977  CG  MET A 316     -14.601   9.320   8.560  1.00  0.00      RA0  C
ATOM   2978  SD  MET A 316     -14.767   7.854   7.534  1.00  0.00      RA0  S
ATOM   2979  CE  MET A 316     -15.261   8.674   6.011  1.00  0.00      RA0  C
ATOM   2980  C   MET A 316     -13.699  10.153  12.244  1.00  0.00      RA0  C
ATOM   2981  O   MET A 316     -14.636   9.914  13.004  1.00  0.00      RA0  O
ATOM   2982  N   SER A 317     -12.451  10.328  12.730  1.00  0.00      RA0  N
ATOM   2983  H   SER A 317     -11.682  10.599  12.145  1.00  0.00      RA0  H
ATOM   2984  CA  SER A 317     -12.130  10.156  14.145  1.00  0.00      RA0  C
ATOM   2985  CB  SER A 317     -10.896   9.251  14.253  1.00  0.00      RA0  C
ATOM   2986  OG  SER A 317     -10.787   8.693  15.569  1.00  0.00      RA0  O
ATOM   2987  HG  SER A 317     -10.194   7.954  15.484  1.00  0.00      RA0  H
ATOM   2988  C   SER A 317     -11.992  11.503  14.830  1.00  0.00      RA0  C
ATOM   2989  O   SER A 317     -11.026  12.226  14.632  1.00  0.00      RA0  O
ATOM   2990  N   HIS A 318     -12.976  11.867  15.691  1.00  0.00      RA0  N
ATOM   2991  H   HIS A 318     -13.712  11.204  15.822  1.00  0.00      RA0  H
ATOM   2992  CA  HIS A 318     -12.961  13.103  16.471  1.00  0.00      RA0  C
ATOM   2993  CB  HIS A 318     -14.242  13.398  17.251  1.00  0.00      RA0  C
ATOM   2994  CG  HIS A 318     -14.028  14.721  17.960  1.00  0.00      RA0  C
ATOM   2995  ND1 HIS A 318     -14.017  14.868  19.298  1.00  0.00      RA0  N
ATOM   2996  HD1 HIS A 318     -14.169  14.175  19.975  1.00  0.00      RA0  H
ATOM   2997  CD2 HIS A 318     -13.777  15.969  17.376  1.00  0.00      RA0  C
ATOM   2998  NE2 HIS A 318     -13.610  16.873  18.375  1.00  0.00      RA0  N
ATOM   2999  CE1 HIS A 318     -13.759  16.190  19.559  1.00  0.00      RA0  C
ATOM   3000  C   HIS A 318     -11.768  13.169  17.432  1.00  0.00      RA0  C
ATOM   3001  O   HIS A 318     -11.001  14.125  17.423  1.00  0.00      RA0  O
ATOM   3002  N   LYS A 319     -11.492  12.052  18.151  1.00  0.00      RA0  N
ATOM   3003  H   LYS A 319     -12.099  11.270  18.030  1.00  0.00      RA0  H
ATOM   3004  CA  LYS A 319     -10.368  11.916  19.068  1.00  0.00      RA0  C
ATOM   3005  CB  LYS A 319     -10.341  10.547  19.747  1.00  0.00      RA0  C
ATOM   3006  CG  LYS A 319     -11.247  10.439  20.974  1.00  0.00      RA0  C
ATOM   3007  CD  LYS A 319     -10.948   9.163  21.766  1.00  0.00      RA0  C
ATOM   3008  CE  LYS A 319     -11.718   9.070  23.086  1.00  0.00      RA0  C
ATOM   3009  NZ  LYS A 319     -11.275   7.880  23.829  1.00  0.00      RA0  N
ATOM   3010  HZ1 LYS A 319     -11.791   7.820  24.731  1.00  0.00      RA0  H
ATOM   3011  HZ2 LYS A 319     -11.463   7.026  23.267  1.00  0.00      RA0  H
ATOM   3012  HZ3 LYS A 319     -10.255   7.949  24.021  1.00  0.00      RA0  H
ATOM   3013  C   LYS A 319      -9.010  12.164  18.423  1.00  0.00      RA0  C
ATOM   3014  O   LYS A 319      -8.122  12.770  19.016  1.00  0.00      RA0  O
ATOM   3015  N   PHE A 320      -8.814  11.687  17.174  1.00  0.00      RA0  N
ATOM   3016  H   PHE A 320      -9.566  11.226  16.705  1.00  0.00      RA0  H
ATOM   3017  CA  PHE A 320      -7.609  11.971  16.418  1.00  0.00      RA0  C
ATOM   3018  CB  PHE A 320      -7.602  11.138  15.134  1.00  0.00      RA0  C
ATOM   3019  CG  PHE A 320      -6.386  11.459  14.296  1.00  0.00      RA0  C
ATOM   3020  CD1 PHE A 320      -6.525  12.197  13.126  1.00  0.00      RA0  C
ATOM   3021  CD2 PHE A 320      -5.130  11.012  14.690  1.00  0.00      RA0  C
ATOM   3022  CE1 PHE A 320      -5.410  12.490  12.351  1.00  0.00      RA0  C
ATOM   3023  CE2 PHE A 320      -4.015  11.303  13.913  1.00  0.00      RA0  C
ATOM   3024  CZ  PHE A 320      -4.154  12.043  12.745  1.00  0.00      RA0  C
ATOM   3025  C   PHE A 320      -7.465  13.461  16.097  1.00  0.00      RA0  C
ATOM   3026  O   PHE A 320      -6.411  14.046  16.290  1.00  0.00      RA0  O
ATOM   3027  N   ARG A 321      -8.558  14.122  15.645  1.00  0.00      RA0  N
ATOM   3028  H   ARG A 321      -9.407  13.597  15.555  1.00  0.00      RA0  H
ATOM   3029  CA  ARG A 321      -8.564  15.550  15.368  1.00  0.00      RA0  C
ATOM   3030  CB  ARG A 321      -9.882  16.072  14.786  1.00  0.00      RA0  C
ATOM   3031  CG  ARG A 321     -10.613  15.134  13.835  1.00  0.00      RA0  C
ATOM   3032  CD  ARG A 321     -11.772  15.809  13.099  1.00  0.00      RA0  C
ATOM   3033  NE  ARG A 321     -11.258  16.499  11.919  1.00  0.00      RA0  N
ATOM   3034  HE  ARG A 321     -10.482  16.025  11.480  1.00  0.00      RA0  H
ATOM   3035  CZ  ARG A 321     -11.886  17.589  11.394  1.00  0.00      RA0  C
ATOM   3036  NH1 ARG A 321     -13.032  18.028  11.963  1.00  0.00      RA0  N
ATOM   3037 HH11 ARG A 321     -13.534  18.828  11.623  1.00  0.00      RA0  H
ATOM   3038 HH12 ARG A 321     -13.426  17.553  12.754  1.00  0.00      RA0  H
ATOM   3039  NH2 ARG A 321     -11.352  18.208  10.318  1.00  0.00      RA0  N
ATOM   3040 HH21 ARG A 321     -11.778  18.986   9.850  1.00  0.00      RA0  H
ATOM   3041 HH22 ARG A 321     -10.468  17.896   9.943  1.00  0.00      RA0  H
ATOM   3042  C   ARG A 321      -8.248  16.404  16.589  1.00  0.00      RA0  C
ATOM   3043  O   ARG A 321      -7.483  17.361  16.494  1.00  0.00      RA0  O
ATOM   3044  N   ASP A 322      -8.822  16.060  17.763  1.00  0.00      RA0  N
ATOM   3045  H   ASP A 322      -9.442  15.273  17.765  1.00  0.00      RA0  H
ATOM   3046  CA  ASP A 322      -8.539  16.716  19.027  1.00  0.00      RA0  C
ATOM   3047  CB  ASP A 322      -9.464  16.184  20.112  1.00  0.00      RA0  C
ATOM   3048  CG  ASP A 322      -9.748  17.307  21.080  1.00  0.00      RA0  C
ATOM   3049  OD1 ASP A 322      -9.072  18.328  21.051  1.00  0.00      RA0  O
ATOM   3050  OD2 ASP A 322     -10.725  17.242  21.809  1.00  0.00      RA0  O
ATOM   3051  C   ASP A 322      -7.088  16.570  19.470  1.00  0.00      RA0  C
ATOM   3052  O   ASP A 322      -6.450  17.533  19.905  1.00  0.00      RA0  O
ATOM   3053  N   ALA A 323      -6.513  15.357  19.328  1.00  0.00      RA0  N
ATOM   3054  H   ALA A 323      -7.087  14.594  19.023  1.00  0.00      RA0  H
ATOM   3055  CA  ALA A 323      -5.107  15.088  19.550  1.00  0.00      RA0  C
ATOM   3056  CB  ALA A 323      -4.821  13.593  19.421  1.00  0.00      RA0  C
ATOM   3057  C   ALA A 323      -4.194  15.870  18.603  1.00  0.00      RA0  C
ATOM   3058  O   ALA A 323      -3.215  16.481  19.024  1.00  0.00      RA0  O
ATOM   3059  N   SER A 324      -4.538  15.931  17.297  1.00  0.00      RA0  N
ATOM   3060  H   SER A 324      -5.371  15.459  17.012  1.00  0.00      RA0  H
ATOM   3061  CA  SER A 324      -3.829  16.734  16.302  1.00  0.00      RA0  C
ATOM   3062  CB  SER A 324      -4.417  16.403  14.933  1.00  0.00      RA0  C
ATOM   3063  OG  SER A 324      -4.373  14.983  14.739  1.00  0.00      RA0  O
ATOM   3064  HG  SER A 324      -4.916  14.581  15.407  1.00  0.00      RA0  H
ATOM   3065  C   SER A 324      -3.823  18.212  16.624  1.00  0.00      RA0  C
ATOM   3066  O   SER A 324      -2.795  18.878  16.547  1.00  0.00      RA0  O
ATOM   3067  N   ARG A 325      -4.978  18.761  17.052  1.00  0.00      RA0  N
ATOM   3068  H   ARG A 325      -5.793  18.179  17.087  1.00  0.00      RA0  H
ATOM   3069  CA  ARG A 325      -5.101  20.132  17.505  1.00  0.00      RA0  C
ATOM   3070  CB  ARG A 325      -6.531  20.467  17.958  1.00  0.00      RA0  C
ATOM   3071  CG  ARG A 325      -7.650  20.397  16.920  1.00  0.00      RA0  C
ATOM   3072  CD  ARG A 325      -9.016  20.844  17.469  1.00  0.00      RA0  C
ATOM   3073  NE  ARG A 325      -9.561  19.978  18.522  1.00  0.00      RA0  N
ATOM   3074  HE  ARG A 325      -8.950  19.599  19.235  1.00  0.00      RA0  H
ATOM   3075  CZ  ARG A 325     -10.913  19.758  18.558  1.00  0.00      RA0  C
ATOM   3076  NH1 ARG A 325     -11.692  20.255  17.572  1.00  0.00      RA0  N
ATOM   3077 HH11 ARG A 325     -12.685  20.104  17.561  1.00  0.00      RA0  H
ATOM   3078 HH12 ARG A 325     -11.307  20.790  16.817  1.00  0.00      RA0  H
ATOM   3079  NH2 ARG A 325     -11.466  19.055  19.567  1.00  0.00      RA0  N
ATOM   3080 HH21 ARG A 325     -12.434  18.798  19.616  1.00  0.00      RA0  H
ATOM   3081 HH22 ARG A 325     -10.897  18.725  20.341  1.00  0.00      RA0  H
ATOM   3082  C   ARG A 325      -4.240  20.444  18.718  1.00  0.00      RA0  C
ATOM   3083  O   ARG A 325      -3.638  21.512  18.785  1.00  0.00      RA0  O
ATOM   3084  N   ARG A 326      -4.149  19.529  19.705  1.00  0.00      RA0  N
ATOM   3085  H   ARG A 326      -4.686  18.685  19.624  1.00  0.00      RA0  H
ATOM   3086  CA  ARG A 326      -3.244  19.691  20.835  1.00  0.00      RA0  C
ATOM   3087  CB  ARG A 326      -3.541  18.638  21.897  1.00  0.00      RA0  C
ATOM   3088  CG  ARG A 326      -4.993  18.799  22.328  1.00  0.00      RA0  C
ATOM   3089  CD  ARG A 326      -5.562  17.609  23.092  1.00  0.00      RA0  C
ATOM   3090  NE  ARG A 326      -7.019  17.669  23.019  1.00  0.00      RA0  N
ATOM   3091  HE  ARG A 326      -7.413  17.764  22.091  1.00  0.00      RA0  H
ATOM   3092  CZ  ARG A 326      -7.787  17.626  24.141  1.00  0.00      RA0  C
ATOM   3093  NH1 ARG A 326      -7.187  17.508  25.348  1.00  0.00      RA0  N
ATOM   3094 HH11 ARG A 326      -7.702  17.477  26.208  1.00  0.00      RA0  H
ATOM   3095 HH12 ARG A 326      -6.188  17.445  25.421  1.00  0.00      RA0  H
ATOM   3096  NH2 ARG A 326      -9.128  17.703  24.023  1.00  0.00      RA0  N
ATOM   3097 HH21 ARG A 326      -9.776  17.688  24.785  1.00  0.00      RA0  H
ATOM   3098 HH22 ARG A 326      -9.548  17.772  23.098  1.00  0.00      RA0  H
ATOM   3099  C   ARG A 326      -1.769  19.694  20.437  1.00  0.00      RA0  C
ATOM   3100  O   ARG A 326      -1.006  20.574  20.830  1.00  0.00      RA0  O
ATOM   3101  N   THR A 327      -1.353  18.733  19.588  1.00  0.00      RA0  N
ATOM   3102  H   THR A 327      -2.021  18.046  19.300  1.00  0.00      RA0  H
ATOM   3103  CA  THR A 327       0.007  18.607  19.068  1.00  0.00      RA0  C
ATOM   3104  CB  THR A 327      -0.051  17.334  18.233  1.00  0.00      RA0  C
ATOM   3105  OG1 THR A 327      -0.490  16.269  19.077  1.00  0.00      RA0  O
ATOM   3106  HG1 THR A 327      -1.438  16.223  18.975  1.00  0.00      RA0  H
ATOM   3107  CG2 THR A 327       1.251  16.994  17.509  1.00  0.00      RA0  C
ATOM   3108  C   THR A 327       0.438  19.805  18.251  1.00  0.00      RA0  C
ATOM   3109  O   THR A 327       1.556  20.296  18.387  1.00  0.00      RA0  O
ATOM   3110  N   LEU A 328      -0.452  20.325  17.381  1.00  0.00      RA0  N
ATOM   3111  H   LEU A 328      -1.354  19.898  17.289  1.00  0.00      RA0  H
ATOM   3112  CA  LEU A 328      -0.219  21.544  16.622  1.00  0.00      RA0  C
ATOM   3113  CB  LEU A 328      -1.265  21.710  15.521  1.00  0.00      RA0  C
ATOM   3114  CG  LEU A 328      -1.175  20.601  14.470  1.00  0.00      RA0  C
ATOM   3115  CD1 LEU A 328      -2.312  20.690  13.452  1.00  0.00      RA0  C
ATOM   3116  CD2 LEU A 328       0.202  20.555  13.806  1.00  0.00      RA0  C
ATOM   3117  C   LEU A 328      -0.136  22.805  17.471  1.00  0.00      RA0  C
ATOM   3118  O   LEU A 328       0.739  23.642  17.266  1.00  0.00      RA0  O
ATOM   3119  N   LYS A 329      -1.014  22.970  18.484  1.00  0.00      RA0  N
ATOM   3120  H   LYS A 329      -1.745  22.295  18.607  1.00  0.00      RA0  H
ATOM   3121  CA  LYS A 329      -0.932  24.072  19.428  1.00  0.00      RA0  C
ATOM   3122  CB  LYS A 329      -2.124  24.115  20.379  1.00  0.00      RA0  C
ATOM   3123  CG  LYS A 329      -3.347  24.765  19.737  1.00  0.00      RA0  C
ATOM   3124  CD  LYS A 329      -4.407  25.111  20.782  1.00  0.00      RA0  C
ATOM   3125  CE  LYS A 329      -5.568  25.913  20.195  1.00  0.00      RA0  C
ATOM   3126  NZ  LYS A 329      -6.437  26.371  21.289  1.00  0.00      RA0  N
ATOM   3127  HZ1 LYS A 329      -7.227  26.921  20.898  1.00  0.00      RA0  H
ATOM   3128  HZ2 LYS A 329      -6.804  25.550  21.811  1.00  0.00      RA0  H
ATOM   3129  HZ3 LYS A 329      -5.884  26.971  21.934  1.00  0.00      RA0  H
ATOM   3130  C   LYS A 329       0.359  24.086  20.228  1.00  0.00      RA0  C
ATOM   3131  O   LYS A 329       0.967  25.133  20.407  1.00  0.00      RA0  O
ATOM   3132  N   LEU A 330       0.843  22.912  20.673  1.00  0.00      RA0  N
ATOM   3133  H   LEU A 330       0.271  22.099  20.545  1.00  0.00      RA0  H
ATOM   3134  CA  LEU A 330       2.119  22.789  21.359  1.00  0.00      RA0  C
ATOM   3135  CB  LEU A 330       2.202  21.452  22.089  1.00  0.00      RA0  C
ATOM   3136  CG  LEU A 330       1.123  21.312  23.163  1.00  0.00      RA0  C
ATOM   3137  CD1 LEU A 330       1.086  19.901  23.752  1.00  0.00      RA0  C
ATOM   3138  CD2 LEU A 330       1.250  22.392  24.239  1.00  0.00      RA0  C
ATOM   3139  C   LEU A 330       3.321  22.987  20.438  1.00  0.00      RA0  C
ATOM   3140  O   LEU A 330       4.432  23.247  20.893  1.00  0.00      RA0  O
ATOM   3141  N   GLY A 331       3.137  22.883  19.104  1.00  0.00      RA0  N
ATOM   3142  H   GLY A 331       2.212  22.762  18.743  1.00  0.00      RA0  H
ATOM   3143  CA  GLY A 331       4.177  23.223  18.139  1.00  0.00      RA0  C
ATOM   3144  C   GLY A 331       4.257  24.685  17.810  1.00  0.00      RA0  C
ATOM   3145  O   GLY A 331       5.339  25.237  17.645  1.00  0.00      RA0  O
ATOM   3146  N   CYS A 332       3.100  25.356  17.703  1.00  0.00      RA0  N
ATOM   3147  H   CYS A 332       2.223  24.895  17.840  1.00  0.00      RA0  H
ATOM   3148  CA  CYS A 332       3.059  26.734  17.254  1.00  0.00      RA0  C
ATOM   3149  CB  CYS A 332       1.870  26.904  16.314  1.00  0.00      RA0  C
ATOM   3150  SG  CYS A 332       1.854  25.620  15.036  1.00  0.00      RA0  S
ATOM   3151  C   CYS A 332       3.032  27.717  18.410  1.00  0.00      RA0  C
ATOM   3152  O   CYS A 332       3.261  28.910  18.229  1.00  0.00      RA0  O
ATOM   3153  N   CYS A 333       2.800  27.233  19.643  1.00  0.00      RA0  N
ATOM   3154  H   CYS A 333       2.551  26.277  19.802  1.00  0.00      RA0  H
ATOM   3155  CA  CYS A 333       2.778  28.065  20.826  1.00  0.00      RA0  C
ATOM   3156  CB  CYS A 333       1.327  28.369  21.197  1.00  0.00      RA0  C
ATOM   3157  SG  CYS A 333       0.321  28.878  19.778  1.00  0.00      RA0  S
ATOM   3158  C   CYS A 333       3.497  27.346  21.948  1.00  0.00      RA0  C
ATOM   3159  O   CYS A 333       2.895  26.671  22.780  1.00  0.00      RA0  O
ATOM   3160  N   GLY A 334       4.835  27.526  22.024  1.00  0.00      RA0  N
ATOM   3161  H   GLY A 334       5.250  28.139  21.353  1.00  0.00      RA0  H
ATOM   3162  CA  GLY A 334       5.710  26.947  23.048  1.00  0.00      RA0  C
ATOM   3163  C   GLY A 334       5.625  27.609  24.402  1.00  0.00      RA0  C
ATOM   3164  O   GLY A 334       6.621  28.028  24.979  1.00  0.00      RA0  O
ATOM   3165  N   ILE A 335       4.400  27.724  24.931  1.00  0.00      RA0  N
ATOM   3166  H   ILE A 335       3.652  27.225  24.489  1.00  0.00      RA0  H
ATOM   3167  CA  ILE A 335       4.104  28.288  26.226  1.00  0.00      RA0  C
ATOM   3168  CB  ILE A 335       2.875  29.190  26.128  1.00  0.00      RA0  C
ATOM   3169  CG2 ILE A 335       2.506  29.781  27.491  1.00  0.00      RA0  C
ATOM   3170  CG1 ILE A 335       3.079  30.261  25.055  1.00  0.00      RA0  C
ATOM   3171  CD1 ILE A 335       1.823  31.101  24.823  1.00  0.00      RA0  C
ATOM   3172  C   ILE A 335       3.828  27.122  27.148  1.00  0.00      RA0  C
ATOM   3173  O   ILE A 335       2.967  26.285  26.877  1.00  0.00      RA0  O
ATOM   3174  N   ASP A 336       4.574  27.050  28.271  1.00  0.00      RA0  N
ATOM   3175  H   ASP A 336       5.225  27.788  28.439  1.00  0.00      RA0  H
ATOM   3176  CA  ASP A 336       4.440  26.052  29.310  1.00  0.00      RA0  C
ATOM   3177  CB  ASP A 336       5.639  26.165  30.244  1.00  0.00      RA0  C
ATOM   3178  CG  ASP A 336       5.665  25.016  31.224  1.00  0.00      RA0  C
ATOM   3179  OD1 ASP A 336       5.128  23.949  30.931  1.00  0.00      RA0  O
ATOM   3180  OD2 ASP A 336       6.262  25.167  32.285  1.00  0.00      RA0  O
ATOM   3181  C   ASP A 336       3.123  26.197  30.064  1.00  0.00      RA0  C
ATOM   3182  O   ASP A 336       3.031  26.752  31.161  1.00  0.00      RA0  O
ATOM   3183  N   SER A 337       2.024  25.688  29.473  1.00  0.00      RA0  N
ATOM   3184  H   SER A 337       2.161  25.219  28.602  1.00  0.00      RA0  H
ATOM   3185  CA  SER A 337       0.758  25.569  30.165  1.00  0.00      RA0  C
ATOM   3186  CB  SER A 337      -0.257  25.476  29.037  1.00  0.00      RA0  C
ATOM   3187  OG  SER A 337       0.121  26.450  28.046  1.00  0.00      RA0  O
ATOM   3188  HG  SER A 337       0.954  26.189  27.665  1.00  0.00      RA0  H
ATOM   3189  C   SER A 337       0.787  24.422  31.150  1.00  0.00      RA0  C
ATOM   3190  O   SER A 337       0.126  23.402  30.990  1.00  0.00      RA0  O
ATOM   3191  N   LYS A 338       1.528  24.621  32.264  1.00  0.00      RA0  N
ATOM   3192  H   LYS A 338       2.079  25.459  32.287  1.00  0.00      RA0  H
ATOM   3193  CA  LYS A 338       1.409  23.862  33.493  1.00  0.00      RA0  C
ATOM   3194  CB  LYS A 338       2.620  24.026  34.405  1.00  0.00      RA0  C
ATOM   3195  CG  LYS A 338       3.733  23.113  33.903  1.00  0.00      RA0  C
ATOM   3196  CD  LYS A 338       4.979  23.081  34.785  1.00  0.00      RA0  C
ATOM   3197  CE  LYS A 338       6.051  22.184  34.163  1.00  0.00      RA0  C
ATOM   3198  NZ  LYS A 338       6.415  22.723  32.850  1.00  0.00      RA0  N
ATOM   3199  HZ1 LYS A 338       7.049  22.130  32.290  1.00  0.00      RA0  H
ATOM   3200  HZ2 LYS A 338       5.576  22.946  32.268  1.00  0.00      RA0  H
ATOM   3201  HZ3 LYS A 338       6.831  23.675  32.945  1.00  0.00      RA0  H
ATOM   3202  C   LYS A 338       0.112  24.229  34.183  1.00  0.00      RA0  C
ATOM   3203  O   LYS A 338       0.052  24.652  35.333  1.00  0.00      RA0  O
ATOM   3204  N   ARG A 339      -0.996  24.031  33.457  1.00  0.00      RA0  N
ATOM   3205  H   ARG A 339      -0.883  23.553  32.587  1.00  0.00      RA0  H
ATOM   3206  CA  ARG A 339      -2.319  24.031  33.988  1.00  0.00      RA0  C
ATOM   3207  CB  ARG A 339      -3.395  24.036  32.904  1.00  0.00      RA0  C
ATOM   3208  CG  ARG A 339      -4.785  24.195  33.532  1.00  0.00      RA0  C
ATOM   3209  CD  ARG A 339      -5.950  23.845  32.602  1.00  0.00      RA0  C
ATOM   3210  NE  ARG A 339      -6.316  22.430  32.682  1.00  0.00      RA0  N
ATOM   3211  HE  ARG A 339      -5.618  21.701  32.574  1.00  0.00      RA0  H
ATOM   3212  CZ  ARG A 339      -7.623  22.100  32.910  1.00  0.00      RA0  C
ATOM   3213  NH1 ARG A 339      -8.547  23.061  33.112  1.00  0.00      RA0  N
ATOM   3214 HH11 ARG A 339      -9.498  22.788  33.318  1.00  0.00      RA0  H
ATOM   3215 HH12 ARG A 339      -8.332  24.038  33.076  1.00  0.00      RA0  H
ATOM   3216  NH2 ARG A 339      -8.004  20.817  32.944  1.00  0.00      RA0  N
ATOM   3217 HH21 ARG A 339      -8.955  20.534  33.096  1.00  0.00      RA0  H
ATOM   3218 HH22 ARG A 339      -7.331  20.056  32.849  1.00  0.00      RA0  H
ATOM   3219  C   ARG A 339      -2.459  22.748  34.756  1.00  0.00      RA0  C
ATOM   3220  O   ARG A 339      -2.606  21.670  34.191  1.00  0.00      RA0  O
ATOM   3221  N   SER A 340      -2.361  22.849  36.087  1.00  0.00      RA0  N
ATOM   3222  H   SER A 340      -2.114  23.733  36.484  1.00  0.00      RA0  H
ATOM   3223  CA  SER A 340      -2.533  21.747  37.003  1.00  0.00      RA0  C
ATOM   3224  CB  SER A 340      -2.306  22.357  38.374  1.00  0.00      RA0  C
ATOM   3225  OG  SER A 340      -1.413  23.461  38.177  1.00  0.00      RA0  O
ATOM   3226  HG  SER A 340      -1.129  23.746  39.036  1.00  0.00      RA0  H
ATOM   3227  C   SER A 340      -3.867  21.075  36.818  1.00  0.00      RA0  C
ATOM   3228  O   SER A 340      -4.883  21.598  37.261  1.00  0.00      RA0  O
ATOM   3229  N   ASP A 341      -3.892  19.875  36.184  1.00  0.00      RA0  N
ATOM   3230  H   ASP A 341      -3.038  19.504  35.822  1.00  0.00      RA0  H
ATOM   3231  CA  ASP A 341      -5.118  19.183  35.835  1.00  0.00      RA0  C
ATOM   3232  CB  ASP A 341      -4.931  18.303  34.602  1.00  0.00      RA0  C
ATOM   3233  CG  ASP A 341      -5.931  18.765  33.566  1.00  0.00      RA0  C
ATOM   3234  OD1 ASP A 341      -7.097  18.387  33.648  1.00  0.00      RA0  O
ATOM   3235  OD2 ASP A 341      -5.577  19.563  32.698  1.00  0.00      RA0  O
ATOM   3236  C   ASP A 341      -5.665  18.409  37.030  1.00  0.00      RA0  C
ATOM   3237  O   ASP A 341      -6.079  17.259  37.004  1.00  0.00      RA0  O
ATOM   3238  N   ALA A 342      -5.713  19.138  38.157  1.00  0.00      RA0  N
ATOM   3239  H   ALA A 342      -5.504  20.106  38.072  1.00  0.00      RA0  H
ATOM   3240  CA  ALA A 342      -6.338  18.792  39.394  1.00  0.00      RA0  C
ATOM   3241  CB  ALA A 342      -5.671  19.524  40.559  1.00  0.00      RA0  C
ATOM   3242  C   ALA A 342      -7.803  19.185  39.325  1.00  0.00      RA0  C
ATOM   3243  O   ALA A 342      -8.429  19.564  40.308  1.00  0.00      RA0  O
ATOM   3244  N   GLN A 343      -8.413  19.027  38.126  1.00  0.00      RA0  N
ATOM   3245  H   GLN A 343      -7.866  18.660  37.375  1.00  0.00      RA0  H
ATOM   3246  CA  GLN A 343      -9.830  18.817  37.990  1.00  0.00      RA0  C
ATOM   3247  CB  GLN A 343     -10.267  18.921  36.532  1.00  0.00      RA0  C
ATOM   3248  CG  GLN A 343     -10.449  20.367  36.074  1.00  0.00      RA0  C
ATOM   3249  CD  GLN A 343     -10.916  20.411  34.631  1.00  0.00      RA0  C
ATOM   3250  OE1 GLN A 343     -10.485  21.263  33.853  1.00  0.00      RA0  O
ATOM   3251  NE2 GLN A 343     -11.809  19.459  34.297  1.00  0.00      RA0  N
ATOM   3252 HE21 GLN A 343     -12.153  18.757  34.930  1.00  0.00      RA0  H
ATOM   3253 HE22 GLN A 343     -12.191  19.381  33.377  1.00  0.00      RA0  H
ATOM   3254  C   GLN A 343     -10.164  17.452  38.535  1.00  0.00      RA0  C
ATOM   3255  O   GLN A 343     -10.358  16.467  37.829  1.00  0.00      RA0  O
ATOM   3256  N   ASN A 344     -10.277  17.403  39.878  1.00  0.00      RA0  N
ATOM   3257  H   ASN A 344     -10.007  18.235  40.366  1.00  0.00      RA0  H
ATOM   3258  CA  ASN A 344     -11.023  16.397  40.580  1.00  0.00      RA0  C
ATOM   3259  CB  ASN A 344     -11.074  16.597  42.086  1.00  0.00      RA0  C
ATOM   3260  CG  ASN A 344     -11.861  15.427  42.642  1.00  0.00      RA0  C
ATOM   3261  OD1 ASN A 344     -12.077  14.420  41.974  1.00  0.00      RA0  O
ATOM   3262  ND2 ASN A 344     -12.238  15.590  43.921  1.00  0.00      RA0  N
ATOM   3263 HD21 ASN A 344     -12.096  16.466  44.382  1.00  0.00      RA0  H
ATOM   3264 HD22 ASN A 344     -12.704  14.868  44.429  1.00  0.00      RA0  H
ATOM   3265  C   ASN A 344     -12.432  16.402  40.034  1.00  0.00      RA0  C
ATOM   3266  O   ASN A 344     -13.229  17.280  40.344  1.00  0.00      RA0  O
ATOM   3267  N   HIS A 345     -12.759  15.388  39.203  1.00  0.00      RA0  N
ATOM   3268  H   HIS A 345     -12.035  14.726  39.015  1.00  0.00      RA0  H
ATOM   3269  CA  HIS A 345     -14.115  15.069  38.823  1.00  0.00      RA0  C
ATOM   3270  CB  HIS A 345     -14.112  14.211  37.560  1.00  0.00      RA0  C
ATOM   3271  CG  HIS A 345     -13.447  15.033  36.480  1.00  0.00      RA0  C
ATOM   3272  ND1 HIS A 345     -12.330  14.664  35.827  1.00  0.00      RA0  N
ATOM   3273  HD1 HIS A 345     -11.819  13.838  35.962  1.00  0.00      RA0  H
ATOM   3274  CD2 HIS A 345     -13.838  16.294  36.016  1.00  0.00      RA0  C
ATOM   3275  NE2 HIS A 345     -12.941  16.685  35.076  1.00  0.00      RA0  N
ATOM   3276  CE1 HIS A 345     -12.011  15.678  34.961  1.00  0.00      RA0  C
ATOM   3277  C   HIS A 345     -14.790  14.446  40.014  1.00  0.00      RA0  C
ATOM   3278  O   HIS A 345     -15.043  13.251  40.084  1.00  0.00      RA0  O
ATOM   3279  N   THR A 346     -15.062  15.324  41.006  1.00  0.00      RA0  N
ATOM   3280  H   THR A 346     -14.825  16.272  40.817  1.00  0.00      RA0  H
ATOM   3281  CA  THR A 346     -15.846  15.082  42.194  1.00  0.00      RA0  C
ATOM   3282  CB  THR A 346     -15.820  16.403  42.949  1.00  0.00      RA0  C
ATOM   3283  OG1 THR A 346     -14.496  16.966  42.880  1.00  0.00      RA0  O
ATOM   3284  HG1 THR A 346     -14.370  17.337  42.012  1.00  0.00      RA0  H
ATOM   3285  CG2 THR A 346     -16.283  16.237  44.397  1.00  0.00      RA0  C
ATOM   3286  C   THR A 346     -17.210  14.687  41.741  1.00  0.00      RA0  C
ATOM   3287  O   THR A 346     -18.007  15.512  41.302  1.00  0.00      RA0  O
ATOM   3288  N   TYR A 347     -17.504  13.376  41.811  1.00  0.00      RA0  N
ATOM   3289  H   TYR A 347     -16.796  12.754  42.142  1.00  0.00      RA0  H
ATOM   3290  CA  TYR A 347     -18.809  12.865  41.493  1.00  0.00      RA0  C
ATOM   3291  CB  TYR A 347     -18.753  11.345  41.363  1.00  0.00      RA0  C
ATOM   3292  CG  TYR A 347     -17.721  11.022  40.310  1.00  0.00      RA0  C
ATOM   3293  CD1 TYR A 347     -17.880  11.508  39.017  1.00  0.00      RA0  C
ATOM   3294  CE1 TYR A 347     -16.911  11.253  38.053  1.00  0.00      RA0  C
ATOM   3295  CD2 TYR A 347     -16.604  10.260  40.633  1.00  0.00      RA0  C
ATOM   3296  CE2 TYR A 347     -15.635  10.005  39.669  1.00  0.00      RA0  C
ATOM   3297  CZ  TYR A 347     -15.786  10.507  38.381  1.00  0.00      RA0  C
ATOM   3298  OH  TYR A 347     -14.820  10.262  37.425  1.00  0.00      RA0  O
ATOM   3299  HH  TYR A 347     -14.118   9.759  37.818  1.00  0.00      RA0  H
ATOM   3300  C   TYR A 347     -19.789  13.344  42.537  1.00  0.00      RA0  C
ATOM   3301  O   TYR A 347     -20.005  12.713  43.566  1.00  0.00      RA0  O
ATOM   3302  N   SER A 348     -20.448  14.485  42.256  1.00  0.00      RA0  N
ATOM   3303  H   SER A 348     -20.103  15.075  41.524  1.00  0.00      RA0  H
ATOM   3304  CA  SER A 348     -21.534  15.026  43.052  1.00  0.00      RA0  C
ATOM   3305  CB  SER A 348     -21.597  16.486  42.657  1.00  0.00      RA0  C
ATOM   3306  OG  SER A 348     -20.255  16.843  42.312  1.00  0.00      RA0  O
ATOM   3307  HG  SER A 348     -20.273  17.741  42.008  1.00  0.00      RA0  H
ATOM   3308  C   SER A 348     -22.801  14.240  42.813  1.00  0.00      RA0  C
ATOM   3309  O   SER A 348     -23.863  14.763  42.495  1.00  0.00      RA0  O
ATOM   3310  N   ALA A 349     -22.679  12.913  43.005  1.00  0.00      RA0  N
ATOM   3311  H   ALA A 349     -21.822  12.608  43.413  1.00  0.00      RA0  H
ATOM   3312  CA  ALA A 349     -23.721  11.940  43.072  1.00  0.00      RA0  C
ATOM   3313  CB  ALA A 349     -23.142  10.526  43.131  1.00  0.00      RA0  C
ATOM   3314  C   ALA A 349     -24.497  12.225  44.333  1.00  0.00      RA0  C
ATOM   3315  O   ALA A 349     -24.107  11.864  45.438  1.00  0.00      RA0  O
ATOM   3316  N   LEU A 350     -25.603  12.967  44.164  1.00  0.00      RA0  N
ATOM   3317  H   LEU A 350     -25.728  13.325  43.239  1.00  0.00      RA0  H
ATOM   3318  CA  LEU A 350     -26.480  13.384  45.230  1.00  0.00      RA0  C
ATOM   3319  CB  LEU A 350     -27.633  14.216  44.678  1.00  0.00      RA0  C
ATOM   3320  CG  LEU A 350     -27.170  15.465  43.927  1.00  0.00      RA0  C
ATOM   3321  CD1 LEU A 350     -28.346  16.197  43.278  1.00  0.00      RA0  C
ATOM   3322  CD2 LEU A 350     -26.333  16.389  44.813  1.00  0.00      RA0  C
ATOM   3323  C   LEU A 350     -26.987  12.232  46.067  1.00  0.00      RA0  C
ATOM   3324  O   LEU A 350     -27.835  11.457  45.634  1.00  0.00      RA0  O
ATOM   3325  N   SER A 351     -26.488  12.123  47.319  1.00  0.00      RA0  N
ATOM   3326  H   SER A 351     -25.810  12.782  47.647  1.00  0.00      RA0  H
ATOM   3327  CA  SER A 351     -27.038  11.195  48.291  1.00  0.00      RA0  C
ATOM   3328  CB  SER A 351     -26.025  11.265  49.413  1.00  0.00      RA0  C
ATOM   3329  OG  SER A 351     -24.814  11.727  48.793  1.00  0.00      RA0  O
ATOM   3330  HG  SER A 351     -24.595  11.117  48.096  1.00  0.00      RA0  H
ATOM   3331  C   SER A 351     -28.469  11.547  48.633  1.00  0.00      RA0  C
ATOM   3332  O   SER A 351     -28.760  12.419  49.444  1.00  0.00      RA0  O
ATOM   3333  N   ARG A 352     -29.403  10.832  47.990  1.00  0.00      RA0  N
ATOM   3334  H   ARG A 352     -29.107  10.190  47.281  1.00  0.00      RA0  H
ATOM   3335  CA  ARG A 352     -30.803  10.892  48.315  1.00  0.00      RA0  C
ATOM   3336  CB  ARG A 352     -31.567  11.532  47.162  1.00  0.00      RA0  C
ATOM   3337  CG  ARG A 352     -31.194  13.002  46.976  1.00  0.00      RA0  C
ATOM   3338  CD  ARG A 352     -31.481  13.471  45.556  1.00  0.00      RA0  C
ATOM   3339  NE  ARG A 352     -30.660  12.715  44.612  1.00  0.00      RA0  N
ATOM   3340  HE  ARG A 352     -29.932  12.142  45.017  1.00  0.00      RA0  H
ATOM   3341  CZ  ARG A 352     -30.876  12.866  43.274  1.00  0.00      RA0  C
ATOM   3342  NH1 ARG A 352     -31.855  13.701  42.853  1.00  0.00      RA0  N
ATOM   3343 HH11 ARG A 352     -32.060  13.859  41.883  1.00  0.00      RA0  H
ATOM   3344 HH12 ARG A 352     -32.427  14.207  43.507  1.00  0.00      RA0  H
ATOM   3345  NH2 ARG A 352     -30.105  12.181  42.399  1.00  0.00      RA0  N
ATOM   3346 HH21 ARG A 352     -30.212  12.252  41.403  1.00  0.00      RA0  H
ATOM   3347 HH22 ARG A 352     -29.384  11.561  42.727  1.00  0.00      RA0  H
ATOM   3348  C   ARG A 352     -31.288   9.490  48.565  1.00  0.00      RA0  C
ATOM   3349  O   ARG A 352     -32.295   9.032  48.040  1.00  0.00      RA0  O
ATOM   3350  N   TYR A 353     -30.577   8.795  49.474  1.00  0.00      RA0  N
ATOM   3351  H   TYR A 353     -29.783   9.226  49.898  1.00  0.00      RA0  H
ATOM   3352  CA  TYR A 353     -31.173   7.693  50.191  1.00  0.00      RA0  C
ATOM   3353  CB  TYR A 353     -30.129   6.617  50.492  1.00  0.00      RA0  C
ATOM   3354  CG  TYR A 353     -30.784   5.422  51.145  1.00  0.00      RA0  C
ATOM   3355  CD1 TYR A 353     -30.050   4.623  52.014  1.00  0.00      RA0  C
ATOM   3356  CE1 TYR A 353     -30.647   3.526  52.623  1.00  0.00      RA0  C
ATOM   3357  CD2 TYR A 353     -32.114   5.115  50.879  1.00  0.00      RA0  C
ATOM   3358  CE2 TYR A 353     -32.714   4.023  51.494  1.00  0.00      RA0  C
ATOM   3359  CZ  TYR A 353     -31.981   3.230  52.369  1.00  0.00      RA0  C
ATOM   3360  OH  TYR A 353     -32.577   2.150  52.986  1.00  0.00      RA0  O
ATOM   3361  HH  TYR A 353     -33.488   2.100  52.727  1.00  0.00      RA0  H
ATOM   3362  C   TYR A 353     -31.777   8.265  51.465  1.00  0.00      RA0  C
ATOM   3363  O   TYR A 353     -31.122   8.418  52.493  1.00  0.00      RA0  O
ATOM   3364  N   GLY A 354     -33.069   8.643  51.406  1.00  0.00      RA0  N
ATOM   3365  H   GLY A 354     -33.592   8.426  50.582  1.00  0.00      RA0  H
ATOM   3366  CA  GLY A 354     -33.766   9.220  52.546  1.00  0.00      RA0  C
ATOM   3367  C   GLY A 354     -34.178   8.191  53.551  1.00  0.00      RA0  C
ATOM   3368  O   GLY A 354     -35.286   7.678  53.508  1.00  0.00      RA0  O
ATOM   3369  N   ILE A 355     -33.282   7.873  54.506  1.00  0.00      RA0  N
ATOM   3370  H   ILE A 355     -32.397   8.339  54.482  1.00  0.00      RA0  H
ATOM   3371  CA  ILE A 355     -33.639   7.039  55.645  1.00  0.00      RA0  C
ATOM   3372  CB  ILE A 355     -32.385   6.570  56.379  1.00  0.00      RA0  C
ATOM   3373  CG2 ILE A 355     -32.744   5.661  57.557  1.00  0.00      RA0  C
ATOM   3374  CG1 ILE A 355     -31.415   5.904  55.404  1.00  0.00      RA0  C
ATOM   3375  CD1 ILE A 355     -30.102   5.492  56.071  1.00  0.00      RA0  C
ATOM   3376  C   ILE A 355     -34.545   7.816  56.581  1.00  0.00      RA0  C
ATOM   3377  O   ILE A 355     -34.153   8.802  57.200  1.00  0.00      RA0  O
ATOM   3378  N   THR A 356     -35.813   7.388  56.695  1.00  0.00      RA0  N
ATOM   3379  H   THR A 356     -36.127   6.651  56.096  1.00  0.00      RA0  H
ATOM   3380  CA  THR A 356     -36.762   7.892  57.671  1.00  0.00      RA0  C
ATOM   3381  CB  THR A 356     -38.079   7.305  57.206  1.00  0.00      RA0  C
ATOM   3382  OG1 THR A 356     -37.799   6.023  56.629  1.00  0.00      RA0  O
ATOM   3383  HG1 THR A 356     -37.521   5.480  57.361  1.00  0.00      RA0  H
ATOM   3384  CG2 THR A 356     -38.756   8.200  56.166  1.00  0.00      RA0  C
ATOM   3385  C   THR A 356     -36.369   7.481  59.081  1.00  0.00      RA0  C
ATOM   3386  O   THR A 356     -36.503   6.330  59.478  1.00  0.00      RA0  O
ATOM   3387  N   GLY A 357     -35.850   8.425  59.898  1.00  0.00      RA0  N
ATOM   3388  H   GLY A 357     -35.679   9.365  59.596  1.00  0.00      RA0  H
ATOM   3389  CA  GLY A 357     -35.435   8.108  61.258  1.00  0.00      RA0  C
ATOM   3390  C   GLY A 357     -35.658   9.286  62.161  1.00  0.00      RA0  C
ATOM   3391  O   GLY A 357     -35.378  10.423  61.799  1.00  0.00      RA0  O
ATOM   3392  N   ASN A 358     -36.180   9.034  63.377  1.00  0.00      RA0  N
ATOM   3393  H   ASN A 358     -36.207   8.085  63.684  1.00  0.00      RA0  H
ATOM   3394  CA  ASN A 358     -36.510  10.075  64.332  1.00  0.00      RA0  C
ATOM   3395  CB  ASN A 358     -37.661   9.590  65.211  1.00  0.00      RA0  C
ATOM   3396  CG  ASN A 358     -37.730  10.434  66.466  1.00  0.00      RA0  C
ATOM   3397  OD1 ASN A 358     -38.065  11.613  66.431  1.00  0.00      RA0  O
ATOM   3398  ND2 ASN A 358     -37.414   9.760  67.587  1.00  0.00      RA0  N
ATOM   3399 HD21 ASN A 358     -37.094   8.812  67.542  1.00  0.00      RA0  H
ATOM   3400 HD22 ASN A 358     -37.478  10.185  68.490  1.00  0.00      RA0  H
ATOM   3401  C   ASN A 358     -35.351  10.482  65.229  1.00  0.00      RA0  C
ATOM   3402  O   ASN A 358     -34.607   9.652  65.730  1.00  0.00      RA0  O
ATOM   3403  N   GLY A 359     -35.302  11.796  65.550  1.00  0.00      RA0  N
ATOM   3404  H   GLY A 359     -35.783  12.436  64.954  1.00  0.00      RA0  H
ATOM   3405  CA  GLY A 359     -34.738  12.295  66.802  1.00  0.00      RA0  C
ATOM   3406  C   GLY A 359     -33.278  12.683  66.821  1.00  0.00      RA0  C
ATOM   3407  O   GLY A 359     -32.380  11.895  66.568  1.00  0.00      RA0  O
ATOM   3408  N   GLY A 360     -32.995  13.942  67.220  1.00  0.00      RA0  N
ATOM   3409  H   GLY A 360     -33.725  14.596  67.405  1.00  0.00      RA0  H
ATOM   3410  CA  GLY A 360     -31.612  14.399  67.288  1.00  0.00      RA0  C
ATOM   3411  C   GLY A 360     -31.486  15.893  67.346  1.00  0.00      RA0  C
ATOM   3412  O   GLY A 360     -31.038  16.530  66.404  1.00  0.00      RA0  O
ATOM   3413  N   SER A 361     -31.885  16.509  68.474  1.00  0.00      RA0  N
ATOM   3414  H   SER A 361     -32.081  15.952  69.279  1.00  0.00      RA0  H
ATOM   3415  CA  SER A 361     -31.753  17.953  68.664  1.00  0.00      RA0  C
ATOM   3416  CB  SER A 361     -32.940  18.331  69.562  1.00  0.00      RA0  C
ATOM   3417  OG  SER A 361     -32.909  19.699  69.995  1.00  0.00      RA0  O
ATOM   3418  HG  SER A 361     -32.478  19.608  70.846  1.00  0.00      RA0  H
ATOM   3419  C   SER A 361     -30.377  18.310  69.193  1.00  0.00      RA0  C
ATOM   3420  O   SER A 361     -29.973  17.826  70.244  1.00  0.00      RA0  O
ATOM   3421  N   PHE A 362     -29.653  19.208  68.486  1.00  0.00      RA0  N
ATOM   3422  H   PHE A 362     -29.870  19.478  67.545  1.00  0.00      RA0  H
ATOM   3423  CA  PHE A 362     -28.577  19.963  69.095  1.00  0.00      RA0  C
ATOM   3424  CB  PHE A 362     -27.233  19.279  68.838  1.00  0.00      RA0  C
ATOM   3425  CG  PHE A 362     -26.140  20.021  69.569  1.00  0.00      RA0  C
ATOM   3426  CD1 PHE A 362     -25.046  20.514  68.867  1.00  0.00      RA0  C
ATOM   3427  CD2 PHE A 362     -26.230  20.213  70.942  1.00  0.00      RA0  C
ATOM   3428  CE1 PHE A 362     -24.044  21.202  69.540  1.00  0.00      RA0  C
ATOM   3429  CE2 PHE A 362     -25.229  20.903  71.615  1.00  0.00      RA0  C
ATOM   3430  CZ  PHE A 362     -24.137  21.399  70.913  1.00  0.00      RA0  C
ATOM   3431  C   PHE A 362     -28.589  21.381  68.532  1.00  0.00      RA0  C
ATOM   3432  O   PHE A 362     -28.839  21.591  67.348  1.00  0.00      RA0  O
ATOM   3433  N   LYS A 363     -28.358  22.391  69.401  1.00  0.00      RA0  N
ATOM   3434  H   LYS A 363     -28.029  22.193  70.326  1.00  0.00      RA0  H
ATOM   3435  CA  LYS A 363     -28.352  23.802  69.056  1.00  0.00      RA0  C
ATOM   3436  CB  LYS A 363     -29.481  24.612  69.707  1.00  0.00      RA0  C
ATOM   3437  CG  LYS A 363     -30.867  24.512  69.068  1.00  0.00      RA0  C
ATOM   3438  CD  LYS A 363     -31.612  23.224  69.417  1.00  0.00      RA0  C
ATOM   3439  CE  LYS A 363     -32.997  23.158  68.771  1.00  0.00      RA0  C
ATOM   3440  NZ  LYS A 363     -33.686  21.933  69.206  1.00  0.00      RA0  N
ATOM   3441  HZ1 LYS A 363     -34.637  21.890  68.791  1.00  0.00      RA0  H
ATOM   3442  HZ2 LYS A 363     -33.156  21.073  68.936  1.00  0.00      RA0  H
ATOM   3443  HZ3 LYS A 363     -33.764  21.903  70.243  1.00  0.00      RA0  H
ATOM   3444  C   LYS A 363     -27.041  24.453  69.471  1.00  0.00      RA0  C
ATOM   3445  O   LYS A 363     -26.652  24.342  70.622  1.00  0.00      RA0  O
ATOM   3446  N   THR A 364     -26.422  25.243  68.566  1.00  0.00      RA0  N
ATOM   3447  H   THR A 364     -26.622  25.238  67.584  1.00  0.00      RA0  H
ATOM   3448  CA  THR A 364     -25.509  26.324  68.939  1.00  0.00      RA0  C
ATOM   3449  CB  THR A 364     -24.124  25.711  69.157  1.00  0.00      RA0  C
ATOM   3450  OG1 THR A 364     -24.247  24.347  69.572  1.00  0.00      RA0  O
ATOM   3451  HG1 THR A 364     -24.813  24.350  70.340  1.00  0.00      RA0  H
ATOM   3452  CG2 THR A 364     -23.287  26.516  70.154  1.00  0.00      RA0  C
ATOM   3453  C   THR A 364     -25.502  27.317  67.793  1.00  0.00      RA0  C
ATOM   3454  O   THR A 364     -25.902  26.993  66.679  1.00  0.00      RA0  O
ATOM   3455  N   GLY A 365     -25.083  28.583  68.038  1.00  0.00      RA0  N
ATOM   3456  H   GLY A 365     -24.741  28.916  68.921  1.00  0.00      RA0  H
ATOM   3457  CA  GLY A 365     -25.007  29.587  66.982  1.00  0.00      RA0  C
ATOM   3458  C   GLY A 365     -24.438  30.885  67.510  1.00  0.00      RA0  C
ATOM   3459  O   GLY A 365     -23.971  30.927  68.641  1.00  0.00      RA0  O
ATOM   3460  N   ALA A 366     -24.510  31.958  66.681  1.00  0.00      RA0  N
ATOM   3461  H   ALA A 366     -24.805  31.762  65.749  1.00  0.00      RA0  H
ATOM   3462  CA  ALA A 366     -24.114  33.335  66.979  1.00  0.00      RA0  C
ATOM   3463  CB  ALA A 366     -24.704  33.837  68.304  1.00  0.00      RA0  C
ATOM   3464  C   ALA A 366     -22.627  33.739  66.906  1.00  0.00      RA0  C
ATOM   3465  O   ALA A 366     -21.807  33.325  67.699  1.00  0.00      RA0  O
ATOM   3466  N   ASN A 367     -22.331  34.681  65.962  1.00  0.00      RA0  N
ATOM   3467  H   ASN A 367     -22.980  34.786  65.213  1.00  0.00      RA0  H
ATOM   3468  CA  ASN A 367     -21.238  35.659  66.021  1.00  0.00      RA0  C
ATOM   3469  CB  ASN A 367     -21.413  36.416  67.348  1.00  0.00      RA0  C
ATOM   3470  CG  ASN A 367     -21.230  37.904  67.169  1.00  0.00      RA0  C
ATOM   3471  OD1 ASN A 367     -21.423  38.456  66.092  1.00  0.00      RA0  O
ATOM   3472  ND2 ASN A 367     -20.853  38.533  68.297  1.00  0.00      RA0  N
ATOM   3473 HD21 ASN A 367     -20.709  38.015  69.142  1.00  0.00      RA0  H
ATOM   3474 HD22 ASN A 367     -20.715  39.524  68.323  1.00  0.00      RA0  H
ATOM   3475  C   ASN A 367     -19.781  35.144  65.859  1.00  0.00      RA0  C
ATOM   3476  O   ASN A 367     -19.468  33.993  66.116  1.00  0.00      RA0  O
ATOM   3477  N   ALA A 368     -18.789  35.927  65.356  1.00  0.00      RA0  N
ATOM   3478  H   ALA A 368     -17.981  35.455  65.006  1.00  0.00      RA0  H
ATOM   3479  CA  ALA A 368     -18.691  37.369  65.209  1.00  0.00      RA0  C
ATOM   3480  CB  ALA A 368     -17.880  37.939  66.379  1.00  0.00      RA0  C
ATOM   3481  C   ALA A 368     -18.025  37.827  63.898  1.00  0.00      RA0  C
ATOM   3482  O   ALA A 368     -18.072  37.138  62.885  1.00  0.00      RA0  O
ATOM   3483  N   GLN A 369     -17.434  39.046  63.877  1.00  0.00      RA0  N
ATOM   3484  H   GLN A 369     -17.190  39.564  64.698  1.00  0.00      RA0  H
ATOM   3485  CA  GLN A 369     -17.074  39.775  62.667  1.00  0.00      RA0  C
ATOM   3486  CB  GLN A 369     -18.233  40.713  62.313  1.00  0.00      RA0  C
ATOM   3487  CG  GLN A 369     -18.311  41.136  60.845  1.00  0.00      RA0  C
ATOM   3488  CD  GLN A 369     -19.542  41.996  60.645  1.00  0.00      RA0  C
ATOM   3489  OE1 GLN A 369     -19.756  42.993  61.326  1.00  0.00      RA0  O
ATOM   3490  NE2 GLN A 369     -20.345  41.554  59.662  1.00  0.00      RA0  N
ATOM   3491 HE21 GLN A 369     -20.123  40.726  59.147  1.00  0.00      RA0  H
ATOM   3492 HE22 GLN A 369     -21.187  42.040  59.425  1.00  0.00      RA0  H
ATOM   3493  C   GLN A 369     -15.736  40.515  62.851  1.00  0.00      RA0  C
ATOM   3494  O   GLN A 369     -15.296  40.698  63.981  1.00  0.00      RA0  O
ATOM   3495  N   TYR A 370     -15.093  40.971  61.740  1.00  0.00      RA0  N
ATOM   3496  H   TYR A 370     -15.441  40.624  60.872  1.00  0.00      RA0  H
ATOM   3497  CA  TYR A 370     -13.877  41.797  61.677  1.00  0.00      RA0  C
ATOM   3498  CB  TYR A 370     -13.965  43.052  62.556  1.00  0.00      RA0  C
ATOM   3499  CG  TYR A 370     -15.217  43.808  62.190  1.00  0.00      RA0  C
ATOM   3500  CD1 TYR A 370     -15.374  44.302  60.901  1.00  0.00      RA0  C
ATOM   3501  CE1 TYR A 370     -16.563  44.921  60.537  1.00  0.00      RA0  C
ATOM   3502  CD2 TYR A 370     -16.220  43.988  63.135  1.00  0.00      RA0  C
ATOM   3503  CE2 TYR A 370     -17.410  44.603  62.770  1.00  0.00      RA0  C
ATOM   3504  CZ  TYR A 370     -17.592  45.039  61.463  1.00  0.00      RA0  C
ATOM   3505  OH  TYR A 370     -18.806  45.562  61.078  1.00  0.00      RA0  O
ATOM   3506  HH  TYR A 370     -19.473  44.916  61.304  1.00  0.00      RA0  H
ATOM   3507  C   TYR A 370     -12.527  41.095  61.860  1.00  0.00      RA0  C
ATOM   3508  O   TYR A 370     -12.380  40.128  62.595  1.00  0.00      RA0  O
ATOM   3509  N   GLY A 371     -11.476  41.606  61.152  1.00  0.00      RA0  N
ATOM   3510  H   GLY A 371     -11.601  42.349  60.496  1.00  0.00      RA0  H
ATOM   3511  CA  GLY A 371     -10.108  41.118  61.354  1.00  0.00      RA0  C
ATOM   3512  C   GLY A 371      -9.097  41.328  60.238  1.00  0.00      RA0  C
ATOM   3513  O   GLY A 371      -8.528  40.366  59.739  1.00  0.00      RA0  O
ATOM   3514  N   THR A 372      -8.798  42.584  59.832  1.00  0.00      RA0  N
ATOM   3515  H   THR A 372      -9.316  43.393  60.099  1.00  0.00      RA0  H
ATOM   3516  CA  THR A 372      -7.647  42.887  58.967  1.00  0.00      RA0  C
ATOM   3517  CB  THR A 372      -8.331  43.180  57.655  1.00  0.00      RA0  C
ATOM   3518  OG1 THR A 372      -9.729  42.892  57.844  1.00  0.00      RA0  O
ATOM   3519  HG1 THR A 372     -10.111  42.872  56.976  1.00  0.00      RA0  H
ATOM   3520  CG2 THR A 372      -7.750  42.365  56.498  1.00  0.00      RA0  C
ATOM   3521  C   THR A 372      -6.877  44.059  59.552  1.00  0.00      RA0  C
ATOM   3522  O   THR A 372      -7.472  45.071  59.912  1.00  0.00      RA0  O
ATOM   3523  N   PRO A 373      -5.553  43.891  59.716  1.00  0.00      RA0  N
ATOM   3524  CD  PRO A 373      -5.042  43.447  60.990  1.00  0.00      RA0  C
ATOM   3525  CA  PRO A 373      -4.679  44.899  59.099  1.00  0.00      RA0  C
ATOM   3526  CB  PRO A 373      -4.555  45.778  60.347  1.00  0.00      RA0  C
ATOM   3527  CG  PRO A 373      -4.535  44.790  61.551  1.00  0.00      RA0  C
ATOM   3528  C   PRO A 373      -3.259  44.425  58.736  1.00  0.00      RA0  C
ATOM   3529  O   PRO A 373      -2.613  43.740  59.499  1.00  0.00      RA0  O
ATOM   3530  N   VAL A 374      -2.780  44.863  57.537  1.00  0.00      RA0  N
ATOM   3531  H   VAL A 374      -3.463  45.008  56.827  1.00  0.00      RA0  H
ATOM   3532  CA  VAL A 374      -1.496  45.555  57.336  1.00  0.00      RA0  C
ATOM   3533  CB  VAL A 374      -1.553  46.890  58.110  1.00  0.00      RA0  C
ATOM   3534  CG1 VAL A 374      -0.231  47.660  58.181  1.00  0.00      RA0  C
ATOM   3535  CG2 VAL A 374      -2.661  47.767  57.522  1.00  0.00      RA0  C
ATOM   3536  C   VAL A 374      -0.155  44.815  57.556  1.00  0.00      RA0  C
ATOM   3537  O   VAL A 374       0.039  44.002  58.451  1.00  0.00      RA0  O
ATOM   3538  N   ALA A 375       0.849  45.112  56.694  1.00  0.00      RA0  N
ATOM   3539  H   ALA A 375       0.731  45.881  56.069  1.00  0.00      RA0  H
ATOM   3540  CA  ALA A 375       2.183  44.546  56.746  1.00  0.00      RA0  C
ATOM   3541  CB  ALA A 375       2.625  44.083  55.357  1.00  0.00      RA0  C
ATOM   3542  C   ALA A 375       3.229  45.511  57.299  1.00  0.00      RA0  C
ATOM   3543  O   ALA A 375       3.048  46.724  57.292  1.00  0.00      RA0  O
ATOM   3544  N   GLN A 376       4.386  44.970  57.755  1.00  0.00      RA0  N
ATOM   3545  H   GLN A 376       4.570  43.987  57.697  1.00  0.00      RA0  H
ATOM   3546  CA  GLN A 376       5.519  45.764  58.204  1.00  0.00      RA0  C
ATOM   3547  CB  GLN A 376       5.478  45.982  59.720  1.00  0.00      RA0  C
ATOM   3548  CG  GLN A 376       4.330  46.859  60.221  1.00  0.00      RA0  C
ATOM   3549  CD  GLN A 376       4.406  46.959  61.726  1.00  0.00      RA0  C
ATOM   3550  OE1 GLN A 376       5.436  47.299  62.296  1.00  0.00      RA0  O
ATOM   3551  NE2 GLN A 376       3.255  46.633  62.340  1.00  0.00      RA0  N
ATOM   3552 HE21 GLN A 376       2.454  46.361  61.805  1.00  0.00      RA0  H
ATOM   3553 HE22 GLN A 376       3.177  46.654  63.336  1.00  0.00      RA0  H
ATOM   3554  C   GLN A 376       6.833  45.068  57.849  1.00  0.00      RA0  C
ATOM   3555  O   GLN A 376       6.834  43.998  57.247  1.00  0.00      RA0  O
ATOM   3556  N   ASN A 377       7.986  45.715  58.131  1.00  0.00      RA0  N
ATOM   3557  H   ASN A 377       7.989  46.396  58.863  1.00  0.00      RA0  H
ATOM   3558  CA  ASN A 377       9.254  45.475  57.448  1.00  0.00      RA0  C
ATOM   3559  CB  ASN A 377       9.791  46.869  57.102  1.00  0.00      RA0  C
ATOM   3560  CG  ASN A 377      11.103  46.830  56.350  1.00  0.00      RA0  C
ATOM   3561  OD1 ASN A 377      11.180  46.407  55.197  1.00  0.00      RA0  O
ATOM   3562  ND2 ASN A 377      12.131  47.341  57.050  1.00  0.00      RA0  N
ATOM   3563 HD21 ASN A 377      12.040  47.512  58.037  1.00  0.00      RA0  H
ATOM   3564 HD22 ASN A 377      13.028  47.542  56.658  1.00  0.00      RA0  H
ATOM   3565  C   ASN A 377      10.321  44.628  58.167  1.00  0.00      RA0  C
ATOM   3566  O   ASN A 377      10.345  44.493  59.382  1.00  0.00      RA0  O
ATOM   3567  N   ARG A 378      11.262  44.106  57.328  1.00  0.00      RA0  N
ATOM   3568  H   ARG A 378      10.901  44.044  56.401  1.00  0.00      RA0  H
ATOM   3569  CA  ARG A 378      12.714  43.917  57.477  1.00  0.00      RA0  C
ATOM   3570  CB  ARG A 378      13.369  44.268  56.130  1.00  0.00      RA0  C
ATOM   3571  CG  ARG A 378      12.886  43.414  54.958  1.00  0.00      RA0  C
ATOM   3572  CD  ARG A 378      13.518  43.875  53.646  1.00  0.00      RA0  C
ATOM   3573  NE  ARG A 378      13.028  43.094  52.511  1.00  0.00      RA0  N
ATOM   3574  HE  ARG A 378      13.075  42.095  52.616  1.00  0.00      RA0  H
ATOM   3575  CZ  ARG A 378      12.604  43.761  51.396  1.00  0.00      RA0  C
ATOM   3576  NH1 ARG A 378      12.571  45.114  51.407  1.00  0.00      RA0  N
ATOM   3577 HH11 ARG A 378      12.307  45.661  50.608  1.00  0.00      RA0  H
ATOM   3578 HH12 ARG A 378      12.805  45.639  52.233  1.00  0.00      RA0  H
ATOM   3579  NH2 ARG A 378      12.228  43.057  50.302  1.00  0.00      RA0  N
ATOM   3580 HH21 ARG A 378      11.914  43.495  49.454  1.00  0.00      RA0  H
ATOM   3581 HH22 ARG A 378      12.246  42.052  50.296  1.00  0.00      RA0  H
ATOM   3582  C   ARG A 378      13.473  44.515  58.694  1.00  0.00      RA0  C
ATOM   3583  O   ARG A 378      13.029  45.559  59.164  1.00  0.00      RA0  O
ATOM   3584  N   PRO A 379      14.616  43.951  59.214  1.00  0.00      RA0  N
ATOM   3585  CD  PRO A 379      15.209  44.545  60.387  1.00  0.00      RA0  C
ATOM   3586  CA  PRO A 379      15.666  43.445  58.310  1.00  0.00      RA0  C
ATOM   3587  CB  PRO A 379      16.378  44.792  58.245  1.00  0.00      RA0  C
ATOM   3588  CG  PRO A 379      16.416  45.244  59.732  1.00  0.00      RA0  C
ATOM   3589  C   PRO A 379      16.688  42.419  58.865  1.00  0.00      RA0  C
ATOM   3590  O   PRO A 379      16.733  42.118  60.046  1.00  0.00      RA0  O
ATOM   3591  N   SER A 380      17.492  41.842  57.934  1.00  0.00      RA0  N
ATOM   3592  H   SER A 380      17.249  42.030  56.987  1.00  0.00      RA0  H
ATOM   3593  CA  SER A 380      18.938  41.560  58.042  1.00  0.00      RA0  C
ATOM   3594  CB  SER A 380      19.572  42.849  57.569  1.00  0.00      RA0  C
ATOM   3595  OG  SER A 380      18.656  43.372  56.590  1.00  0.00      RA0  O
ATOM   3596  HG  SER A 380      19.144  44.051  56.138  1.00  0.00      RA0  H
ATOM   3597  C   SER A 380      19.650  40.862  59.217  1.00  0.00      RA0  C
ATOM   3598  O   SER A 380      19.769  41.408  60.301  1.00  0.00      RA0  O
ATOM   3599  N   THR A 381      20.285  39.684  58.936  1.00  0.00      RA0  N
ATOM   3600  H   THR A 381      19.982  39.043  58.229  1.00  0.00      RA0  H
ATOM   3601  CA  THR A 381      21.644  39.316  59.396  1.00  0.00      RA0  C
ATOM   3602  CB  THR A 381      21.612  39.025  60.900  1.00  0.00      RA0  C
ATOM   3603  OG1 THR A 381      20.262  39.034  61.385  1.00  0.00      RA0  O
ATOM   3604  HG1 THR A 381      19.980  39.944  61.353  1.00  0.00      RA0  H
ATOM   3605  CG2 THR A 381      22.486  40.001  61.691  1.00  0.00      RA0  C
ATOM   3606  C   THR A 381      22.084  38.075  58.610  1.00  0.00      RA0  C
ATOM   3607  O   THR A 381      21.251  37.384  58.053  1.00  0.00      RA0  O
ATOM   3608  N   ASP A 382      23.393  37.687  58.555  1.00  0.00      RA0  N
ATOM   3609  H   ASP A 382      23.670  36.733  58.687  1.00  0.00      RA0  H
ATOM   3610  CA  ASP A 382      24.441  38.372  57.816  1.00  0.00      RA0  C
ATOM   3611  CB  ASP A 382      25.051  39.575  58.532  1.00  0.00      RA0  C
ATOM   3612  CG  ASP A 382      25.498  40.535  57.450  1.00  0.00      RA0  C
ATOM   3613  OD1 ASP A 382      26.659  40.485  57.047  1.00  0.00      RA0  O
ATOM   3614  OD2 ASP A 382      24.665  41.304  56.980  1.00  0.00      RA0  O
ATOM   3615  C   ASP A 382      25.517  37.313  57.499  1.00  0.00      RA0  C
ATOM   3616  O   ASP A 382      25.448  36.217  58.042  1.00  0.00      RA0  O
ATOM   3617  N   LEU A 383      26.506  37.657  56.631  1.00  0.00      RA0  N
ATOM   3618  H   LEU A 383      26.428  38.604  56.308  1.00  0.00      RA0  H
ATOM   3619  CA  LEU A 383      27.756  36.929  56.340  1.00  0.00      RA0  C
ATOM   3620  CB  LEU A 383      28.605  36.823  57.614  1.00  0.00      RA0  C
ATOM   3621  CG  LEU A 383      28.927  38.164  58.279  1.00  0.00      RA0  C
ATOM   3622  CD1 LEU A 383      29.512  37.970  59.678  1.00  0.00      RA0  C
ATOM   3623  CD2 LEU A 383      29.823  39.044  57.407  1.00  0.00      RA0  C
ATOM   3624  C   LEU A 383      27.713  35.530  55.651  1.00  0.00      RA0  C
ATOM   3625  O   LEU A 383      26.802  34.741  55.878  1.00  0.00      RA0  O
ATOM   3626  N   GLN A 384      28.687  35.024  54.828  1.00  0.00      RA0  N
ATOM   3627  H   GLN A 384      28.768  34.029  54.868  1.00  0.00      RA0  H
ATOM   3628  CA  GLN A 384      29.592  35.575  53.808  1.00  0.00      RA0  C
ATOM   3629  CB  GLN A 384      30.125  36.979  54.104  1.00  0.00      RA0  C
ATOM   3630  CG  GLN A 384      30.617  37.726  52.866  1.00  0.00      RA0  C
ATOM   3631  CD  GLN A 384      31.102  39.101  53.280  1.00  0.00      RA0  C
ATOM   3632  OE1 GLN A 384      32.241  39.477  53.032  1.00  0.00      RA0  O
ATOM   3633  NE2 GLN A 384      30.175  39.835  53.927  1.00  0.00      RA0  N
ATOM   3634 HE21 GLN A 384      29.244  39.517  54.114  1.00  0.00      RA0  H
ATOM   3635 HE22 GLN A 384      30.386  40.753  54.266  1.00  0.00      RA0  H
ATOM   3636  C   GLN A 384      30.792  34.655  53.559  1.00  0.00      RA0  C
ATOM   3637  O   GLN A 384      31.595  34.451  54.452  1.00  0.00      RA0  O
ATOM   3638  N   PHE A 385      30.966  34.135  52.308  1.00  0.00      RA0  N
ATOM   3639  H   PHE A 385      30.228  34.046  51.637  1.00  0.00      RA0  H
ATOM   3640  CA  PHE A 385      32.292  34.043  51.697  1.00  0.00      RA0  C
ATOM   3641  CB  PHE A 385      33.109  32.911  52.335  1.00  0.00      RA0  C
ATOM   3642  CG  PHE A 385      34.587  33.183  52.192  1.00  0.00      RA0  C
ATOM   3643  CD1 PHE A 385      35.476  32.126  52.038  1.00  0.00      RA0  C
ATOM   3644  CD2 PHE A 385      35.060  34.490  52.219  1.00  0.00      RA0  C
ATOM   3645  CE1 PHE A 385      36.835  32.377  51.891  1.00  0.00      RA0  C
ATOM   3646  CE2 PHE A 385      36.418  34.741  52.071  1.00  0.00      RA0  C
ATOM   3647  CZ  PHE A 385      37.305  33.685  51.899  1.00  0.00      RA0  C
ATOM   3648  C   PHE A 385      32.212  33.831  50.176  1.00  0.00      RA0  C
ATOM   3649  O   PHE A 385      31.274  33.250  49.662  1.00  0.00      RA0  O
ATOM   3650  N   CYS A 386      33.246  34.339  49.450  1.00  0.00      RA0  N
ATOM   3651  H   CYS A 386      33.999  34.760  49.950  1.00  0.00      RA0  H
ATOM   3652  CA  CYS A 386      33.535  34.073  48.038  1.00  0.00      RA0  C
ATOM   3653  CB  CYS A 386      33.891  35.433  47.447  1.00  0.00      RA0  C
ATOM   3654  SG  CYS A 386      32.645  36.672  47.885  1.00  0.00      RA0  S
ATOM   3655  C   CYS A 386      34.633  32.976  48.005  1.00  0.00      RA0  C
ATOM   3656  O   CYS A 386      34.879  32.361  49.037  1.00  0.00      RA0  O
ATOM   3657  N   GLN A 387      35.328  32.552  46.919  1.00  0.00      RA0  N
ATOM   3658  H   GLN A 387      35.764  31.655  47.018  1.00  0.00      RA0  H
ATOM   3659  CA  GLN A 387      35.666  33.072  45.601  1.00  0.00      RA0  C
ATOM   3660  CB  GLN A 387      36.905  33.950  45.765  1.00  0.00      RA0  C
ATOM   3661  CG  GLN A 387      36.734  35.370  45.233  1.00  0.00      RA0  C
ATOM   3662  CD  GLN A 387      37.709  36.265  45.963  1.00  0.00      RA0  C
ATOM   3663  OE1 GLN A 387      37.744  36.283  47.191  1.00  0.00      RA0  O
ATOM   3664  NE2 GLN A 387      38.489  36.998  45.159  1.00  0.00      RA0  N
ATOM   3665 HE21 GLN A 387      38.367  36.913  44.157  1.00  0.00      RA0  H
ATOM   3666 HE22 GLN A 387      39.188  37.641  45.456  1.00  0.00      RA0  H
ATOM   3667  C   GLN A 387      35.962  31.799  44.778  1.00  0.00      RA0  C
ATOM   3668  O   GLN A 387      36.059  30.734  45.377  1.00  0.00      RA0  O
ATOM   3669  N   GLN A 388      36.006  31.733  43.420  1.00  0.00      RA0  N
ATOM   3670  H   GLN A 388      35.524  30.977  42.973  1.00  0.00      RA0  H
ATOM   3671  CA  GLN A 388      36.762  32.455  42.403  1.00  0.00      RA0  C
ATOM   3672  CB  GLN A 388      38.160  31.852  42.229  1.00  0.00      RA0  C
ATOM   3673  CG  GLN A 388      39.132  32.261  43.334  1.00  0.00      RA0  C
ATOM   3674  CD  GLN A 388      40.516  32.413  42.746  1.00  0.00      RA0  C
ATOM   3675  OE1 GLN A 388      41.353  31.517  42.802  1.00  0.00      RA0  O
ATOM   3676  NE2 GLN A 388      40.709  33.615  42.177  1.00  0.00      RA0  N
ATOM   3677 HE21 GLN A 388      39.981  34.313  42.210  1.00  0.00      RA0  H
ATOM   3678 HE22 GLN A 388      41.551  33.872  41.709  1.00  0.00      RA0  H
ATOM   3679  C   GLN A 388      35.895  32.267  41.129  1.00  0.00      RA0  C
ATOM   3680  O   GLN A 388      35.060  31.380  41.123  1.00  0.00      RA0  O
ATOM   3681  N   GLU A 389      35.916  33.077  40.027  1.00  0.00      RA0  N
ATOM   3682  H   GLU A 389      35.115  32.936  39.454  1.00  0.00      RA0  H
ATOM   3683  CA  GLU A 389      36.933  33.866  39.326  1.00  0.00      RA0  C
ATOM   3684  CB  GLU A 389      37.724  34.808  40.232  1.00  0.00      RA0  C
ATOM   3685  CG  GLU A 389      36.878  35.871  40.919  1.00  0.00      RA0  C
ATOM   3686  CD  GLU A 389      37.734  36.448  42.017  1.00  0.00      RA0  C
ATOM   3687  OE1 GLU A 389      37.485  37.570  42.443  1.00  0.00      RA0  O
ATOM   3688  OE2 GLU A 389      38.647  35.758  42.464  1.00  0.00      RA0  O
ATOM   3689  C   GLU A 389      37.878  33.020  38.467  1.00  0.00      RA0  C
ATOM   3690  O   GLU A 389      38.445  32.047  38.950  1.00  0.00      RA0  O
ATOM   3691  N   SER A 390      38.113  33.280  37.153  1.00  0.00      RA0  N
ATOM   3692  H   SER A 390      38.734  32.658  36.676  1.00  0.00      RA0  H
ATOM   3693  CA  SER A 390      37.706  34.318  36.189  1.00  0.00      RA0  C
ATOM   3694  CB  SER A 390      38.635  35.503  36.435  1.00  0.00      RA0  C
ATOM   3695  OG  SER A 390      39.384  35.228  37.624  1.00  0.00      RA0  O
ATOM   3696  HG  SER A 390      39.792  36.045  37.886  1.00  0.00      RA0  H
ATOM   3697  C   SER A 390      37.901  33.674  34.797  1.00  0.00      RA0  C
ATOM   3698  O   SER A 390      38.339  32.527  34.752  1.00  0.00      RA0  O
ATOM   3699  N   GLU A 391      37.579  34.222  33.591  1.00  0.00      RA0  N
ATOM   3700  H   GLU A 391      37.545  33.560  32.843  1.00  0.00      RA0  H
ATOM   3701  CA  GLU A 391      37.169  35.527  33.060  1.00  0.00      RA0  C
ATOM   3702  CB  GLU A 391      38.318  36.037  32.189  1.00  0.00      RA0  C
ATOM   3703  CG  GLU A 391      39.416  36.783  32.938  1.00  0.00      RA0  C
ATOM   3704  CD  GLU A 391      39.928  37.885  32.034  1.00  0.00      RA0  C
ATOM   3705  OE1 GLU A 391      40.817  38.620  32.456  1.00  0.00      RA0  O
ATOM   3706  OE2 GLU A 391      39.410  38.028  30.926  1.00  0.00      RA0  O
ATOM   3707  C   GLU A 391      35.867  35.322  32.232  1.00  0.00      RA0  C
ATOM   3708  O   GLU A 391      35.211  34.303  32.440  1.00  0.00      RA0  O
ATOM   3709  N   MET A 392      35.268  36.179  31.349  1.00  0.00      RA0  N
ATOM   3710  H   MET A 392      34.361  35.832  31.133  1.00  0.00      RA0  H
ATOM   3711  CA  MET A 392      35.616  37.275  30.425  1.00  0.00      RA0  C
ATOM   3712  CB  MET A 392      36.251  38.514  31.079  1.00  0.00      RA0  C
ATOM   3713  CG  MET A 392      35.318  39.156  32.107  1.00  0.00      RA0  C
ATOM   3714  SD  MET A 392      35.894  40.758  32.694  1.00  0.00      RA0  S
ATOM   3715  CE  MET A 392      37.494  40.239  33.332  1.00  0.00      RA0  C
ATOM   3716  C   MET A 392      36.239  36.755  29.106  1.00  0.00      RA0  C
ATOM   3717  O   MET A 392      36.886  35.719  29.096  1.00  0.00      RA0  O
ATOM   3718  N   SER A 393      36.009  37.359  27.903  1.00  0.00      RA0  N
ATOM   3719  H   SER A 393      36.429  36.952  27.093  1.00  0.00      RA0  H
ATOM   3720  CA  SER A 393      35.469  38.670  27.548  1.00  0.00      RA0  C
ATOM   3721  CB  SER A 393      36.737  39.514  27.532  1.00  0.00      RA0  C
ATOM   3722  OG  SER A 393      37.824  38.591  27.699  1.00  0.00      RA0  O
ATOM   3723  HG  SER A 393      38.177  38.672  28.586  1.00  0.00      RA0  H
ATOM   3724  C   SER A 393      34.646  38.712  26.235  1.00  0.00      RA0  C
ATOM   3725  O   SER A 393      34.875  37.937  25.325  1.00  0.00      RA0  O
ATOM   3726  N   LEU A 394      33.576  39.572  26.182  1.00  0.00      RA0  N
ATOM   3727  H   LEU A 394      33.055  39.593  27.031  1.00  0.00      RA0  H
ATOM   3728  CA  LEU A 394      33.335  40.735  25.299  1.00  0.00      RA0  C
ATOM   3729  CB  LEU A 394      34.214  41.898  25.761  1.00  0.00      RA0  C
ATOM   3730  CG  LEU A 394      33.844  42.392  27.160  1.00  0.00      RA0  C
ATOM   3731  CD1 LEU A 394      34.823  43.452  27.665  1.00  0.00      RA0  C
ATOM   3732  CD2 LEU A 394      32.393  42.874  27.223  1.00  0.00      RA0  C
ATOM   3733  C   LEU A 394      33.414  40.568  23.762  1.00  0.00      RA0  C
ATOM   3734  O   LEU A 394      34.139  39.735  23.241  1.00  0.00      RA0  O
ATOM   3735  N   LEU A 395      32.663  41.309  22.901  1.00  0.00      RA0  N
ATOM   3736  H   LEU A 395      32.532  40.890  22.001  1.00  0.00      RA0  H
ATOM   3737  CA  LEU A 395      31.902  42.563  22.965  1.00  0.00      RA0  C
ATOM   3738  CB  LEU A 395      32.616  43.610  22.099  1.00  0.00      RA0  C
ATOM   3739  CG  LEU A 395      33.962  44.109  22.629  1.00  0.00      RA0  C
ATOM   3740  CD1 LEU A 395      34.801  44.739  21.518  1.00  0.00      RA0  C
ATOM   3741  CD2 LEU A 395      33.796  45.067  23.810  1.00  0.00      RA0  C
ATOM   3742  C   LEU A 395      30.500  42.298  22.357  1.00  0.00      RA0  C
ATOM   3743  O   LEU A 395      30.349  41.304  21.660  1.00  0.00      RA0  O
ATOM   3744  N   ARG A 396      29.370  43.052  22.517  1.00  0.00      RA0  N
ATOM   3745  H   ARG A 396      28.614  42.654  22.000  1.00  0.00      RA0  H
ATOM   3746  CA  ARG A 396      28.962  44.323  23.138  1.00  0.00      RA0  C
ATOM   3747  CB  ARG A 396      29.950  44.972  24.113  1.00  0.00      RA0  C
ATOM   3748  CG  ARG A 396      29.334  46.169  24.837  1.00  0.00      RA0  C
ATOM   3749  CD  ARG A 396      30.381  47.033  25.540  1.00  0.00      RA0  C
ATOM   3750  NE  ARG A 396      29.767  48.231  26.114  1.00  0.00      RA0  N
ATOM   3751  HE  ARG A 396      29.446  48.133  27.062  1.00  0.00      RA0  H
ATOM   3752  CZ  ARG A 396      29.626  49.358  25.346  1.00  0.00      RA0  C
ATOM   3753  NH1 ARG A 396      30.077  49.361  24.067  1.00  0.00      RA0  N
ATOM   3754 HH11 ARG A 396      30.005  50.160  23.463  1.00  0.00      RA0  H
ATOM   3755 HH12 ARG A 396      30.505  48.548  23.658  1.00  0.00      RA0  H
ATOM   3756  NH2 ARG A 396      29.036  50.452  25.880  1.00  0.00      RA0  N
ATOM   3757 HH21 ARG A 396      28.902  51.305  25.365  1.00  0.00      RA0  H
ATOM   3758 HH22 ARG A 396      28.700  50.457  26.828  1.00  0.00      RA0  H
ATOM   3759  C   ARG A 396      28.456  45.385  22.140  1.00  0.00      RA0  C
ATOM   3760  O   ARG A 396      29.249  46.133  21.591  1.00  0.00      RA0  O
ATOM   3761  N   SER A 397      27.111  45.538  21.956  1.00  0.00      RA0  N
ATOM   3762  H   SER A 397      26.409  44.866  22.205  1.00  0.00      RA0  H
ATOM   3763  CA  SER A 397      26.507  46.858  21.683  1.00  0.00      RA0  C
ATOM   3764  CB  SER A 397      26.680  47.254  20.210  1.00  0.00      RA0  C
ATOM   3765  OG  SER A 397      28.008  47.737  19.975  1.00  0.00      RA0  O
ATOM   3766  HG  SER A 397      28.599  47.017  20.170  1.00  0.00      RA0  H
ATOM   3767  C   SER A 397      25.014  46.854  22.066  1.00  0.00      RA0  C
ATOM   3768  O   SER A 397      24.411  45.788  22.076  1.00  0.00      RA0  O
ATOM   3769  N   GLU A 398      24.438  48.032  22.447  1.00  0.00      RA0  N
ATOM   3770  H   GLU A 398      24.911  48.910  22.346  1.00  0.00      RA0  H
ATOM   3771  CA  GLU A 398      23.103  48.245  23.031  1.00  0.00      RA0  C
ATOM   3772  CB  GLU A 398      23.078  47.699  24.463  1.00  0.00      RA0  C
ATOM   3773  CG  GLU A 398      22.291  46.392  24.598  1.00  0.00      RA0  C
ATOM   3774  CD  GLU A 398      20.817  46.669  24.383  1.00  0.00      RA0  C
ATOM   3775  OE1 GLU A 398      20.369  46.677  23.238  1.00  0.00      RA0  O
ATOM   3776  OE2 GLU A 398      20.120  46.901  25.368  1.00  0.00      RA0  O
ATOM   3777  C   GLU A 398      22.804  49.758  23.000  1.00  0.00      RA0  C
ATOM   3778  O   GLU A 398      23.795  50.473  22.811  1.00  0.00      RA0  O
ATOM   3779  N   PRO A 399      21.629  50.411  23.200  1.00  0.00      RA0  N
ATOM   3780  CD  PRO A 399      21.689  51.694  23.881  1.00  0.00      RA0  C
ATOM   3781  CA  PRO A 399      20.267  49.859  23.248  1.00  0.00      RA0  C
ATOM   3782  CB  PRO A 399      20.029  50.109  24.732  1.00  0.00      RA0  C
ATOM   3783  CG  PRO A 399      20.621  51.517  24.973  1.00  0.00      RA0  C
ATOM   3784  C   PRO A 399      19.262  50.759  22.494  1.00  0.00      RA0  C
ATOM   3785  O   PRO A 399      19.618  51.815  21.975  1.00  0.00      RA0  O
ATOM   3786  N   GLY A 400      17.957  50.380  22.418  1.00  0.00      RA0  N
ATOM   3787  H   GLY A 400      17.655  49.493  22.776  1.00  0.00      RA0  H
ATOM   3788  CA  GLY A 400      16.946  51.246  21.801  1.00  0.00      RA0  C
ATOM   3789  C   GLY A 400      15.541  51.029  22.336  1.00  0.00      RA0  C
ATOM   3790  O   GLY A 400      15.074  49.914  22.465  1.00  0.00      RA0  O
ATOM   3791  N   ARG A 401      14.836  52.145  22.661  1.00  0.00      RA0  N
ATOM   3792  H   ARG A 401      15.243  52.996  22.339  1.00  0.00      RA0  H
ATOM   3793  CA  ARG A 401      13.458  52.196  23.159  1.00  0.00      RA0  C
ATOM   3794  CB  ARG A 401      13.373  53.516  23.929  1.00  0.00      RA0  C
ATOM   3795  CG  ARG A 401      14.415  53.575  25.047  1.00  0.00      RA0  C
ATOM   3796  CD  ARG A 401      14.373  54.880  25.843  1.00  0.00      RA0  C
ATOM   3797  NE  ARG A 401      15.405  54.884  26.880  1.00  0.00      RA0  N
ATOM   3798  HE  ARG A 401      15.971  54.053  26.925  1.00  0.00      RA0  H
ATOM   3799  CZ  ARG A 401      15.536  55.974  27.695  1.00  0.00      RA0  C
ATOM   3800  NH1 ARG A 401      14.704  57.029  27.529  1.00  0.00      RA0  N
ATOM   3801 HH11 ARG A 401      14.752  57.856  28.096  1.00  0.00      RA0  H
ATOM   3802 HH12 ARG A 401      13.991  57.027  26.821  1.00  0.00      RA0  H
ATOM   3803  NH2 ARG A 401      16.494  55.979  28.652  1.00  0.00      RA0  N
ATOM   3804 HH21 ARG A 401      16.634  56.752  29.278  1.00  0.00      RA0  H
ATOM   3805 HH22 ARG A 401      17.113  55.197  28.776  1.00  0.00      RA0  H
ATOM   3806  C   ARG A 401      12.409  52.000  22.021  1.00  0.00      RA0  C
ATOM   3807  O   ARG A 401      12.790  51.986  20.859  1.00  0.00      RA0  O
ATOM   3808  N   CYS A 402      11.062  51.847  22.212  1.00  0.00      RA0  N
ATOM   3809  H   CYS A 402      10.499  51.563  21.432  1.00  0.00      RA0  H
ATOM   3810  CA  CYS A 402      10.198  52.037  23.374  1.00  0.00      RA0  C
ATOM   3811  CB  CYS A 402       9.987  53.534  23.620  1.00  0.00      RA0  C
ATOM   3812  SG  CYS A 402       9.802  53.936  25.377  1.00  0.00      RA0  S
ATOM   3813  C   CYS A 402       8.815  51.378  23.211  1.00  0.00      RA0  C
ATOM   3814  O   CYS A 402       8.458  50.923  22.133  1.00  0.00      RA0  O
ATOM   3815  N   LEU A 403       8.007  51.420  24.300  1.00  0.00      RA0  N
ATOM   3816  H   LEU A 403       8.458  51.563  25.179  1.00  0.00      RA0  H
ATOM   3817  CA  LEU A 403       6.539  51.465  24.318  1.00  0.00      RA0  C
ATOM   3818  CB  LEU A 403       6.003  52.619  23.465  1.00  0.00      RA0  C
ATOM   3819  CG  LEU A 403       6.290  53.992  24.073  1.00  0.00      RA0  C
ATOM   3820  CD1 LEU A 403       5.842  55.127  23.151  1.00  0.00      RA0  C
ATOM   3821  CD2 LEU A 403       5.699  54.122  25.478  1.00  0.00      RA0  C
ATOM   3822  C   LEU A 403       5.681  50.222  24.062  1.00  0.00      RA0  C
ATOM   3823  O   LEU A 403       5.881  49.422  23.158  1.00  0.00      RA0  O
ATOM   3824  N   LYS A 404       4.619  50.084  24.893  1.00  0.00      RA0  N
ATOM   3825  H   LYS A 404       4.461  50.811  25.558  1.00  0.00      RA0  H
ATOM   3826  CA  LYS A 404       3.498  49.185  24.665  1.00  0.00      RA0  C
ATOM   3827  CB  LYS A 404       3.040  48.514  25.961  1.00  0.00      RA0  C
ATOM   3828  CG  LYS A 404       2.586  47.081  25.671  1.00  0.00      RA0  C
ATOM   3829  CD  LYS A 404       2.273  46.252  26.915  1.00  0.00      RA0  C
ATOM   3830  CE  LYS A 404       1.905  44.816  26.538  1.00  0.00      RA0  C
ATOM   3831  NZ  LYS A 404       0.733  44.847  25.664  1.00  0.00      RA0  N
ATOM   3832  HZ1 LYS A 404       0.315  43.920  25.431  1.00  0.00      RA0  H
ATOM   3833  HZ2 LYS A 404      -0.078  45.303  26.137  1.00  0.00      RA0  H
ATOM   3834  HZ3 LYS A 404       0.837  45.367  24.774  1.00  0.00      RA0  H
ATOM   3835  C   LYS A 404       2.381  49.907  23.917  1.00  0.00      RA0  C
ATOM   3836  O   LYS A 404       2.134  51.062  24.149  1.00  0.00      RA0  O
ATOM   3837  N   SER A 405       1.596  49.131  23.115  1.00  0.00      RA0  N
ATOM   3838  H   SER A 405       1.860  48.253  22.713  1.00  0.00      RA0  H
ATOM   3839  CA  SER A 405       0.147  49.333  23.133  1.00  0.00      RA0  C
ATOM   3840  CB  SER A 405      -0.248  50.454  22.158  1.00  0.00      RA0  C
ATOM   3841  OG  SER A 405       0.014  51.751  22.703  1.00  0.00      RA0  O
ATOM   3842  HG  SER A 405       0.883  51.728  23.087  1.00  0.00      RA0  H
ATOM   3843  C   SER A 405      -0.523  48.036  22.700  1.00  0.00      RA0  C
ATOM   3844  O   SER A 405       0.149  47.112  22.256  1.00  0.00      RA0  O
ATOM   3845  N   GLU A 406      -1.857  47.937  22.887  1.00  0.00      RA0  N
ATOM   3846  H   GLU A 406      -2.387  48.755  23.102  1.00  0.00      RA0  H
ATOM   3847  CA  GLU A 406      -2.654  46.732  22.707  1.00  0.00      RA0  C
ATOM   3848  CB  GLU A 406      -3.597  46.564  23.898  1.00  0.00      RA0  C
ATOM   3849  CG  GLU A 406      -3.467  45.204  24.579  1.00  0.00      RA0  C
ATOM   3850  CD  GLU A 406      -2.066  45.076  25.134  1.00  0.00      RA0  C
ATOM   3851  OE1 GLU A 406      -1.505  43.983  25.096  1.00  0.00      RA0  O
ATOM   3852  OE2 GLU A 406      -1.508  46.072  25.595  1.00  0.00      RA0  O
ATOM   3853  C   GLU A 406      -3.469  46.748  21.423  1.00  0.00      RA0  C
ATOM   3854  O   GLU A 406      -3.898  47.787  20.952  1.00  0.00      RA0  O
ATOM   3855  N   THR A 407      -3.741  45.543  20.860  1.00  0.00      RA0  N
ATOM   3856  H   THR A 407      -3.354  44.691  21.210  1.00  0.00      RA0  H
ATOM   3857  CA  THR A 407      -4.602  45.406  19.682  1.00  0.00      RA0  C
ATOM   3858  CB  THR A 407      -3.649  45.304  18.503  1.00  0.00      RA0  C
ATOM   3859  OG1 THR A 407      -2.472  46.071  18.792  1.00  0.00      RA0  O
ATOM   3860  HG1 THR A 407      -1.896  45.981  18.045  1.00  0.00      RA0  H
ATOM   3861  CG2 THR A 407      -4.302  45.738  17.189  1.00  0.00      RA0  C
ATOM   3862  C   THR A 407      -5.454  44.161  19.869  1.00  0.00      RA0  C
ATOM   3863  O   THR A 407      -4.945  43.077  20.132  1.00  0.00      RA0  O
ATOM   3864  N   HIS A 408      -6.798  44.289  19.770  1.00  0.00      RA0  N
ATOM   3865  H   HIS A 408      -7.157  45.150  19.416  1.00  0.00      RA0  H
ATOM   3866  CA  HIS A 408      -7.744  43.192  19.958  1.00  0.00      RA0  C
ATOM   3867  CB  HIS A 408      -9.048  43.688  20.590  1.00  0.00      RA0  C
ATOM   3868  CG  HIS A 408      -9.770  42.529  21.241  1.00  0.00      RA0  C
ATOM   3869  ND1 HIS A 408     -10.690  41.749  20.635  1.00  0.00      RA0  N
ATOM   3870  HD1 HIS A 408     -11.026  41.793  19.711  1.00  0.00      RA0  H
ATOM   3871  CD2 HIS A 408      -9.593  42.073  22.550  1.00  0.00      RA0  C
ATOM   3872  NE2 HIS A 408     -10.417  41.012  22.727  1.00  0.00      RA0  N
ATOM   3873  CE1 HIS A 408     -11.092  40.812  21.551  1.00  0.00      RA0  C
ATOM   3874  C   HIS A 408      -8.050  42.437  18.668  1.00  0.00      RA0  C
ATOM   3875  O   HIS A 408      -8.016  42.996  17.577  1.00  0.00      RA0  O
ATOM   3876  N   CYS A 409      -8.397  41.136  18.775  1.00  0.00      RA0  N
ATOM   3877  H   CYS A 409      -8.475  40.723  19.681  1.00  0.00      RA0  H
ATOM   3878  CA  CYS A 409      -8.812  40.326  17.638  1.00  0.00      RA0  C
ATOM   3879  CB  CYS A 409      -8.330  38.897  17.862  1.00  0.00      RA0  C
ATOM   3880  SG  CYS A 409      -6.598  38.867  18.384  1.00  0.00      RA0  S
ATOM   3881  C   CYS A 409     -10.317  40.389  17.394  1.00  0.00      RA0  C
ATOM   3882  O   CYS A 409     -11.115  40.157  18.292  1.00  0.00      RA0  O
ATOM   3883  N   VAL A 410     -10.729  40.649  16.132  1.00  0.00      RA0  N
ATOM   3884  H   VAL A 410     -10.076  40.843  15.397  1.00  0.00      RA0  H
ATOM   3885  CA  VAL A 410     -12.101  40.459  15.661  1.00  0.00      RA0  C
ATOM   3886  CB  VAL A 410     -12.769  41.820  15.407  1.00  0.00      RA0  C
ATOM   3887  CG1 VAL A 410     -14.191  41.669  14.861  1.00  0.00      RA0  C
ATOM   3888  CG2 VAL A 410     -12.741  42.702  16.658  1.00  0.00      RA0  C
ATOM   3889  C   VAL A 410     -11.994  39.668  14.363  1.00  0.00      RA0  C
ATOM   3890  O   VAL A 410     -11.056  39.850  13.599  1.00  0.00      RA0  O
ATOM   3891  N   SER A 411     -12.943  38.736  14.105  1.00  0.00      RA0  N
ATOM   3892  H   SER A 411     -13.712  38.582  14.724  1.00  0.00      RA0  H
ATOM   3893  CA  SER A 411     -12.958  37.881  12.919  1.00  0.00      RA0  C
ATOM   3894  CB  SER A 411     -12.960  36.496  13.521  1.00  0.00      RA0  C
ATOM   3895  OG  SER A 411     -12.273  36.653  14.771  1.00  0.00      RA0  O
ATOM   3896  HG  SER A 411     -11.415  36.989  14.546  1.00  0.00      RA0  H
ATOM   3897  C   SER A 411     -14.150  38.242  12.043  1.00  0.00      RA0  C
ATOM   3898  O   SER A 411     -15.240  38.466  12.555  1.00  0.00      RA0  O
ATOM   3899  N   ILE A 412     -13.963  38.319  10.701  1.00  0.00      RA0  N
ATOM   3900  H   ILE A 412     -13.093  38.069  10.273  1.00  0.00      RA0  H
ATOM   3901  CA  ILE A 412     -15.019  38.612   9.733  1.00  0.00      RA0  C
ATOM   3902  CB  ILE A 412     -14.845  40.039   9.182  1.00  0.00      RA0  C
ATOM   3903  CG2 ILE A 412     -15.931  40.404   8.166  1.00  0.00      RA0  C
ATOM   3904  CG1 ILE A 412     -14.779  41.073  10.309  1.00  0.00      RA0  C
ATOM   3905  CD1 ILE A 412     -14.503  42.486   9.795  1.00  0.00      RA0  C
ATOM   3906  C   ILE A 412     -14.910  37.590   8.612  1.00  0.00      RA0  C
ATOM   3907  O   ILE A 412     -13.826  37.138   8.253  1.00  0.00      RA0  O
ATOM   3908  N   SER A 413     -16.068  37.165   8.069  1.00  0.00      RA0  N
ATOM   3909  H   SER A 413     -16.928  37.564   8.379  1.00  0.00      RA0  H
ATOM   3910  CA  SER A 413     -16.214  36.142   7.058  1.00  0.00      RA0  C
ATOM   3911  CB  SER A 413     -17.456  35.426   7.537  1.00  0.00      RA0  C
ATOM   3912  OG  SER A 413     -17.643  35.879   8.887  1.00  0.00      RA0  O
ATOM   3913  HG  SER A 413     -18.228  35.258   9.303  1.00  0.00      RA0  H
ATOM   3914  C   SER A 413     -16.269  36.685   5.629  1.00  0.00      RA0  C
ATOM   3915  O   SER A 413     -16.400  37.875   5.370  1.00  0.00      RA0  O
ATOM   3916  N   SER A 414     -16.130  35.760   4.657  1.00  0.00      RA0  N
ATOM   3917  H   SER A 414     -15.888  34.844   4.969  1.00  0.00      RA0  H
ATOM   3918  CA  SER A 414     -16.347  35.879   3.221  1.00  0.00      RA0  C
ATOM   3919  CB  SER A 414     -16.498  34.441   2.747  1.00  0.00      RA0  C
ATOM   3920  OG  SER A 414     -15.749  33.615   3.654  1.00  0.00      RA0  O
ATOM   3921  HG  SER A 414     -15.671  32.765   3.237  1.00  0.00      RA0  H
ATOM   3922  C   SER A 414     -17.396  36.826   2.660  1.00  0.00      RA0  C
ATOM   3923  O   SER A 414     -18.575  36.696   2.964  1.00  0.00      RA0  O
ATOM   3924  N   GLN A 415     -17.000  37.672   1.681  1.00  0.00      RA0  N
ATOM   3925  H   GLN A 415     -16.044  37.931   1.521  1.00  0.00      RA0  H
ATOM   3926  CA  GLN A 415     -17.886  38.018   0.583  1.00  0.00      RA0  C
ATOM   3927  CB  GLN A 415     -18.892  39.085   1.014  1.00  0.00      RA0  C
ATOM   3928  CG  GLN A 415     -20.327  38.565   0.950  1.00  0.00      RA0  C
ATOM   3929  CD  GLN A 415     -21.105  39.172   2.095  1.00  0.00      RA0  C
ATOM   3930  OE1 GLN A 415     -21.957  40.036   1.921  1.00  0.00      RA0  O
ATOM   3931  NE2 GLN A 415     -20.753  38.663   3.288  1.00  0.00      RA0  N
ATOM   3932 HE21 GLN A 415     -20.048  37.947   3.334  1.00  0.00      RA0  H
ATOM   3933 HE22 GLN A 415     -21.166  38.972   4.142  1.00  0.00      RA0  H
ATOM   3934  C   GLN A 415     -17.079  38.511  -0.596  1.00  0.00      RA0  C
ATOM   3935  O   GLN A 415     -15.869  38.688  -0.502  1.00  0.00      RA0  O
ATOM   3936  N   SER A 416     -17.743  38.664  -1.758  1.00  0.00      RA0  N
ATOM   3937  H   SER A 416     -18.736  38.590  -1.823  1.00  0.00      RA0  H
ATOM   3938  CA  SER A 416     -17.073  38.847  -3.037  1.00  0.00      RA0  C
ATOM   3939  CB  SER A 416     -17.499  37.620  -3.812  1.00  0.00      RA0  C
ATOM   3940  OG  SER A 416     -17.653  36.597  -2.818  1.00  0.00      RA0  O
ATOM   3941  HG  SER A 416     -16.794  36.492  -2.430  1.00  0.00      RA0  H
ATOM   3942  C   SER A 416     -17.409  40.178  -3.650  1.00  0.00      RA0  C
ATOM   3943  O   SER A 416     -18.561  40.582  -3.685  1.00  0.00      RA0  O
ATOM   3944  N   THR A 417     -16.387  40.852  -4.215  1.00  0.00      RA0  N
ATOM   3945  H   THR A 417     -15.433  40.577  -4.112  1.00  0.00      RA0  H
ATOM   3946  CA  THR A 417     -16.552  42.127  -4.907  1.00  0.00      RA0  C
ATOM   3947  CB  THR A 417     -15.825  43.091  -4.002  1.00  0.00      RA0  C
ATOM   3948  OG1 THR A 417     -15.757  42.471  -2.707  1.00  0.00      RA0  O
ATOM   3949  HG1 THR A 417     -15.331  43.095  -2.134  1.00  0.00      RA0  H
ATOM   3950  CG2 THR A 417     -16.491  44.466  -3.940  1.00  0.00      RA0  C
ATOM   3951  C   THR A 417     -15.892  41.911  -6.257  1.00  0.00      RA0  C
ATOM   3952  O   THR A 417     -14.698  41.649  -6.327  1.00  0.00      RA0  O
ATOM   3953  N   ILE A 418     -16.645  41.826  -7.378  1.00  0.00      RA0  N
ATOM   3954  H   ILE A 418     -16.692  40.916  -7.781  1.00  0.00      RA0  H
ATOM   3955  CA  ILE A 418     -17.076  42.912  -8.257  1.00  0.00      RA0  C
ATOM   3956  CB  ILE A 418     -18.225  43.717  -7.638  1.00  0.00      RA0  C
ATOM   3957  CG2 ILE A 418     -18.693  44.831  -8.579  1.00  0.00      RA0  C
ATOM   3958  CG1 ILE A 418     -19.378  42.792  -7.242  1.00  0.00      RA0  C
ATOM   3959  CD1 ILE A 418     -20.491  43.534  -6.501  1.00  0.00      RA0  C
ATOM   3960  C   ILE A 418     -15.960  43.844  -8.739  1.00  0.00      RA0  C
ATOM   3961  O   ILE A 418     -15.437  44.660  -7.987  1.00  0.00      RA0  O
ATOM   3962  N   ILE A 419     -15.600  43.780 -10.042  1.00  0.00      RA0  N
ATOM   3963  H   ILE A 419     -16.010  43.129 -10.682  1.00  0.00      RA0  H
ATOM   3964  CA  ILE A 419     -14.788  44.806 -10.679  1.00  0.00      RA0  C
ATOM   3965  CB  ILE A 419     -13.377  44.284 -10.984  1.00  0.00      RA0  C
ATOM   3966  CG2 ILE A 419     -12.547  45.349 -11.704  1.00  0.00      RA0  C
ATOM   3967  CG1 ILE A 419     -12.670  43.772  -9.727  1.00  0.00      RA0  C
ATOM   3968  CD1 ILE A 419     -11.296  43.174 -10.032  1.00  0.00      RA0  C
ATOM   3969  C   ILE A 419     -15.476  45.207 -11.972  1.00  0.00      RA0  C
ATOM   3970  O   ILE A 419     -15.746  44.388 -12.846  1.00  0.00      RA0  O
ATOM   3971  N   THR A 420     -15.748  46.514 -12.106  1.00  0.00      RA0  N
ATOM   3972  H   THR A 420     -15.576  47.161 -11.364  1.00  0.00      RA0  H
ATOM   3973  CA  THR A 420     -16.231  47.175 -13.306  1.00  0.00      RA0  C
ATOM   3974  CB  THR A 420     -17.678  47.466 -12.965  1.00  0.00      RA0  C
ATOM   3975  OG1 THR A 420     -18.034  46.640 -11.843  1.00  0.00      RA0  O
ATOM   3976  HG1 THR A 420     -18.942  46.832 -11.652  1.00  0.00      RA0  H
ATOM   3977  CG2 THR A 420     -18.620  47.227 -14.147  1.00  0.00      RA0  C
ATOM   3978  C   THR A 420     -15.327  48.397 -13.323  1.00  0.00      RA0  C
ATOM   3979  O   THR A 420     -14.932  48.855 -12.259  1.00  0.00      RA0  O
ATOM   3980  N   THR A 421     -14.860  48.962 -14.456  1.00  0.00      RA0  N
ATOM   3981  H   THR A 421     -13.999  49.470 -14.414  1.00  0.00      RA0  H
ATOM   3982  CA  THR A 421     -15.375  49.042 -15.817  1.00  0.00      RA0  C
ATOM   3983  CB  THR A 421     -16.269  50.277 -15.826  1.00  0.00      RA0  C
ATOM   3984  OG1 THR A 421     -16.887  50.389 -14.536  1.00  0.00      RA0  O
ATOM   3985  HG1 THR A 421     -16.211  50.683 -13.936  1.00  0.00      RA0  H
ATOM   3986  CG2 THR A 421     -17.324  50.249 -16.936  1.00  0.00      RA0  C
ATOM   3987  C   THR A 421     -14.244  49.076 -16.849  1.00  0.00      RA0  C
ATOM   3988  O   THR A 421     -13.125  49.464 -16.562  1.00  0.00      RA0  O
ATOM   3989  N   LEU A 422     -14.575  48.709 -18.112  1.00  0.00      RA0  N
ATOM   3990  H   LEU A 422     -15.341  48.100 -18.332  1.00  0.00      RA0  H
ATOM   3991  CA  LEU A 422     -14.185  49.476 -19.283  1.00  0.00      RA0  C
ATOM   3992  CB  LEU A 422     -12.732  49.231 -19.699  1.00  0.00      RA0  C
ATOM   3993  CG  LEU A 422     -11.784  50.350 -19.263  1.00  0.00      RA0  C
ATOM   3994  CD1 LEU A 422     -10.336  50.056 -19.657  1.00  0.00      RA0  C
ATOM   3995  CD2 LEU A 422     -12.255  51.716 -19.764  1.00  0.00      RA0  C
ATOM   3996  C   LEU A 422     -15.094  49.023 -20.415  1.00  0.00      RA0  C
ATOM   3997  O   LEU A 422     -15.723  47.981 -20.326  1.00  0.00      RA0  O
ATOM   3998  N   SER A 423     -15.227  49.850 -21.478  1.00  0.00      RA0  N
ATOM   3999  H   SER A 423     -14.695  50.688 -21.573  1.00  0.00      RA0  H
ATOM   4000  CA  SER A 423     -16.370  49.755 -22.379  1.00  0.00      RA0  C
ATOM   4001  CB  SER A 423     -17.315  50.815 -21.842  1.00  0.00      RA0  C
ATOM   4002  OG  SER A 423     -16.804  51.208 -20.555  1.00  0.00      RA0  O
ATOM   4003  HG  SER A 423     -17.390  51.882 -20.235  1.00  0.00      RA0  H
ATOM   4004  C   SER A 423     -16.002  49.911 -23.837  1.00  0.00      RA0  C
ATOM   4005  O   SER A 423     -15.242  50.797 -24.192  1.00  0.00      RA0  O
ATOM   4006  N   HIS A 424     -16.616  49.103 -24.736  1.00  0.00      RA0  N
ATOM   4007  H   HIS A 424     -17.123  48.275 -24.489  1.00  0.00      RA0  H
ATOM   4008  CA  HIS A 424     -16.796  49.550 -26.106  1.00  0.00      RA0  C
ATOM   4009  CB  HIS A 424     -15.573  49.254 -26.977  1.00  0.00      RA0  C
ATOM   4010  CG  HIS A 424     -14.938  50.548 -27.432  1.00  0.00      RA0  C
ATOM   4011  ND1 HIS A 424     -15.575  51.512 -28.130  1.00  0.00      RA0  N
ATOM   4012  HD1 HIS A 424     -16.509  51.523 -28.432  1.00  0.00      RA0  H
ATOM   4013  CD2 HIS A 424     -13.617  50.952 -27.219  1.00  0.00      RA0  C
ATOM   4014  NE2 HIS A 424     -13.463  52.168 -27.797  1.00  0.00      RA0  N
ATOM   4015  CE1 HIS A 424     -14.666  52.513 -28.355  1.00  0.00      RA0  C
ATOM   4016  C   HIS A 424     -18.037  48.952 -26.770  1.00  0.00      RA0  C
ATOM   4017  O   HIS A 424     -18.413  47.809 -26.552  1.00  0.00      RA0  O
ATOM   4018  N   SER A 425     -18.701  49.818 -27.557  1.00  0.00      RA0  N
ATOM   4019  H   SER A 425     -18.347  50.750 -27.517  1.00  0.00      RA0  H
ATOM   4020  CA  SER A 425     -19.813  49.658 -28.492  1.00  0.00      RA0  C
ATOM   4021  CB  SER A 425     -19.580  50.840 -29.411  1.00  0.00      RA0  C
ATOM   4022  OG  SER A 425     -18.179  51.140 -29.295  1.00  0.00      RA0  O
ATOM   4023  HG  SER A 425     -17.757  50.472 -29.831  1.00  0.00      RA0  H
ATOM   4024  C   SER A 425     -20.049  48.338 -29.241  1.00  0.00      RA0  C
ATOM   4025  O   SER A 425     -19.156  47.745 -29.832  1.00  0.00      RA0  O
ATOM   4026  N   GLY A 426     -21.329  47.880 -29.300  1.00  0.00      RA0  N
ATOM   4027  H   GLY A 426     -22.070  48.256 -28.742  1.00  0.00      RA0  H
ATOM   4028  CA  GLY A 426     -21.754  46.799 -30.192  1.00  0.00      RA0  C
ATOM   4029  C   GLY A 426     -23.267  46.835 -30.333  1.00  0.00      RA0  C
ATOM   4030  O   GLY A 426     -23.996  46.832 -29.359  1.00  0.00      RA0  O
ATOM   4031  N   THR A 427     -23.766  46.930 -31.584  1.00  0.00      RA0  N
ATOM   4032  H   THR A 427     -23.132  46.807 -32.343  1.00  0.00      RA0  H
ATOM   4033  CA  THR A 427     -25.148  47.267 -31.919  1.00  0.00      RA0  C
ATOM   4034  CB  THR A 427     -25.024  48.007 -33.239  1.00  0.00      RA0  C
ATOM   4035  OG1 THR A 427     -23.785  47.615 -33.851  1.00  0.00      RA0  O
ATOM   4036  HG1 THR A 427     -23.962  46.773 -34.257  1.00  0.00      RA0  H
ATOM   4037  CG2 THR A 427     -25.040  49.523 -33.031  1.00  0.00      RA0  C
ATOM   4038  C   THR A 427     -26.183  46.128 -31.936  1.00  0.00      RA0  C
ATOM   4039  O   THR A 427     -25.969  45.064 -32.496  1.00  0.00      RA0  O
ATOM   4040  N   THR A 428     -27.368  46.393 -31.315  1.00  0.00      RA0  N
ATOM   4041  H   THR A 428     -27.352  47.221 -30.762  1.00  0.00      RA0  H
ATOM   4042  CA  THR A 428     -28.728  46.034 -31.779  1.00  0.00      RA0  C
ATOM   4043  CB  THR A 428     -28.949  47.029 -32.897  1.00  0.00      RA0  C
ATOM   4044  OG1 THR A 428     -28.225  48.215 -32.529  1.00  0.00      RA0  O
ATOM   4045  HG1 THR A 428     -28.460  48.878 -33.167  1.00  0.00      RA0  H
ATOM   4046  CG2 THR A 428     -30.425  47.336 -33.159  1.00  0.00      RA0  C
ATOM   4047  C   THR A 428     -29.136  44.578 -32.108  1.00  0.00      RA0  C
ATOM   4048  O   THR A 428     -28.663  43.953 -33.040  1.00  0.00      RA0  O
ATOM   4049  N   ARG A 429     -30.158  44.013 -31.399  1.00  0.00      RA0  N
ATOM   4050  H   ARG A 429     -30.154  43.996 -30.397  1.00  0.00      RA0  H
ATOM   4051  CA  ARG A 429     -31.526  43.915 -31.905  1.00  0.00      RA0  C
ATOM   4052  CB  ARG A 429     -31.585  42.848 -33.001  1.00  0.00      RA0  C
ATOM   4053  CG  ARG A 429     -32.580  43.111 -34.130  1.00  0.00      RA0  C
ATOM   4054  CD  ARG A 429     -32.556  41.966 -35.143  1.00  0.00      RA0  C
ATOM   4055  NE  ARG A 429     -33.384  42.266 -36.308  1.00  0.00      RA0  N
ATOM   4056  HE  ARG A 429     -34.377  42.252 -36.149  1.00  0.00      RA0  H
ATOM   4057  CZ  ARG A 429     -32.761  42.545 -37.493  1.00  0.00      RA0  C
ATOM   4058  NH1 ARG A 429     -31.408  42.536 -37.549  1.00  0.00      RA0  N
ATOM   4059 HH11 ARG A 429     -30.893  42.727 -38.390  1.00  0.00      RA0  H
ATOM   4060 HH12 ARG A 429     -30.850  42.332 -36.737  1.00  0.00      RA0  H
ATOM   4061  NH2 ARG A 429     -33.508  42.825 -38.588  1.00  0.00      RA0  N
ATOM   4062 HH21 ARG A 429     -33.103  43.037 -39.483  1.00  0.00      RA0  H
ATOM   4063 HH22 ARG A 429     -34.512  42.831 -38.547  1.00  0.00      RA0  H
ATOM   4064  C   ARG A 429     -32.507  43.567 -30.779  1.00  0.00      RA0  C
ATOM   4065  O   ARG A 429     -32.108  43.273 -29.662  1.00  0.00      RA0  O
ATOM   4066  N   SER A 430     -33.828  43.643 -31.068  1.00  0.00      RA0  N
ATOM   4067  H   SER A 430     -34.158  43.908 -31.970  1.00  0.00      RA0  H
ATOM   4068  CA  SER A 430     -34.888  43.601 -30.067  1.00  0.00      RA0  C
ATOM   4069  CB  SER A 430     -35.458  44.992 -30.205  1.00  0.00      RA0  C
ATOM   4070  OG  SER A 430     -34.413  45.737 -30.853  1.00  0.00      RA0  O
ATOM   4071  HG  SER A 430     -33.844  46.031 -30.152  1.00  0.00      RA0  H
ATOM   4072  C   SER A 430     -35.875  42.462 -30.246  1.00  0.00      RA0  C
ATOM   4073  O   SER A 430     -36.282  42.165 -31.353  1.00  0.00      RA0  O
ATOM   4074  N   SER A 431     -36.371  41.919 -29.106  1.00  0.00      RA0  N
ATOM   4075  H   SER A 431     -35.879  41.875 -28.236  1.00  0.00      RA0  H
ATOM   4076  CA  SER A 431     -37.772  41.524 -28.990  1.00  0.00      RA0  C
ATOM   4077  CB  SER A 431     -38.015  40.251 -29.811  1.00  0.00      RA0  C
ATOM   4078  OG  SER A 431     -36.778  39.796 -30.376  1.00  0.00      RA0  O
ATOM   4079  HG  SER A 431     -36.602  40.383 -31.104  1.00  0.00      RA0  H
ATOM   4080  C   SER A 431     -38.170  41.266 -27.543  1.00  0.00      RA0  C
ATOM   4081  O   SER A 431     -37.428  40.727 -26.739  1.00  0.00      RA0  O
ATOM   4082  N   SER A 432     -39.403  41.693 -27.184  1.00  0.00      RA0  N
ATOM   4083  H   SER A 432     -39.989  42.176 -27.831  1.00  0.00      RA0  H
ATOM   4084  CA  SER A 432     -40.049  41.435 -25.902  1.00  0.00      RA0  C
ATOM   4085  CB  SER A 432     -40.632  42.797 -25.604  1.00  0.00      RA0  C
ATOM   4086  OG  SER A 432     -40.048  43.667 -26.590  1.00  0.00      RA0  O
ATOM   4087  HG  SER A 432     -40.130  44.546 -26.242  1.00  0.00      RA0  H
ATOM   4088  C   SER A 432     -41.049  40.286 -26.058  1.00  0.00      RA0  C
ATOM   4089  O   SER A 432     -41.342  39.862 -27.170  1.00  0.00      RA0  O
ATOM   4090  N   ILE A 433     -41.555  39.684 -24.952  1.00  0.00      RA0  N
ATOM   4091  H   ILE A 433     -40.959  39.363 -24.211  1.00  0.00      RA0  H
ATOM   4092  CA  ILE A 433     -42.908  39.910 -24.424  1.00  0.00      RA0  C
ATOM   4093  CB  ILE A 433     -43.933  39.213 -25.333  1.00  0.00      RA0  C
ATOM   4094  CG2 ILE A 433     -43.830  37.692 -25.196  1.00  0.00      RA0  C
ATOM   4095  CG1 ILE A 433     -45.357  39.743 -25.147  1.00  0.00      RA0  C
ATOM   4096  CD1 ILE A 433     -46.353  39.086 -26.103  1.00  0.00      RA0  C
ATOM   4097  C   ILE A 433     -42.951  39.386 -22.980  1.00  0.00      RA0  C
ATOM   4098  O   ILE A 433     -41.983  38.775 -22.536  1.00  0.00      RA0  O
ATOM   4099  N   GLU A 434     -44.005  39.684 -22.178  1.00  0.00      RA0  N
ATOM   4100  H   GLU A 434     -44.887  39.961 -22.557  1.00  0.00      RA0  H
ATOM   4101  CA  GLU A 434     -43.977  39.669 -20.714  1.00  0.00      RA0  C
ATOM   4102  CB  GLU A 434     -43.903  41.123 -20.250  1.00  0.00      RA0  C
ATOM   4103  CG  GLU A 434     -43.056  41.400 -19.008  1.00  0.00      RA0  C
ATOM   4104  CD  GLU A 434     -43.253  42.859 -18.656  1.00  0.00      RA0  C
ATOM   4105  OE1 GLU A 434     -43.358  43.191 -17.480  1.00  0.00      RA0  O
ATOM   4106  OE2 GLU A 434     -43.411  43.670 -19.560  1.00  0.00      RA0  O
ATOM   4107  C   GLU A 434     -45.177  38.922 -20.078  1.00  0.00      RA0  C
ATOM   4108  O   GLU A 434     -46.194  38.742 -20.741  1.00  0.00      RA0  O
ATOM   4109  N   ARG A 435     -45.091  38.543 -18.763  1.00  0.00      RA0  N
ATOM   4110  H   ARG A 435     -44.168  38.534 -18.384  1.00  0.00      RA0  H
ATOM   4111  CA  ARG A 435     -46.220  38.263 -17.841  1.00  0.00      RA0  C
ATOM   4112  CB  ARG A 435     -47.202  39.444 -17.902  1.00  0.00      RA0  C
ATOM   4113  CG  ARG A 435     -46.509  40.707 -17.405  1.00  0.00      RA0  C
ATOM   4114  CD  ARG A 435     -47.223  42.021 -17.711  1.00  0.00      RA0  C
ATOM   4115  NE  ARG A 435     -46.196  43.053 -17.729  1.00  0.00      RA0  N
ATOM   4116  HE  ARG A 435     -45.253  42.735 -17.551  1.00  0.00      RA0  H
ATOM   4117  CZ  ARG A 435     -46.388  44.343 -18.109  1.00  0.00      RA0  C
ATOM   4118  NH1 ARG A 435     -47.643  44.800 -18.321  1.00  0.00      RA0  N
ATOM   4119 HH11 ARG A 435     -47.828  45.741 -18.612  1.00  0.00      RA0  H
ATOM   4120 HH12 ARG A 435     -48.433  44.194 -18.198  1.00  0.00      RA0  H
ATOM   4121  NH2 ARG A 435     -45.302  45.124 -18.274  1.00  0.00      RA0  N
ATOM   4122 HH21 ARG A 435     -45.294  46.104 -18.465  1.00  0.00      RA0  H
ATOM   4123 HH22 ARG A 435     -44.386  44.667 -18.239  1.00  0.00      RA0  H
ATOM   4124  C   ARG A 435     -46.979  36.909 -17.894  1.00  0.00      RA0  C
ATOM   4125  O   ARG A 435     -47.036  36.260 -18.930  1.00  0.00      RA0  O
ATOM   4126  N   LYS A 436     -47.631  36.376 -16.805  1.00  0.00      RA0  N
ATOM   4127  H   LYS A 436     -48.273  35.627 -16.988  1.00  0.00      RA0  H
ATOM   4128  CA  LYS A 436     -47.512  36.549 -15.347  1.00  0.00      RA0  C
ATOM   4129  CB  LYS A 436     -48.139  37.884 -14.905  1.00  0.00      RA0  C
ATOM   4130  CG  LYS A 436     -47.811  38.303 -13.471  1.00  0.00      RA0  C
ATOM   4131  CD  LYS A 436     -48.622  39.486 -12.952  1.00  0.00      RA0  C
ATOM   4132  CE  LYS A 436     -48.605  39.536 -11.422  1.00  0.00      RA0  C
ATOM   4133  NZ  LYS A 436     -49.281  38.342 -10.894  1.00  0.00      RA0  N
ATOM   4134  HZ1 LYS A 436     -49.249  38.309  -9.858  1.00  0.00      RA0  H
ATOM   4135  HZ2 LYS A 436     -50.268  38.303 -11.219  1.00  0.00      RA0  H
ATOM   4136  HZ3 LYS A 436     -48.835  37.481 -11.277  1.00  0.00      RA0  H
ATOM   4137  C   LYS A 436     -48.241  35.404 -14.597  1.00  0.00      RA0  C
ATOM   4138  O   LYS A 436     -49.118  34.750 -15.148  1.00  0.00      RA0  O
ATOM   4139  N   GLN A 437     -47.897  35.173 -13.302  1.00  0.00      RA0  N
ATOM   4140  H   GLN A 437     -47.186  35.790 -12.974  1.00  0.00      RA0  H
ATOM   4141  CA  GLN A 437     -48.639  34.420 -12.277  1.00  0.00      RA0  C
ATOM   4142  CB  GLN A 437     -47.738  34.091 -11.070  1.00  0.00      RA0  C
ATOM   4143  CG  GLN A 437     -46.224  34.109 -11.277  1.00  0.00      RA0  C
ATOM   4144  CD  GLN A 437     -45.742  35.541 -11.187  1.00  0.00      RA0  C
ATOM   4145  OE1 GLN A 437     -46.540  36.481 -11.130  1.00  0.00      RA0  O
ATOM   4146  NE2 GLN A 437     -44.402  35.648 -11.201  1.00  0.00      RA0  N
ATOM   4147 HE21 GLN A 437     -43.838  34.820 -11.258  1.00  0.00      RA0  H
ATOM   4148 HE22 GLN A 437     -43.907  36.516 -11.148  1.00  0.00      RA0  H
ATOM   4149  C   GLN A 437     -49.967  35.090 -11.839  1.00  0.00      RA0  C
ATOM   4150  O   GLN A 437     -50.044  36.300 -12.084  1.00  0.00      RA0  O
ATOM   4151  N   PRO A 438     -51.036  34.427 -11.253  1.00  0.00      RA0  N
ATOM   4152  CD  PRO A 438     -52.291  35.126 -11.217  1.00  0.00      RA0  C
ATOM   4153  CA  PRO A 438     -50.853  33.728  -9.953  1.00  0.00      RA0  C
ATOM   4154  CB  PRO A 438     -50.940  35.015  -9.151  1.00  0.00      RA0  C
ATOM   4155  CG  PRO A 438     -52.188  35.705  -9.785  1.00  0.00      RA0  C
ATOM   4156  C   PRO A 438     -51.966  32.807  -9.336  1.00  0.00      RA0  C
ATOM   4157  O   PRO A 438     -53.098  32.771  -9.770  1.00  0.00      RA0  O
ATOM   4158  N   ASN A 439     -51.581  32.042  -8.269  1.00  0.00      RA0  N
ATOM   4159  H   ASN A 439     -50.591  31.986  -8.143  1.00  0.00      RA0  H
ATOM   4160  CA  ASN A 439     -52.330  31.658  -7.051  1.00  0.00      RA0  C
ATOM   4161  CB  ASN A 439     -52.305  32.797  -6.023  1.00  0.00      RA0  C
ATOM   4162  CG  ASN A 439     -50.900  33.042  -5.517  1.00  0.00      RA0  C
ATOM   4163  OD1 ASN A 439     -49.928  32.991  -6.266  1.00  0.00      RA0  O
ATOM   4164  ND2 ASN A 439     -50.842  33.316  -4.201  1.00  0.00      RA0  N
ATOM   4165 HD21 ASN A 439     -51.673  33.362  -3.645  1.00  0.00      RA0  H
ATOM   4166 HD22 ASN A 439     -49.968  33.489  -3.743  1.00  0.00      RA0  H
ATOM   4167  C   ASN A 439     -53.769  31.059  -6.991  1.00  0.00      RA0  C
ATOM   4168  O   ASN A 439     -54.724  31.606  -7.525  1.00  0.00      RA0  O
ATOM   4169  N   GLY A 440     -53.977  29.971  -6.174  1.00  0.00      RA0  N
ATOM   4170  H   GLY A 440     -53.220  29.412  -5.838  1.00  0.00      RA0  H
ATOM   4171  CA  GLY A 440     -55.320  29.546  -5.709  1.00  0.00      RA0  C
ATOM   4172  C   GLY A 440     -55.383  28.262  -4.853  1.00  0.00      RA0  C
ATOM   4173  O   GLY A 440     -54.585  27.352  -5.041  1.00  0.00      RA0  O
ATOM   4174  N   ARG A 441     -56.331  28.166  -3.868  1.00  0.00      RA0  N
ATOM   4175  H   ARG A 441     -56.991  28.908  -3.717  1.00  0.00      RA0  H
ATOM   4176  CA  ARG A 441     -56.589  27.018  -2.973  1.00  0.00      RA0  C
ATOM   4177  CB  ARG A 441     -55.493  26.903  -1.902  1.00  0.00      RA0  C
ATOM   4178  CG  ARG A 441     -54.340  25.975  -2.290  1.00  0.00      RA0  C
ATOM   4179  CD  ARG A 441     -53.213  25.934  -1.259  1.00  0.00      RA0  C
ATOM   4180  NE  ARG A 441     -52.113  25.104  -1.747  1.00  0.00      RA0  N
ATOM   4181  HE  ARG A 441     -52.117  24.946  -2.742  1.00  0.00      RA0  H
ATOM   4182  CZ  ARG A 441     -51.163  24.655  -0.873  1.00  0.00      RA0  C
ATOM   4183  NH1 ARG A 441     -51.271  24.968   0.440  1.00  0.00      RA0  N
ATOM   4184 HH11 ARG A 441     -50.606  24.667   1.129  1.00  0.00      RA0  H
ATOM   4185 HH12 ARG A 441     -52.035  25.524   0.783  1.00  0.00      RA0  H
ATOM   4186  NH2 ARG A 441     -50.134  23.907  -1.334  1.00  0.00      RA0  N
ATOM   4187 HH21 ARG A 441     -49.408  23.551  -0.737  1.00  0.00      RA0  H
ATOM   4188 HH22 ARG A 441     -50.053  23.673  -2.308  1.00  0.00      RA0  H
ATOM   4189  C   ARG A 441     -57.970  27.237  -2.287  1.00  0.00      RA0  C
ATOM   4190  O   ARG A 441     -58.363  28.402  -2.372  1.00  0.00      RA0  O
ATOM   4191  N   PRO A 442     -58.765  26.385  -1.551  1.00  0.00      RA0  N
ATOM   4192  CD  PRO A 442     -59.089  26.822  -0.207  1.00  0.00      RA0  C
ATOM   4193  CA  PRO A 442     -58.918  24.915  -1.641  1.00  0.00      RA0  C
ATOM   4194  CB  PRO A 442     -58.045  24.599  -0.438  1.00  0.00      RA0  C
ATOM   4195  CG  PRO A 442     -58.511  25.648   0.609  1.00  0.00      RA0  C
ATOM   4196  C   PRO A 442     -60.369  24.421  -1.247  1.00  0.00      RA0  C
ATOM   4197  O   PRO A 442     -61.250  25.249  -1.054  1.00  0.00      RA0  O
ATOM   4198  N   VAL A 443     -60.605  23.069  -1.077  1.00  0.00      RA0  N
ATOM   4199  H   VAL A 443     -59.879  22.479  -1.421  1.00  0.00      RA0  H
ATOM   4200  CA  VAL A 443     -61.783  22.347  -0.484  1.00  0.00      RA0  C
ATOM   4201  CB  VAL A 443     -62.017  22.675   1.009  1.00  0.00      RA0  C
ATOM   4202  CG1 VAL A 443     -60.716  22.522   1.798  1.00  0.00      RA0  C
ATOM   4203  CG2 VAL A 443     -62.741  23.998   1.276  1.00  0.00      RA0  C
ATOM   4204  C   VAL A 443     -63.122  22.321  -1.318  1.00  0.00      RA0  C
ATOM   4205  O   VAL A 443     -63.366  23.223  -2.104  1.00  0.00      RA0  O
ATOM   4206  N   TYR A 444     -64.050  21.293  -1.323  1.00  0.00      RA0  N
ATOM   4207  H   TYR A 444     -64.638  21.233  -2.133  1.00  0.00      RA0  H
ATOM   4208  CA  TYR A 444     -64.578  20.385  -0.295  1.00  0.00      RA0  C
ATOM   4209  CB  TYR A 444     -65.291  21.248   0.749  1.00  0.00      RA0  C
ATOM   4210  CG  TYR A 444     -65.222  20.654   2.134  1.00  0.00      RA0  C
ATOM   4211  CD1 TYR A 444     -64.269  19.694   2.458  1.00  0.00      RA0  C
ATOM   4212  CE1 TYR A 444     -64.264  19.126   3.728  1.00  0.00      RA0  C
ATOM   4213  CD2 TYR A 444     -66.126  21.090   3.094  1.00  0.00      RA0  C
ATOM   4214  CE2 TYR A 444     -66.116  20.529   4.363  1.00  0.00      RA0  C
ATOM   4215  CZ  TYR A 444     -65.216  19.514   4.665  1.00  0.00      RA0  C
ATOM   4216  OH  TYR A 444     -65.306  18.865   5.885  1.00  0.00      RA0  O
ATOM   4217  HH  TYR A 444     -64.422  18.615   6.150  1.00  0.00      RA0  H
ATOM   4218  C   TYR A 444     -65.569  19.285  -0.821  1.00  0.00      RA0  C
ATOM   4219  O   TYR A 444     -66.449  19.600  -1.607  1.00  0.00      RA0  O
ATOM   4220  N   ARG A 445     -65.484  18.011  -0.293  1.00  0.00      RA0  N
ATOM   4221  H   ARG A 445     -64.621  17.805   0.161  1.00  0.00      RA0  H
ATOM   4222  CA  ARG A 445     -66.497  16.909  -0.303  1.00  0.00      RA0  C
ATOM   4223  CB  ARG A 445     -67.646  17.341   0.606  1.00  0.00      RA0  C
ATOM   4224  CG  ARG A 445     -67.213  17.366   2.071  1.00  0.00      RA0  C
ATOM   4225  CD  ARG A 445     -68.353  17.612   3.061  1.00  0.00      RA0  C
ATOM   4226  NE  ARG A 445     -67.798  17.787   4.402  1.00  0.00      RA0  N
ATOM   4227  HE  ARG A 445     -66.813  17.610   4.504  1.00  0.00      RA0  H
ATOM   4228  CZ  ARG A 445     -68.557  18.258   5.433  1.00  0.00      RA0  C
ATOM   4229  NH1 ARG A 445     -69.894  18.385   5.274  1.00  0.00      RA0  N
ATOM   4230 HH11 ARG A 445     -70.497  18.736   5.995  1.00  0.00      RA0  H
ATOM   4231 HH12 ARG A 445     -70.340  18.127   4.411  1.00  0.00      RA0  H
ATOM   4232  NH2 ARG A 445     -67.938  18.598   6.586  1.00  0.00      RA0  N
ATOM   4233 HH21 ARG A 445     -68.419  18.884   7.419  1.00  0.00      RA0  H
ATOM   4234 HH22 ARG A 445     -66.926  18.587   6.632  1.00  0.00      RA0  H
ATOM   4235  C   ARG A 445     -66.978  16.277  -1.647  1.00  0.00      RA0  C
ATOM   4236  O   ARG A 445     -66.688  16.813  -2.707  1.00  0.00      RA0  O
ATOM   4237  N   THR A 446     -67.654  15.078  -1.769  1.00  0.00      RA0  N
ATOM   4238  H   THR A 446     -67.784  14.770  -2.711  1.00  0.00      RA0  H
ATOM   4239  CA  THR A 446     -68.387  14.093  -0.915  1.00  0.00      RA0  C
ATOM   4240  CB  THR A 446     -69.782  14.711  -0.969  1.00  0.00      RA0  C
ATOM   4241  OG1 THR A 446     -69.702  15.802  -1.894  1.00  0.00      RA0  O
ATOM   4242  HG1 THR A 446     -70.588  16.065  -2.103  1.00  0.00      RA0  H
ATOM   4243  CG2 THR A 446     -70.325  15.236   0.365  1.00  0.00      RA0  C
ATOM   4244  C   THR A 446     -68.309  12.713  -1.665  1.00  0.00      RA0  C
ATOM   4245  O   THR A 446     -67.716  12.697  -2.734  1.00  0.00      RA0  O
ATOM   4246  N   SER A 447     -68.809  11.477  -1.292  1.00  0.00      RA0  N
ATOM   4247  H   SER A 447     -68.674  10.746  -1.964  1.00  0.00      RA0  H
ATOM   4248  CA  SER A 447     -69.542  10.854  -0.164  1.00  0.00      RA0  C
ATOM   4249  CB  SER A 447     -70.996  11.315  -0.146  1.00  0.00      RA0  C
ATOM   4250  OG  SER A 447     -71.136  12.455   0.697  1.00  0.00      RA0  O
ATOM   4251  HG  SER A 447     -72.070  12.590   0.802  1.00  0.00      RA0  H
ATOM   4252  C   SER A 447     -69.590   9.295  -0.223  1.00  0.00      RA0  C
ATOM   4253  O   SER A 447     -69.685   8.750  -1.308  1.00  0.00      RA0  O
ATOM   4254  N   GLY A 448     -69.673   8.594   0.955  1.00  0.00      RA0  N
ATOM   4255  H   GLY A 448     -69.391   9.091   1.772  1.00  0.00      RA0  H
ATOM   4256  CA  GLY A 448     -70.263   7.242   1.200  1.00  0.00      RA0  C
ATOM   4257  C   GLY A 448     -69.837   5.935   0.498  1.00  0.00      RA0  C
ATOM   4258  O   GLY A 448     -69.001   5.937  -0.397  1.00  0.00      RA0  O
ATOM   4259  N   SER A 449     -70.432   4.732   0.807  1.00  0.00      RA0  N
ATOM   4260  H   SER A 449     -70.431   4.011   0.111  1.00  0.00      RA0  H
ATOM   4261  CA  SER A 449     -70.941   4.133   2.070  1.00  0.00      RA0  C
ATOM   4262  CB  SER A 449     -72.274   4.752   2.520  1.00  0.00      RA0  C
ATOM   4263  OG  SER A 449     -72.068   6.027   3.138  1.00  0.00      RA0  O
ATOM   4264  HG  SER A 449     -72.927   6.348   3.385  1.00  0.00      RA0  H
ATOM   4265  C   SER A 449     -71.200   2.602   1.885  1.00  0.00      RA0  C
ATOM   4266  O   SER A 449     -71.276   2.156   0.747  1.00  0.00      RA0  O
ATOM   4267  N   PHE A 450     -71.364   1.790   2.985  1.00  0.00      RA0  N
ATOM   4268  H   PHE A 450     -71.148   2.210   3.864  1.00  0.00      RA0  H
ATOM   4269  CA  PHE A 450     -71.750   0.347   3.021  1.00  0.00      RA0  C
ATOM   4270  CB  PHE A 450     -73.124   0.141   2.371  1.00  0.00      RA0  C
ATOM   4271  CG  PHE A 450     -74.136   1.048   3.028  1.00  0.00      RA0  C
ATOM   4272  CD1 PHE A 450     -74.303   1.021   4.407  1.00  0.00      RA0  C
ATOM   4273  CD2 PHE A 450     -74.899   1.912   2.251  1.00  0.00      RA0  C
ATOM   4274  CE1 PHE A 450     -75.227   1.866   5.011  1.00  0.00      RA0  C
ATOM   4275  CE2 PHE A 450     -75.823   2.756   2.855  1.00  0.00      RA0  C
ATOM   4276  CZ  PHE A 450     -75.984   2.735   4.235  1.00  0.00      RA0  C
ATOM   4277  C   PHE A 450     -70.732  -0.711   2.484  1.00  0.00      RA0  C
ATOM   4278  O   PHE A 450     -69.921  -0.423   1.614  1.00  0.00      RA0  O
ATOM   4279  N   GLY A 451     -70.673  -2.010   2.940  1.00  0.00      RA0  N
ATOM   4280  H   GLY A 451     -70.113  -2.638   2.400  1.00  0.00      RA0  H
ATOM   4281  CA  GLY A 451     -71.275  -2.678   4.112  1.00  0.00      RA0  C
ATOM   4282  C   GLY A 451     -71.202  -4.221   4.199  1.00  0.00      RA0  C
ATOM   4283  O   GLY A 451     -71.837  -4.915   3.425  1.00  0.00      RA0  O
ATOM   4284  N   SER A 452     -70.490  -4.768   5.229  1.00  0.00      RA0  N
ATOM   4285  H   SER A 452     -69.976  -4.100   5.758  1.00  0.00      RA0  H
ATOM   4286  CA  SER A 452     -70.781  -6.006   6.004  1.00  0.00      RA0  C
ATOM   4287  CB  SER A 452     -71.956  -5.539   6.837  1.00  0.00      RA0  C
ATOM   4288  OG  SER A 452     -71.728  -4.133   7.039  1.00  0.00      RA0  O
ATOM   4289  HG  SER A 452     -72.552  -3.775   7.347  1.00  0.00      RA0  H
ATOM   4290  C   SER A 452     -70.877  -7.476   5.501  1.00  0.00      RA0  C
ATOM   4291  O   SER A 452     -71.797  -7.849   4.800  1.00  0.00      RA0  O
ATOM   4292  N   ARG A 453     -70.008  -8.378   6.070  1.00  0.00      RA0  N
ATOM   4293  H   ARG A 453     -69.087  -8.051   6.270  1.00  0.00      RA0  H
ATOM   4294  CA  ARG A 453     -70.348  -9.755   6.506  1.00  0.00      RA0  C
ATOM   4295  CB  ARG A 453     -71.729  -9.825   7.172  1.00  0.00      RA0  C
ATOM   4296  CG  ARG A 453     -71.796  -9.200   8.566  1.00  0.00      RA0  C
ATOM   4297  CD  ARG A 453     -73.205  -9.310   9.151  1.00  0.00      RA0  C
ATOM   4298  NE  ARG A 453     -73.259  -8.810  10.524  1.00  0.00      RA0  N
ATOM   4299  HE  ARG A 453     -72.497  -8.216  10.804  1.00  0.00      RA0  H
ATOM   4300  CZ  ARG A 453     -74.329  -9.151  11.304  1.00  0.00      RA0  C
ATOM   4301  NH1 ARG A 453     -75.298  -9.945  10.787  1.00  0.00      RA0  N
ATOM   4302 HH11 ARG A 453     -76.105 -10.231  11.311  1.00  0.00      RA0  H
ATOM   4303 HH12 ARG A 453     -75.248 -10.286   9.843  1.00  0.00      RA0  H
ATOM   4304  NH2 ARG A 453     -74.403  -8.694  12.576  1.00  0.00      RA0  N
ATOM   4305 HH21 ARG A 453     -75.167  -8.914  13.190  1.00  0.00      RA0  H
ATOM   4306 HH22 ARG A 453     -73.685  -8.107  12.965  1.00  0.00      RA0  H
ATOM   4307  C   ARG A 453     -70.177 -11.021   5.613  1.00  0.00      RA0  C
ATOM   4308  O   ARG A 453     -70.473 -11.048   4.428  1.00  0.00      RA0  O
ATOM   4309  N   GLY A 454     -69.751 -12.153   6.272  1.00  0.00      RA0  N
ATOM   4310  H   GLY A 454     -69.331 -12.036   7.169  1.00  0.00      RA0  H
ATOM   4311  CA  GLY A 454     -69.745 -13.544   5.759  1.00  0.00      RA0  C
ATOM   4312  C   GLY A 454     -68.427 -13.979   5.131  1.00  0.00      RA0  C
ATOM   4313  O   GLY A 454     -67.874 -13.249   4.323  1.00  0.00      RA0  O
ATOM   4314  N   SER A 455     -67.785 -15.152   5.394  1.00  0.00      RA0  N
ATOM   4315  H   SER A 455     -67.038 -15.275   4.747  1.00  0.00      RA0  H
ATOM   4316  CA  SER A 455     -67.935 -16.336   6.271  1.00  0.00      RA0  C
ATOM   4317  CB  SER A 455     -68.383 -15.916   7.671  1.00  0.00      RA0  C
ATOM   4318  OG  SER A 455     -67.765 -14.648   7.941  1.00  0.00      RA0  O
ATOM   4319  HG  SER A 455     -66.901 -14.683   7.551  1.00  0.00      RA0  H
ATOM   4320  C   SER A 455     -68.635 -17.563   5.678  1.00  0.00      RA0  C
ATOM   4321  O   SER A 455     -69.843 -17.548   5.509  1.00  0.00      RA0  O
ATOM   4322  N   ILE A 456     -67.874 -18.672   5.417  1.00  0.00      RA0  N
ATOM   4323  H   ILE A 456     -66.871 -18.659   5.398  1.00  0.00      RA0  H
ATOM   4324  CA  ILE A 456     -68.395 -20.045   5.338  1.00  0.00      RA0  C
ATOM   4325  CB  ILE A 456     -69.119 -20.244   3.996  1.00  0.00      RA0  C
ATOM   4326  CG2 ILE A 456     -68.136 -20.152   2.827  1.00  0.00      RA0  C
ATOM   4327  CG1 ILE A 456     -69.968 -21.517   3.962  1.00  0.00      RA0  C
ATOM   4328  CD1 ILE A 456     -70.726 -21.678   2.643  1.00  0.00      RA0  C
ATOM   4329  C   ILE A 456     -67.223 -21.040   5.511  1.00  0.00      RA0  C
ATOM   4330  O   ILE A 456     -66.067 -20.665   5.334  1.00  0.00      RA0  O
ATOM   4331  N   ARG A 457     -67.479 -22.321   5.899  1.00  0.00      RA0  N
ATOM   4332  H   ARG A 457     -68.419 -22.662   5.907  1.00  0.00      RA0  H
ATOM   4333  CA  ARG A 457     -66.472 -23.361   6.136  1.00  0.00      RA0  C
ATOM   4334  CB  ARG A 457     -66.412 -23.748   7.614  1.00  0.00      RA0  C
ATOM   4335  CG  ARG A 457     -65.918 -22.625   8.527  1.00  0.00      RA0  C
ATOM   4336  CD  ARG A 457     -65.826 -23.083   9.983  1.00  0.00      RA0  C
ATOM   4337  NE  ARG A 457     -65.293 -22.023  10.839  1.00  0.00      RA0  N
ATOM   4338  HE  ARG A 457     -64.800 -21.291  10.357  1.00  0.00      RA0  H
ATOM   4339  CZ  ARG A 457     -65.443 -22.127  12.194  1.00  0.00      RA0  C
ATOM   4340  NH1 ARG A 457     -66.112 -23.188  12.705  1.00  0.00      RA0  N
ATOM   4341 HH11 ARG A 457     -66.253 -23.321  13.690  1.00  0.00      RA0  H
ATOM   4342 HH12 ARG A 457     -66.500 -23.899  12.109  1.00  0.00      RA0  H
ATOM   4343  NH2 ARG A 457     -64.923 -21.172  12.999  1.00  0.00      RA0  N
ATOM   4344 HH21 ARG A 457     -65.006 -21.199  14.000  1.00  0.00      RA0  H
ATOM   4345 HH22 ARG A 457     -64.423 -20.385  12.621  1.00  0.00      RA0  H
ATOM   4346  C   ARG A 457     -66.715 -24.621   5.287  1.00  0.00      RA0  C
ATOM   4347  O   ARG A 457     -67.851 -24.945   4.973  1.00  0.00      RA0  O
ATOM   4348  N   THR A 458     -65.648 -25.428   5.041  1.00  0.00      RA0  N
ATOM   4349  H   THR A 458     -64.703 -25.113   5.116  1.00  0.00      RA0  H
ATOM   4350  CA  THR A 458     -65.729 -26.877   4.791  1.00  0.00      RA0  C
ATOM   4351  CB  THR A 458     -65.618 -26.954   3.284  1.00  0.00      RA0  C
ATOM   4352  OG1 THR A 458     -65.571 -25.602   2.798  1.00  0.00      RA0  O
ATOM   4353  HG1 THR A 458     -65.727 -25.645   1.864  1.00  0.00      RA0  H
ATOM   4354  CG2 THR A 458     -66.780 -27.723   2.653  1.00  0.00      RA0  C
ATOM   4355  C   THR A 458     -64.575 -27.556   5.545  1.00  0.00      RA0  C
ATOM   4356  O   THR A 458     -63.654 -26.875   5.990  1.00  0.00      RA0  O
ATOM   4357  N   GLY A 459     -64.593 -28.905   5.756  1.00  0.00      RA0  N
ATOM   4358  H   GLY A 459     -65.358 -29.499   5.497  1.00  0.00      RA0  H
ATOM   4359  CA  GLY A 459     -63.492 -29.637   6.411  1.00  0.00      RA0  C
ATOM   4360  C   GLY A 459     -63.909 -31.005   6.935  1.00  0.00      RA0  C
ATOM   4361  O   GLY A 459     -65.033 -31.419   6.672  1.00  0.00      RA0  O
ATOM   4362  N   VAL A 460     -63.010 -31.695   7.710  1.00  0.00      RA0  N
ATOM   4363  H   VAL A 460     -62.073 -31.355   7.691  1.00  0.00      RA0  H
ATOM   4364  CA  VAL A 460     -63.255 -32.932   8.500  1.00  0.00      RA0  C
ATOM   4365  CB  VAL A 460     -64.567 -32.740   9.296  1.00  0.00      RA0  C
ATOM   4366  CG1 VAL A 460     -65.210 -34.015   9.840  1.00  0.00      RA0  C
ATOM   4367  CG2 VAL A 460     -64.338 -31.702  10.396  1.00  0.00      RA0  C
ATOM   4368  C   VAL A 460     -63.224 -34.232   7.649  1.00  0.00      RA0  C
ATOM   4369  O   VAL A 460     -63.626 -34.125   6.491  1.00  0.00      RA0  O
ATOM   4370  N   PRO A 461     -62.744 -35.464   8.021  1.00  0.00      RA0  N
ATOM   4371  CD  PRO A 461     -62.681 -36.523   7.016  1.00  0.00      RA0  C
ATOM   4372  CA  PRO A 461     -62.450 -35.999   9.369  1.00  0.00      RA0  C
ATOM   4373  CB  PRO A 461     -63.058 -37.395   9.210  1.00  0.00      RA0  C
ATOM   4374  CG  PRO A 461     -62.623 -37.825   7.811  1.00  0.00      RA0  C
ATOM   4375  C   PRO A 461     -60.933 -36.056   9.638  1.00  0.00      RA0  C
ATOM   4376  O   PRO A 461     -60.168 -35.869   8.690  1.00  0.00      RA0  O
ATOM   4377  N   LEU A 462     -60.344 -36.178  10.859  1.00  0.00      RA0  N
ATOM   4378  H   LEU A 462     -59.390 -35.891  10.830  1.00  0.00      RA0  H
ATOM   4379  CA  LEU A 462     -60.624 -36.902  12.113  1.00  0.00      RA0  C
ATOM   4380  CB  LEU A 462     -62.081 -36.923  12.593  1.00  0.00      RA0  C
ATOM   4381  CG  LEU A 462     -62.578 -35.539  13.017  1.00  0.00      RA0  C
ATOM   4382  CD1 LEU A 462     -64.052 -35.565  13.422  1.00  0.00      RA0  C
ATOM   4383  CD2 LEU A 462     -61.693 -34.931  14.107  1.00  0.00      RA0  C
ATOM   4384  C   LEU A 462     -59.991 -38.291  12.198  1.00  0.00      RA0  C
ATOM   4385  O   LEU A 462     -60.495 -39.230  11.623  1.00  0.00      RA0  O
ATOM   4386  N   GLU A 463     -58.940 -38.420  13.058  1.00  0.00      RA0  N
ATOM   4387  H   GLU A 463     -58.409 -37.642  13.395  1.00  0.00      RA0  H
ATOM   4388  CA  GLU A 463     -58.887 -39.516  14.026  1.00  0.00      RA0  C
ATOM   4389  CB  GLU A 463     -58.294 -40.824  13.504  1.00  0.00      RA0  C
ATOM   4390  CG  GLU A 463     -59.371 -41.917  13.568  1.00  0.00      RA0  C
ATOM   4391  CD  GLU A 463     -60.080 -41.865  14.914  1.00  0.00      RA0  C
ATOM   4392  OE1 GLU A 463     -61.219 -41.409  14.972  1.00  0.00      RA0  O
ATOM   4393  OE2 GLU A 463     -59.490 -42.251  15.919  1.00  0.00      RA0  O
ATOM   4394  C   GLU A 463     -58.173 -39.004  15.285  1.00  0.00      RA0  C
ATOM   4395  O   GLU A 463     -57.769 -37.847  15.322  1.00  0.00      RA0  O
ATOM   4396  N   ASN A 464     -58.072 -39.810  16.375  1.00  0.00      RA0  N
ATOM   4397  H   ASN A 464     -58.242 -40.794  16.268  1.00  0.00      RA0  H
ATOM   4398  CA  ASN A 464     -57.871 -39.309  17.738  1.00  0.00      RA0  C
ATOM   4399  CB  ASN A 464     -59.043 -39.712  18.639  1.00  0.00      RA0  C
ATOM   4400  CG  ASN A 464     -60.338 -39.064  18.205  1.00  0.00      RA0  C
ATOM   4401  OD1 ASN A 464     -60.718 -38.003  18.695  1.00  0.00      RA0  O
ATOM   4402  ND2 ASN A 464     -61.010 -39.771  17.279  1.00  0.00      RA0  N
ATOM   4403 HD21 ASN A 464     -60.652 -40.623  16.864  1.00  0.00      RA0  H
ATOM   4404 HD22 ASN A 464     -61.894 -39.533  16.881  1.00  0.00      RA0  H
ATOM   4405  C   ASN A 464     -56.593 -39.781  18.450  1.00  0.00      RA0  C
ATOM   4406  O   ASN A 464     -56.124 -40.894  18.239  1.00  0.00      RA0  O
ATOM   4407  N   GLY A 465     -56.053 -38.972  19.407  1.00  0.00      RA0  N
ATOM   4408  H   GLY A 465     -56.373 -38.033  19.524  1.00  0.00      RA0  H
ATOM   4409  CA  GLY A 465     -55.037 -39.476  20.343  1.00  0.00      RA0  C
ATOM   4410  C   GLY A 465     -54.147 -38.470  21.050  1.00  0.00      RA0  C
ATOM   4411  O   GLY A 465     -53.160 -38.009  20.497  1.00  0.00      RA0  O
ATOM   4412  N   ASP A 466     -54.450 -38.192  22.341  1.00  0.00      RA0  N
ATOM   4413  H   ASP A 466     -55.287 -38.533  22.772  1.00  0.00      RA0  H
ATOM   4414  CA  ASP A 466     -53.573 -37.546  23.310  1.00  0.00      RA0  C
ATOM   4415  CB  ASP A 466     -53.717 -36.020  23.266  1.00  0.00      RA0  C
ATOM   4416  CG  ASP A 466     -52.575 -35.405  24.050  1.00  0.00      RA0  C
ATOM   4417  OD1 ASP A 466     -51.426 -35.743  23.781  1.00  0.00      RA0  O
ATOM   4418  OD2 ASP A 466     -52.830 -34.629  24.968  1.00  0.00      RA0  O
ATOM   4419  C   ASP A 466     -54.033 -38.163  24.650  1.00  0.00      RA0  C
ATOM   4420  O   ASP A 466     -55.219 -38.506  24.709  1.00  0.00      RA0  O
ATOM   4421  N   PRO A 467     -53.202 -38.451  25.675  1.00  0.00      RA0  N
ATOM   4422  CD  PRO A 467     -53.326 -39.657  26.463  1.00  0.00      RA0  C
ATOM   4423  CA  PRO A 467     -52.675 -37.382  26.508  1.00  0.00      RA0  C
ATOM   4424  CB  PRO A 467     -53.607 -37.578  27.704  1.00  0.00      RA0  C
ATOM   4425  CG  PRO A 467     -53.824 -39.106  27.806  1.00  0.00      RA0  C
ATOM   4426  C   PRO A 467     -51.219 -37.533  26.937  1.00  0.00      RA0  C
ATOM   4427  O   PRO A 467     -50.892 -38.276  27.843  1.00  0.00      RA0  O
ATOM   4428  N   GLY A 468     -50.368 -36.652  26.377  1.00  0.00      RA0  N
ATOM   4429  H   GLY A 468     -50.661 -36.241  25.508  1.00  0.00      RA0  H
ATOM   4430  CA  GLY A 468     -49.371 -35.948  27.175  1.00  0.00      RA0  C
ATOM   4431  C   GLY A 468     -48.024 -36.542  27.550  1.00  0.00      RA0  C
ATOM   4432  O   GLY A 468     -47.821 -37.722  27.773  1.00  0.00      RA0  O
ATOM   4433  N   GLY A 469     -47.046 -35.621  27.744  1.00  0.00      RA0  N
ATOM   4434  H   GLY A 469     -47.188 -34.712  27.357  1.00  0.00      RA0  H
ATOM   4435  CA  GLY A 469     -45.902 -35.887  28.616  1.00  0.00      RA0  C
ATOM   4436  C   GLY A 469     -44.533 -36.076  28.022  1.00  0.00      RA0  C
ATOM   4437  O   GLY A 469     -43.925 -37.116  28.229  1.00  0.00      RA0  O
ATOM   4438  N   ARG A 470     -43.941 -35.045  27.367  1.00  0.00      RA0  N
ATOM   4439  H   ARG A 470     -44.444 -34.226  27.096  1.00  0.00      RA0  H
ATOM   4440  CA  ARG A 470     -42.510 -35.120  27.080  1.00  0.00      RA0  C
ATOM   4441  CB  ARG A 470     -42.235 -35.987  25.841  1.00  0.00      RA0  C
ATOM   4442  CG  ARG A 470     -41.781 -37.416  26.143  1.00  0.00      RA0  C
ATOM   4443  CD  ARG A 470     -41.753 -38.309  24.906  1.00  0.00      RA0  C
ATOM   4444  NE  ARG A 470     -41.594 -39.706  25.303  1.00  0.00      RA0  N
ATOM   4445  HE  ARG A 470     -41.932 -39.914  26.229  1.00  0.00      RA0  H
ATOM   4446  CZ  ARG A 470     -41.101 -40.610  24.407  1.00  0.00      RA0  C
ATOM   4447  NH1 ARG A 470     -40.723 -40.183  23.180  1.00  0.00      RA0  N
ATOM   4448 HH11 ARG A 470     -40.352 -40.798  22.477  1.00  0.00      RA0  H
ATOM   4449 HH12 ARG A 470     -40.801 -39.216  22.918  1.00  0.00      RA0  H
ATOM   4450  NH2 ARG A 470     -41.002 -41.912  24.763  1.00  0.00      RA0  N
ATOM   4451 HH21 ARG A 470     -40.646 -42.621  24.147  1.00  0.00      RA0  H
ATOM   4452 HH22 ARG A 470     -41.288 -42.224  25.675  1.00  0.00      RA0  H
ATOM   4453  C   ARG A 470     -41.825 -33.782  26.808  1.00  0.00      RA0  C
ATOM   4454  O   ARG A 470     -41.024 -33.656  25.891  1.00  0.00      RA0  O
ATOM   4455  N   LEU A 471     -42.098 -32.736  27.621  1.00  0.00      RA0  N
ATOM   4456  H   LEU A 471     -42.657 -32.859  28.440  1.00  0.00      RA0  H
ATOM   4457  CA  LEU A 471     -41.511 -31.417  27.407  1.00  0.00      RA0  C
ATOM   4458  CB  LEU A 471     -42.603 -30.402  27.066  1.00  0.00      RA0  C
ATOM   4459  CG  LEU A 471     -43.367 -30.736  25.783  1.00  0.00      RA0  C
ATOM   4460  CD1 LEU A 471     -44.578 -29.822  25.591  1.00  0.00      RA0  C
ATOM   4461  CD2 LEU A 471     -42.452 -30.737  24.557  1.00  0.00      RA0  C
ATOM   4462  C   LEU A 471     -40.688 -30.912  28.599  1.00  0.00      RA0  C
ATOM   4463  O   LEU A 471     -40.506 -29.717  28.800  1.00  0.00      RA0  O
ATOM   4464  N   SER A 472     -40.151 -31.825  29.437  1.00  0.00      RA0  N
ATOM   4465  H   SER A 472     -40.349 -32.797  29.328  1.00  0.00      RA0  H
ATOM   4466  CA  SER A 472     -39.329 -31.482  30.591  1.00  0.00      RA0  C
ATOM   4467  CB  SER A 472     -40.040 -32.273  31.663  1.00  0.00      RA0  C
ATOM   4468  OG  SER A 472     -41.227 -32.775  31.018  1.00  0.00      RA0  O
ATOM   4469  HG  SER A 472     -41.818 -33.006  31.726  1.00  0.00      RA0  H
ATOM   4470  C   SER A 472     -37.844 -31.795  30.395  1.00  0.00      RA0  C
ATOM   4471  O   SER A 472     -36.979 -31.246  31.065  1.00  0.00      RA0  O
ATOM   4472  N   THR A 473     -37.478 -32.640  29.408  1.00  0.00      RA0  N
ATOM   4473  H   THR A 473     -38.158 -32.933  28.737  1.00  0.00      RA0  H
ATOM   4474  CA  THR A 473     -36.237 -33.424  29.468  1.00  0.00      RA0  C
ATOM   4475  CB  THR A 473     -36.631 -34.680  28.719  1.00  0.00      RA0  C
ATOM   4476  OG1 THR A 473     -38.063 -34.771  28.798  1.00  0.00      RA0  O
ATOM   4477  HG1 THR A 473     -38.301 -35.629  28.464  1.00  0.00      RA0  H
ATOM   4478  CG2 THR A 473     -35.955 -35.941  29.263  1.00  0.00      RA0  C
ATOM   4479  C   THR A 473     -34.993 -32.712  28.952  1.00  0.00      RA0  C
ATOM   4480  O   THR A 473     -33.921 -33.301  28.806  1.00  0.00      RA0  O
ATOM   4481  N   ILE A 474     -35.092 -31.397  28.688  1.00  0.00      RA0  N
ATOM   4482  H   ILE A 474     -35.968 -30.958  28.886  1.00  0.00      RA0  H
ATOM   4483  CA  ILE A 474     -33.980 -30.561  28.256  1.00  0.00      RA0  C
ATOM   4484  CB  ILE A 474     -34.347 -29.842  26.956  1.00  0.00      RA0  C
ATOM   4485  CG2 ILE A 474     -33.184 -28.993  26.437  1.00  0.00      RA0  C
ATOM   4486  CG1 ILE A 474     -34.843 -30.840  25.908  1.00  0.00      RA0  C
ATOM   4487  CD1 ILE A 474     -35.316 -30.155  24.626  1.00  0.00      RA0  C
ATOM   4488  C   ILE A 474     -33.618 -29.557  29.339  1.00  0.00      RA0  C
ATOM   4489  O   ILE A 474     -32.446 -29.289  29.583  1.00  0.00      RA0  O
ATOM   4490  N   ALA A 475     -34.612 -29.026  30.086  1.00  0.00      RA0  N
ATOM   4491  H   ALA A 475     -35.556 -29.309  29.928  1.00  0.00      RA0  H
ATOM   4492  CA  ALA A 475     -34.391 -28.084  31.167  1.00  0.00      RA0  C
ATOM   4493  CB  ALA A 475     -35.727 -27.563  31.698  1.00  0.00      RA0  C
ATOM   4494  C   ALA A 475     -33.594 -28.667  32.330  1.00  0.00      RA0  C
ATOM   4495  O   ALA A 475     -32.783 -28.002  32.963  1.00  0.00      RA0  O
ATOM   4496  N   GLU A 476     -33.825 -29.959  32.627  1.00  0.00      RA0  N
ATOM   4497  H   GLU A 476     -34.489 -30.460  32.074  1.00  0.00      RA0  H
ATOM   4498  CA  GLU A 476     -33.254 -30.618  33.780  1.00  0.00      RA0  C
ATOM   4499  CB  GLU A 476     -34.152 -31.798  34.152  1.00  0.00      RA0  C
ATOM   4500  CG  GLU A 476     -34.608 -31.770  35.613  1.00  0.00      RA0  C
ATOM   4501  CD  GLU A 476     -33.459 -32.179  36.506  1.00  0.00      RA0  C
ATOM   4502  OE1 GLU A 476     -33.319 -31.651  37.606  1.00  0.00      RA0  O
ATOM   4503  OE2 GLU A 476     -32.705 -33.061  36.118  1.00  0.00      RA0  O
ATOM   4504  C   GLU A 476     -31.786 -31.004  33.641  1.00  0.00      RA0  C
ATOM   4505  O   GLU A 476     -31.062 -31.144  34.629  1.00  0.00      RA0  O
ATOM   4506  N   LYS A 477     -31.260 -31.103  32.402  1.00  0.00      RA0  N
ATOM   4507  H   LYS A 477     -31.807 -30.776  31.633  1.00  0.00      RA0  H
ATOM   4508  CA  LYS A 477     -29.879 -31.492  32.169  1.00  0.00      RA0  C
ATOM   4509  CB  LYS A 477     -29.678 -32.082  30.775  1.00  0.00      RA0  C
ATOM   4510  CG  LYS A 477     -30.504 -33.326  30.457  1.00  0.00      RA0  C
ATOM   4511  CD  LYS A 477     -29.936 -34.013  29.213  1.00  0.00      RA0  C
ATOM   4512  CE  LYS A 477     -30.718 -35.250  28.777  1.00  0.00      RA0  C
ATOM   4513  NZ  LYS A 477     -32.014 -34.837  28.226  1.00  0.00      RA0  N
ATOM   4514  HZ1 LYS A 477     -32.573 -35.667  27.953  1.00  0.00      RA0  H
ATOM   4515  HZ2 LYS A 477     -32.557 -34.287  28.927  1.00  0.00      RA0  H
ATOM   4516  HZ3 LYS A 477     -31.875 -34.224  27.400  1.00  0.00      RA0  H
ATOM   4517  C   LYS A 477     -28.873 -30.363  32.342  1.00  0.00      RA0  C
ATOM   4518  O   LYS A 477     -27.681 -30.619  32.463  1.00  0.00      RA0  O
ATOM   4519  N   LEU A 478     -29.315 -29.090  32.420  1.00  0.00      RA0  N
ATOM   4520  H   LEU A 478     -30.296 -28.895  32.422  1.00  0.00      RA0  H
ATOM   4521  CA  LEU A 478     -28.399 -27.972  32.591  1.00  0.00      RA0  C
ATOM   4522  CB  LEU A 478     -28.894 -26.793  31.756  1.00  0.00      RA0  C
ATOM   4523  CG  LEU A 478     -29.156 -27.184  30.299  1.00  0.00      RA0  C
ATOM   4524  CD1 LEU A 478     -29.896 -26.083  29.539  1.00  0.00      RA0  C
ATOM   4525  CD2 LEU A 478     -27.877 -27.622  29.582  1.00  0.00      RA0  C
ATOM   4526  C   LEU A 478     -28.206 -27.551  34.049  1.00  0.00      RA0  C
ATOM   4527  O   LEU A 478     -27.436 -26.648  34.347  1.00  0.00      RA0  O
ATOM   4528  N   ARG A 479     -28.860 -28.223  35.025  1.00  0.00      RA0  N
ATOM   4529  H   ARG A 479     -29.389 -29.042  34.799  1.00  0.00      RA0  H
ATOM   4530  CA  ARG A 479     -28.837 -27.770  36.411  1.00  0.00      RA0  C
ATOM   4531  CB  ARG A 479     -30.272 -28.063  36.843  1.00  0.00      RA0  C
ATOM   4532  CG  ARG A 479     -30.848 -27.630  38.185  1.00  0.00      RA0  C
ATOM   4533  CD  ARG A 479     -32.253 -28.232  38.240  1.00  0.00      RA0  C
ATOM   4534  NE  ARG A 479     -33.021 -27.797  39.401  1.00  0.00      RA0  N
ATOM   4535  HE  ARG A 479     -32.714 -26.944  39.835  1.00  0.00      RA0  H
ATOM   4536  CZ  ARG A 479     -34.143 -28.515  39.706  1.00  0.00      RA0  C
ATOM   4537  NH1 ARG A 479     -34.410 -29.656  39.030  1.00  0.00      RA0  N
ATOM   4538 HH11 ARG A 479     -35.236 -30.208  39.163  1.00  0.00      RA0  H
ATOM   4539 HH12 ARG A 479     -33.781 -30.053  38.339  1.00  0.00      RA0  H
ATOM   4540  NH2 ARG A 479     -34.971 -28.073  40.680  1.00  0.00      RA0  N
ATOM   4541 HH21 ARG A 479     -35.805 -28.569  40.941  1.00  0.00      RA0  H
ATOM   4542 HH22 ARG A 479     -34.782 -27.224  41.181  1.00  0.00      RA0  H
ATOM   4543  C   ARG A 479     -27.811 -28.477  37.303  1.00  0.00      RA0  C
ATOM   4544  O   ARG A 479     -27.716 -28.207  38.498  1.00  0.00      RA0  O
ATOM   4545  N   ARG A 480     -26.984 -29.393  36.753  1.00  0.00      RA0  N
ATOM   4546  H   ARG A 480     -27.010 -29.549  35.766  1.00  0.00      RA0  H
ATOM   4547  CA  ARG A 480     -26.042 -30.163  37.552  1.00  0.00      RA0  C
ATOM   4548  CB  ARG A 480     -26.465 -31.631  37.433  1.00  0.00      RA0  C
ATOM   4549  CG  ARG A 480     -27.984 -31.786  37.577  1.00  0.00      RA0  C
ATOM   4550  CD  ARG A 480     -28.548 -33.097  37.026  1.00  0.00      RA0  C
ATOM   4551  NE  ARG A 480     -29.995 -33.164  37.231  1.00  0.00      RA0  N
ATOM   4552  HE  ARG A 480     -30.616 -32.679  36.588  1.00  0.00      RA0  H
ATOM   4553  CZ  ARG A 480     -30.491 -33.852  38.300  1.00  0.00      RA0  C
ATOM   4554  NH1 ARG A 480     -29.643 -34.537  39.101  1.00  0.00      RA0  N
ATOM   4555 HH11 ARG A 480     -29.960 -35.058  39.897  1.00  0.00      RA0  H
ATOM   4556 HH12 ARG A 480     -28.657 -34.549  38.916  1.00  0.00      RA0  H
ATOM   4557  NH2 ARG A 480     -31.815 -33.839  38.540  1.00  0.00      RA0  N
ATOM   4558 HH21 ARG A 480     -32.284 -34.314  39.283  1.00  0.00      RA0  H
ATOM   4559 HH22 ARG A 480     -32.407 -33.303  37.905  1.00  0.00      RA0  H
ATOM   4560  C   ARG A 480     -24.574 -30.000  37.156  1.00  0.00      RA0  C
ATOM   4561  O   ARG A 480     -23.729 -30.759  37.602  1.00  0.00      RA0  O
ATOM   4562  N   GLY A 481     -24.209 -29.002  36.317  1.00  0.00      RA0  N
ATOM   4563  H   GLY A 481     -24.860 -28.287  36.067  1.00  0.00      RA0  H
ATOM   4564  CA  GLY A 481     -22.835 -28.906  35.819  1.00  0.00      RA0  C
ATOM   4565  C   GLY A 481     -21.813 -28.161  36.644  1.00  0.00      RA0  C
ATOM   4566  O   GLY A 481     -20.621 -28.300  36.436  1.00  0.00      RA0  O
ATOM   4567  N   THR A 482     -22.251 -27.310  37.588  1.00  0.00      RA0  N
ATOM   4568  H   THR A 482     -23.223 -27.219  37.787  1.00  0.00      RA0  H
ATOM   4569  CA  THR A 482     -21.394 -26.212  38.038  1.00  0.00      RA0  C
ATOM   4570  CB  THR A 482     -22.254 -25.027  37.676  1.00  0.00      RA0  C
ATOM   4571  OG1 THR A 482     -23.314 -25.545  36.849  1.00  0.00      RA0  O
ATOM   4572  HG1 THR A 482     -23.778 -24.788  36.510  1.00  0.00      RA0  H
ATOM   4573  CG2 THR A 482     -21.476 -23.921  36.961  1.00  0.00      RA0  C
ATOM   4574  C   THR A 482     -21.004 -26.305  39.501  1.00  0.00      RA0  C
ATOM   4575  O   THR A 482     -21.248 -25.407  40.301  1.00  0.00      RA0  O
ATOM   4576  N   LYS A 483     -20.335 -27.406  39.895  1.00  0.00      RA0  N
ATOM   4577  H   LYS A 483     -20.191 -28.152  39.241  1.00  0.00      RA0  H
ATOM   4578  CA  LYS A 483     -19.758 -27.529  41.226  1.00  0.00      RA0  C
ATOM   4579  CB  LYS A 483     -20.732 -28.184  42.216  1.00  0.00      RA0  C
ATOM   4580  CG  LYS A 483     -21.910 -27.316  42.662  1.00  0.00      RA0  C
ATOM   4581  CD  LYS A 483     -22.845 -28.027  43.636  1.00  0.00      RA0  C
ATOM   4582  CE  LYS A 483     -24.009 -27.129  44.056  1.00  0.00      RA0  C
ATOM   4583  NZ  LYS A 483     -24.870 -27.856  44.999  1.00  0.00      RA0  N
ATOM   4584  HZ1 LYS A 483     -25.660 -27.245  45.286  1.00  0.00      RA0  H
ATOM   4585  HZ2 LYS A 483     -25.239 -28.712  44.537  1.00  0.00      RA0  H
ATOM   4586  HZ3 LYS A 483     -24.315 -28.125  45.837  1.00  0.00      RA0  H
ATOM   4587  C   LYS A 483     -18.492 -28.375  41.216  1.00  0.00      RA0  C
ATOM   4588  O   LYS A 483     -18.561 -29.523  41.640  1.00  0.00      RA0  O
ATOM   4589  N   LYS A 484     -17.321 -27.808  40.789  1.00  0.00      RA0  N
ATOM   4590  H   LYS A 484     -17.364 -26.921  40.331  1.00  0.00      RA0  H
ATOM   4591  CA  LYS A 484     -15.984 -28.377  41.046  1.00  0.00      RA0  C
ATOM   4592  CB  LYS A 484     -15.881 -29.821  40.544  1.00  0.00      RA0  C
ATOM   4593  CG  LYS A 484     -15.195 -30.764  41.532  1.00  0.00      RA0  C
ATOM   4594  CD  LYS A 484     -15.239 -32.208  41.036  1.00  0.00      RA0  C
ATOM   4595  CE  LYS A 484     -14.621 -33.191  42.029  1.00  0.00      RA0  C
ATOM   4596  NZ  LYS A 484     -14.766 -34.553  41.498  1.00  0.00      RA0  N
ATOM   4597  HZ1 LYS A 484     -14.355 -35.233  42.168  1.00  0.00      RA0  H
ATOM   4598  HZ2 LYS A 484     -15.776 -34.761  41.362  1.00  0.00      RA0  H
ATOM   4599  HZ3 LYS A 484     -14.273 -34.620  40.585  1.00  0.00      RA0  H
ATOM   4600  C   LYS A 484     -14.763 -27.627  40.467  1.00  0.00      RA0  C
ATOM   4601  O   LYS A 484     -13.794 -28.247  40.052  1.00  0.00      RA0  O
ATOM   4602  N   VAL A 485     -14.722 -26.266  40.458  1.00  0.00      RA0  N
ATOM   4603  H   VAL A 485     -15.487 -25.700  40.761  1.00  0.00      RA0  H
ATOM   4604  CA  VAL A 485     -13.482 -25.561  40.089  1.00  0.00      RA0  C
ATOM   4605  CB  VAL A 485     -13.491 -25.076  38.625  1.00  0.00      RA0  C
ATOM   4606  CG1 VAL A 485     -12.053 -24.896  38.125  1.00  0.00      RA0  C
ATOM   4607  CG2 VAL A 485     -14.299 -25.964  37.674  1.00  0.00      RA0  C
ATOM   4608  C   VAL A 485     -13.235 -24.359  41.007  1.00  0.00      RA0  C
ATOM   4609  O   VAL A 485     -13.073 -23.230  40.564  1.00  0.00      RA0  O
ATOM   4610  N   LEU A 486     -13.180 -24.572  42.342  1.00  0.00      RA0  N
ATOM   4611  H   LEU A 486     -13.359 -25.473  42.735  1.00  0.00      RA0  H
ATOM   4612  CA  LEU A 486     -12.732 -23.526  43.255  1.00  0.00      RA0  C
ATOM   4613  CB  LEU A 486     -13.888 -22.608  43.675  1.00  0.00      RA0  C
ATOM   4614  CG  LEU A 486     -14.126 -21.391  42.780  1.00  0.00      RA0  C
ATOM   4615  CD1 LEU A 486     -15.376 -20.615  43.197  1.00  0.00      RA0  C
ATOM   4616  CD2 LEU A 486     -12.890 -20.494  42.704  1.00  0.00      RA0  C
ATOM   4617  C   LEU A 486     -12.144 -24.109  44.538  1.00  0.00      RA0  C
ATOM   4618  O   LEU A 486     -12.757 -24.057  45.592  1.00  0.00      RA0  O
ATOM   4619  N   GLN A 487     -10.901 -24.640  44.463  1.00  0.00      RA0  N
ATOM   4620  H   GLN A 487     -10.456 -24.797  43.581  1.00  0.00      RA0  H
ATOM   4621  CA  GLN A 487     -10.071 -24.883  45.638  1.00  0.00      RA0  C
ATOM   4622  CB  GLN A 487     -10.694 -25.925  46.569  1.00  0.00      RA0  C
ATOM   4623  CG  GLN A 487     -10.047 -25.958  47.951  1.00  0.00      RA0  C
ATOM   4624  CD  GLN A 487     -10.846 -26.890  48.836  1.00  0.00      RA0  C
ATOM   4625  OE1 GLN A 487     -10.337 -27.862  49.380  1.00  0.00      RA0  O
ATOM   4626  NE2 GLN A 487     -12.139 -26.536  48.950  1.00  0.00      RA0  N
ATOM   4627 HE21 GLN A 487     -12.506 -25.731  48.479  1.00  0.00      RA0  H
ATOM   4628 HE22 GLN A 487     -12.766 -27.075  49.512  1.00  0.00      RA0  H
ATOM   4629  C   GLN A 487      -8.688 -25.377  45.237  1.00  0.00      RA0  C
ATOM   4630  O   GLN A 487      -8.526 -26.525  44.852  1.00  0.00      RA0  O
ATOM   4631  N   PHE A 488      -7.652 -24.512  45.360  1.00  0.00      RA0  N
ATOM   4632  H   PHE A 488      -7.803 -23.549  45.582  1.00  0.00      RA0  H
ATOM   4633  CA  PHE A 488      -6.263 -24.943  45.260  1.00  0.00      RA0  C
ATOM   4634  CB  PHE A 488      -5.868 -25.229  43.809  1.00  0.00      RA0  C
ATOM   4635  CG  PHE A 488      -5.591 -26.705  43.658  1.00  0.00      RA0  C
ATOM   4636  CD1 PHE A 488      -4.860 -27.374  44.632  1.00  0.00      RA0  C
ATOM   4637  CD2 PHE A 488      -6.068 -27.393  42.549  1.00  0.00      RA0  C
ATOM   4638  CE1 PHE A 488      -4.608 -28.734  44.499  1.00  0.00      RA0  C
ATOM   4639  CE2 PHE A 488      -5.816 -28.753  42.416  1.00  0.00      RA0  C
ATOM   4640  CZ  PHE A 488      -5.087 -29.423  43.391  1.00  0.00      RA0  C
ATOM   4641  C   PHE A 488      -5.308 -23.893  45.834  1.00  0.00      RA0  C
ATOM   4642  O   PHE A 488      -4.790 -23.043  45.122  1.00  0.00      RA0  O
ATOM   4643  N   SER A 489      -5.041 -23.915  47.162  1.00  0.00      RA0  N
ATOM   4644  H   SER A 489      -5.528 -24.484  47.827  1.00  0.00      RA0  H
ATOM   4645  CA  SER A 489      -3.832 -23.287  47.694  1.00  0.00      RA0  C
ATOM   4646  CB  SER A 489      -4.059 -21.777  47.869  1.00  0.00      RA0  C
ATOM   4647  OG  SER A 489      -3.870 -21.052  46.651  1.00  0.00      RA0  O
ATOM   4648  HG  SER A 489      -4.188 -21.596  45.937  1.00  0.00      RA0  H
ATOM   4649  C   SER A 489      -3.494 -23.875  49.060  1.00  0.00      RA0  C
ATOM   4650  O   SER A 489      -4.381 -24.146  49.855  1.00  0.00      RA0  O
ATOM   4651  N   LYS A 490      -2.182 -24.031  49.347  1.00  0.00      RA0  N
ATOM   4652  H   LYS A 490      -1.541 -23.935  48.587  1.00  0.00      RA0  H
ATOM   4653  CA  LYS A 490      -1.600 -24.283  50.661  1.00  0.00      RA0  C
ATOM   4654  CB  LYS A 490      -2.088 -23.258  51.695  1.00  0.00      RA0  C
ATOM   4655  CG  LYS A 490      -1.816 -21.805  51.301  1.00  0.00      RA0  C
ATOM   4656  CD  LYS A 490      -2.441 -20.824  52.292  1.00  0.00      RA0  C
ATOM   4657  CE  LYS A 490      -2.241 -19.364  51.884  1.00  0.00      RA0  C
ATOM   4658  NZ  LYS A 490      -2.910 -18.492  52.860  1.00  0.00      RA0  N
ATOM   4659  HZ1 LYS A 490      -2.782 -17.498  52.583  1.00  0.00      RA0  H
ATOM   4660  HZ2 LYS A 490      -3.925 -18.718  52.886  1.00  0.00      RA0  H
ATOM   4661  HZ3 LYS A 490      -2.498 -18.646  53.803  1.00  0.00      RA0  H
ATOM   4662  C   LYS A 490      -1.557 -25.672  51.315  1.00  0.00      RA0  C
ATOM   4663  O   LYS A 490      -2.173 -25.939  52.327  1.00  0.00      RA0  O
ATOM   4664  N   SER A 491      -0.630 -26.510  50.790  1.00  0.00      RA0  N
ATOM   4665  H   SER A 491      -0.455 -26.464  49.813  1.00  0.00      RA0  H
ATOM   4666  CA  SER A 491       0.472 -27.032  51.605  1.00  0.00      RA0  C
ATOM   4667  CB  SER A 491       0.931 -25.910  52.542  1.00  0.00      RA0  C
ATOM   4668  OG  SER A 491       1.164 -24.736  51.747  1.00  0.00      RA0  O
ATOM   4669  HG  SER A 491       1.748 -24.192  52.261  1.00  0.00      RA0  H
ATOM   4670  C   SER A 491       0.319 -28.391  52.296  1.00  0.00      RA0  C
ATOM   4671  O   SER A 491      -0.799 -28.792  52.603  1.00  0.00      RA0  O
ATOM   4672  N   PRO A 492       1.397 -29.162  52.566  1.00  0.00      RA0  N
ATOM   4673  CD  PRO A 492       2.763 -28.903  52.128  1.00  0.00      RA0  C
ATOM   4674  CA  PRO A 492       1.221 -30.563  52.958  1.00  0.00      RA0  C
ATOM   4675  CB  PRO A 492       2.043 -31.208  51.847  1.00  0.00      RA0  C
ATOM   4676  CG  PRO A 492       3.275 -30.293  51.728  1.00  0.00      RA0  C
ATOM   4677  C   PRO A 492       1.798 -30.913  54.326  1.00  0.00      RA0  C
ATOM   4678  O   PRO A 492       2.635 -30.190  54.866  1.00  0.00      RA0  O
ATOM   4679  N   SER A 493       1.379 -32.065  54.895  1.00  0.00      RA0  N
ATOM   4680  H   SER A 493       0.583 -32.562  54.556  1.00  0.00      RA0  H
ATOM   4681  CA  SER A 493       2.006 -32.649  56.071  1.00  0.00      RA0  C
ATOM   4682  CB  SER A 493       1.313 -31.913  57.204  1.00  0.00      RA0  C
ATOM   4683  OG  SER A 493       0.106 -31.372  56.645  1.00  0.00      RA0  O
ATOM   4684  HG  SER A 493      -0.502 -32.100  56.601  1.00  0.00      RA0  H
ATOM   4685  C   SER A 493       1.824 -34.172  56.084  1.00  0.00      RA0  C
ATOM   4686  O   SER A 493       0.717 -34.672  56.082  1.00  0.00      RA0  O
ATOM   4687  N   THR A 494       2.952 -34.935  56.002  1.00  0.00      RA0  N
ATOM   4688  H   THR A 494       3.733 -34.432  55.646  1.00  0.00      RA0  H
ATOM   4689  CA  THR A 494       3.341 -36.058  56.882  1.00  0.00      RA0  C
ATOM   4690  CB  THR A 494       4.030 -35.372  58.066  1.00  0.00      RA0  C
ATOM   4691  OG1 THR A 494       3.334 -34.165  58.391  1.00  0.00      RA0  O
ATOM   4692  HG1 THR A 494       2.510 -34.454  58.771  1.00  0.00      RA0  H
ATOM   4693  CG2 THR A 494       5.488 -35.041  57.738  1.00  0.00      RA0  C
ATOM   4694  C   THR A 494       2.319 -37.149  57.292  1.00  0.00      RA0  C
ATOM   4695  O   THR A 494       1.224 -36.863  57.734  1.00  0.00      RA0  O
ATOM   4696  N   SER A 495       2.580 -38.490  57.216  1.00  0.00      RA0  N
ATOM   4697  H   SER A 495       1.778 -39.063  57.392  1.00  0.00      RA0  H
ATOM   4698  CA  SER A 495       3.748 -39.342  56.969  1.00  0.00      RA0  C
ATOM   4699  CB  SER A 495       4.859 -38.889  57.913  1.00  0.00      RA0  C
ATOM   4700  OG  SER A 495       4.266 -38.197  59.018  1.00  0.00      RA0  O
ATOM   4701  HG  SER A 495       3.517 -38.708  59.306  1.00  0.00      RA0  H
ATOM   4702  C   SER A 495       3.266 -40.774  57.311  1.00  0.00      RA0  C
ATOM   4703  O   SER A 495       2.043 -40.890  57.334  1.00  0.00      RA0  O
ATOM   4704  N   PRO A 496       3.955 -41.898  57.628  1.00  0.00      RA0  N
ATOM   4705  CD  PRO A 496       3.571 -42.539  58.878  1.00  0.00      RA0  C
ATOM   4706  CA  PRO A 496       5.281 -42.371  57.200  1.00  0.00      RA0  C
ATOM   4707  CB  PRO A 496       5.983 -42.239  58.546  1.00  0.00      RA0  C
ATOM   4708  CG  PRO A 496       4.934 -42.750  59.561  1.00  0.00      RA0  C
ATOM   4709  C   PRO A 496       5.276 -43.882  56.844  1.00  0.00      RA0  C
ATOM   4710  O   PRO A 496       4.271 -44.543  57.067  1.00  0.00      RA0  O
ATOM   4711  N   THR A 497       6.437 -44.416  56.349  1.00  0.00      RA0  N
ATOM   4712  H   THR A 497       7.070 -43.829  55.846  1.00  0.00      RA0  H
ATOM   4713  CA  THR A 497       6.984 -45.794  56.504  1.00  0.00      RA0  C
ATOM   4714  CB  THR A 497       5.933 -46.925  56.638  1.00  0.00      RA0  C
ATOM   4715  OG1 THR A 497       4.806 -46.738  55.776  1.00  0.00      RA0  O
ATOM   4716  HG1 THR A 497       4.260 -46.067  56.172  1.00  0.00      RA0  H
ATOM   4717  CG2 THR A 497       5.513 -47.176  58.091  1.00  0.00      RA0  C
ATOM   4718  C   THR A 497       7.962 -46.113  55.368  1.00  0.00      RA0  C
ATOM   4719  O   THR A 497       7.750 -45.695  54.236  1.00  0.00      RA0  O
ATOM   4720  N   LYS A 498       9.115 -46.815  55.578  1.00  0.00      RA0  N
ATOM   4721  H   LYS A 498       9.741 -46.941  54.804  1.00  0.00      RA0  H
ATOM   4722  CA  LYS A 498       9.737 -47.334  56.796  1.00  0.00      RA0  C
ATOM   4723  CB  LYS A 498       9.122 -48.719  57.056  1.00  0.00      RA0  C
ATOM   4724  CG  LYS A 498       9.416 -49.423  58.383  1.00  0.00      RA0  C
ATOM   4725  CD  LYS A 498       8.960 -50.882  58.335  1.00  0.00      RA0  C
ATOM   4726  CE  LYS A 498       9.354 -51.681  59.578  1.00  0.00      RA0  C
ATOM   4727  NZ  LYS A 498       8.967 -53.086  59.389  1.00  0.00      RA0  N
ATOM   4728  HZ1 LYS A 498       9.232 -53.638  60.230  1.00  0.00      RA0  H
ATOM   4729  HZ2 LYS A 498       7.939 -53.149  59.241  1.00  0.00      RA0  H
ATOM   4730  HZ3 LYS A 498       9.460 -53.467  58.556  1.00  0.00      RA0  H
ATOM   4731  C   LYS A 498      11.256 -47.460  56.587  1.00  0.00      RA0  C
ATOM   4732  O   LYS A 498      11.720 -47.340  55.460  1.00  0.00      RA0  O
ATOM   4733  N   THR A 499      12.015 -47.751  57.687  1.00  0.00      RA0  N
ATOM   4734  H   THR A 499      11.576 -47.660  58.574  1.00  0.00      RA0  H
ATOM   4735  CA  THR A 499      13.436 -48.160  57.717  1.00  0.00      RA0  C
ATOM   4736  CB  THR A 499      13.576 -49.445  56.872  1.00  0.00      RA0  C
ATOM   4737  OG1 THR A 499      12.292 -49.866  56.385  1.00  0.00      RA0  O
ATOM   4738  HG1 THR A 499      12.160 -49.320  55.611  1.00  0.00      RA0  H
ATOM   4739  CG2 THR A 499      14.154 -50.592  57.707  1.00  0.00      RA0  C
ATOM   4740  C   THR A 499      14.421 -47.006  57.442  1.00  0.00      RA0  C
ATOM   4741  O   THR A 499      14.075 -46.024  56.795  1.00  0.00      RA0  O
ATOM   4742  N   SER A 500      15.676 -46.964  57.958  1.00  0.00      RA0  N
ATOM   4743  H   SER A 500      16.164 -46.091  57.918  1.00  0.00      RA0  H
ATOM   4744  CA  SER A 500      16.513 -47.925  58.675  1.00  0.00      RA0  C
ATOM   4745  CB  SER A 500      17.263 -48.679  57.584  1.00  0.00      RA0  C
ATOM   4746  OG  SER A 500      16.479 -48.593  56.387  1.00  0.00      RA0  O
ATOM   4747  HG  SER A 500      16.626 -47.724  56.029  1.00  0.00      RA0  H
ATOM   4748  C   SER A 500      17.507 -47.216  59.616  1.00  0.00      RA0  C
ATOM   4749  O   SER A 500      17.350 -46.042  59.911  1.00  0.00      RA0  O
ATOM   4750  N   THR A 501      18.514 -47.968  60.158  1.00  0.00      RA0  N
ATOM   4751  H   THR A 501      18.426 -48.959  60.091  1.00  0.00      RA0  H
ATOM   4752  CA  THR A 501      19.870 -47.549  60.598  1.00  0.00      RA0  C
ATOM   4753  CB  THR A 501      20.779 -48.566  59.934  1.00  0.00      RA0  C
ATOM   4754  OG1 THR A 501      20.028 -49.782  59.770  1.00  0.00      RA0  O
ATOM   4755  HG1 THR A 501      20.636 -50.417  59.411  1.00  0.00      RA0  H
ATOM   4756  CG2 THR A 501      22.076 -48.805  60.711  1.00  0.00      RA0  C
ATOM   4757  C   THR A 501      20.306 -46.080  60.357  1.00  0.00      RA0  C
ATOM   4758  O   THR A 501      20.228 -45.581  59.243  1.00  0.00      RA0  O
ATOM   4759  N   GLY A 502      20.800 -45.257  61.325  1.00  0.00      RA0  N
ATOM   4760  H   GLY A 502      21.058 -44.344  61.008  1.00  0.00      RA0  H
ATOM   4761  CA  GLY A 502      21.278 -45.426  62.706  1.00  0.00      RA0  C
ATOM   4762  C   GLY A 502      22.509 -44.540  62.883  1.00  0.00      RA0  C
ATOM   4763  O   GLY A 502      23.146 -44.211  61.891  1.00  0.00      RA0  O
ATOM   4764  N   SER A 503      22.935 -44.054  64.076  1.00  0.00      RA0  N
ATOM   4765  H   SER A 503      23.781 -43.519  64.078  1.00  0.00      RA0  H
ATOM   4766  CA  SER A 503      22.493 -44.238  65.462  1.00  0.00      RA0  C
ATOM   4767  CB  SER A 503      22.406 -45.731  65.789  1.00  0.00      RA0  C
ATOM   4768  OG  SER A 503      23.230 -46.435  64.852  1.00  0.00      RA0  O
ATOM   4769  HG  SER A 503      24.106 -46.072  64.953  1.00  0.00      RA0  H
ATOM   4770  C   SER A 503      23.538 -43.632  66.417  1.00  0.00      RA0  C
ATOM   4771  O   SER A 503      24.726 -43.869  66.249  1.00  0.00      RA0  O
ATOM   4772  N   VAL A 504      23.102 -42.821  67.437  1.00  0.00      RA0  N
ATOM   4773  H   VAL A 504      22.139 -42.565  67.424  1.00  0.00      RA0  H
ATOM   4774  CA  VAL A 504      23.948 -42.181  68.475  1.00  0.00      RA0  C
ATOM   4775  CB  VAL A 504      24.797 -43.295  69.139  1.00  0.00      RA0  C
ATOM   4776  CG1 VAL A 504      25.744 -42.854  70.247  1.00  0.00      RA0  C
ATOM   4777  CG2 VAL A 504      23.859 -44.380  69.679  1.00  0.00      RA0  C
ATOM   4778  C   VAL A 504      24.739 -40.960  67.926  1.00  0.00      RA0  C
ATOM   4779  O   VAL A 504      25.254 -41.008  66.816  1.00  0.00      RA0  O
ATOM   4780  N   SER A 505      24.875 -39.764  68.571  1.00  0.00      RA0  N
ATOM   4781  H   SER A 505      25.290 -39.038  68.025  1.00  0.00      RA0  H
ATOM   4782  CA  SER A 505      24.494 -39.179  69.865  1.00  0.00      RA0  C
ATOM   4783  CB  SER A 505      25.744 -39.300  70.717  1.00  0.00      RA0  C
ATOM   4784  OG  SER A 505      26.710 -40.001  69.923  1.00  0.00      RA0  O
ATOM   4785  HG  SER A 505      27.012 -39.404  69.251  1.00  0.00      RA0  H
ATOM   4786  C   SER A 505      24.096 -37.694  69.713  1.00  0.00      RA0  C
ATOM   4787  O   SER A 505      24.228 -37.087  68.663  1.00  0.00      RA0  O
ATOM   4788  N   ALA A 506      23.555 -37.086  70.803  1.00  0.00      RA0  N
ATOM   4789  H   ALA A 506      23.574 -37.597  71.660  1.00  0.00      RA0  H
ATOM   4790  CA  ALA A 506      23.249 -35.666  70.958  1.00  0.00      RA0  C
ATOM   4791  CB  ALA A 506      22.035 -35.539  71.886  1.00  0.00      RA0  C
ATOM   4792  C   ALA A 506      24.478 -34.901  71.517  1.00  0.00      RA0  C
ATOM   4793  O   ALA A 506      25.334 -35.605  72.057  1.00  0.00      RA0  O
ATOM   4794  N   PRO A 507      24.684 -33.552  71.420  1.00  0.00      RA0  N
ATOM   4795  CD  PRO A 507      26.011 -33.010  71.626  1.00  0.00      RA0  C
ATOM   4796  CA  PRO A 507      23.690 -32.591  71.915  1.00  0.00      RA0  C
ATOM   4797  CB  PRO A 507      24.314 -32.417  73.291  1.00  0.00      RA0  C
ATOM   4798  CG  PRO A 507      25.817 -32.255  72.953  1.00  0.00      RA0  C
ATOM   4799  C   PRO A 507      23.688 -31.206  71.238  1.00  0.00      RA0  C
ATOM   4800  O   PRO A 507      24.405 -30.976  70.274  1.00  0.00      RA0  O
ATOM   4801  N   ASP A 508      22.849 -30.288  71.790  1.00  0.00      RA0  N
ATOM   4802  H   ASP A 508      22.231 -30.623  72.496  1.00  0.00      RA0  H
ATOM   4803  CA  ASP A 508      22.817 -28.837  71.598  1.00  0.00      RA0  C
ATOM   4804  CB  ASP A 508      24.066 -28.084  72.100  1.00  0.00      RA0  C
ATOM   4805  CG  ASP A 508      23.752 -26.586  72.082  1.00  0.00      RA0  C
ATOM   4806  OD1 ASP A 508      22.818 -26.173  72.767  1.00  0.00      RA0  O
ATOM   4807  OD2 ASP A 508      24.328 -25.842  71.289  1.00  0.00      RA0  O
ATOM   4808  C   ASP A 508      22.420 -28.265  70.215  1.00  0.00      RA0  C
ATOM   4809  O   ASP A 508      22.646 -28.830  69.154  1.00  0.00      RA0  O
ATOM   4810  N   ARG A 509      21.761 -27.080  70.238  1.00  0.00      RA0  N
ATOM   4811  H   ARG A 509      21.704 -26.632  71.134  1.00  0.00      RA0  H
ATOM   4812  CA  ARG A 509      21.345 -26.337  69.068  1.00  0.00      RA0  C
ATOM   4813  CB  ARG A 509      19.967 -26.803  68.571  1.00  0.00      RA0  C
ATOM   4814  CG  ARG A 509      20.040 -28.119  67.797  1.00  0.00      RA0  C
ATOM   4815  CD  ARG A 509      18.711 -28.788  67.468  1.00  0.00      RA0  C
ATOM   4816  NE  ARG A 509      18.984 -30.110  66.906  1.00  0.00      RA0  N
ATOM   4817  HE  ARG A 509      19.965 -30.337  66.865  1.00  0.00      RA0  H
ATOM   4818  CZ  ARG A 509      17.958 -30.928  66.529  1.00  0.00      RA0  C
ATOM   4819  NH1 ARG A 509      16.683 -30.495  66.664  1.00  0.00      RA0  N
ATOM   4820 HH11 ARG A 509      15.887 -31.049  66.402  1.00  0.00      RA0  H
ATOM   4821 HH12 ARG A 509      16.482 -29.586  67.041  1.00  0.00      RA0  H
ATOM   4822  NH2 ARG A 509      18.237 -32.155  66.029  1.00  0.00      RA0  N
ATOM   4823 HH21 ARG A 509      17.526 -32.800  65.733  1.00  0.00      RA0  H
ATOM   4824 HH22 ARG A 509      19.187 -32.473  65.934  1.00  0.00      RA0  H
ATOM   4825  C   ARG A 509      21.314 -24.817  69.259  1.00  0.00      RA0  C
ATOM   4826  O   ARG A 509      21.002 -24.103  68.298  1.00  0.00      RA0  O
ATOM   4827  N   ASP A 510      21.704 -24.254  70.429  1.00  0.00      RA0  N
ATOM   4828  H   ASP A 510      22.200 -24.810  71.110  1.00  0.00      RA0  H
ATOM   4829  CA  ASP A 510      21.567 -22.818  70.676  1.00  0.00      RA0  C
ATOM   4830  CB  ASP A 510      21.235 -22.453  72.123  1.00  0.00      RA0  C
ATOM   4831  CG  ASP A 510      20.320 -21.243  72.034  1.00  0.00      RA0  C
ATOM   4832  OD1 ASP A 510      20.065 -20.779  70.927  1.00  0.00      RA0  O
ATOM   4833  OD2 ASP A 510      19.899 -20.690  73.044  1.00  0.00      RA0  O
ATOM   4834  C   ASP A 510      22.649 -21.963  70.015  1.00  0.00      RA0  C
ATOM   4835  O   ASP A 510      22.575 -20.734  69.936  1.00  0.00      RA0  O
ATOM   4836  N   ALA A 511      23.687 -22.611  69.463  1.00  0.00      RA0  N
ATOM   4837  H   ALA A 511      23.767 -23.590  69.669  1.00  0.00      RA0  H
ATOM   4838  CA  ALA A 511      24.677 -21.983  68.616  1.00  0.00      RA0  C
ATOM   4839  CB  ALA A 511      25.779 -22.982  68.260  1.00  0.00      RA0  C
ATOM   4840  C   ALA A 511      24.116 -21.386  67.320  1.00  0.00      RA0  C
ATOM   4841  O   ALA A 511      24.519 -20.307  66.884  1.00  0.00      RA0  O
ATOM   4842  N   LYS A 512      23.151 -22.068  66.661  1.00  0.00      RA0  N
ATOM   4843  H   LYS A 512      22.698 -22.827  67.134  1.00  0.00      RA0  H
ATOM   4844  CA  LYS A 512      22.793 -21.761  65.286  1.00  0.00      RA0  C
ATOM   4845  CB  LYS A 512      22.163 -22.977  64.597  1.00  0.00      RA0  C
ATOM   4846  CG  LYS A 512      22.221 -22.839  63.072  1.00  0.00      RA0  C
ATOM   4847  CD  LYS A 512      21.588 -23.989  62.290  1.00  0.00      RA0  C
ATOM   4848  CE  LYS A 512      21.688 -23.739  60.782  1.00  0.00      RA0  C
ATOM   4849  NZ  LYS A 512      21.082 -24.855  60.042  1.00  0.00      RA0  N
ATOM   4850  HZ1 LYS A 512      21.166 -24.675  59.021  1.00  0.00      RA0  H
ATOM   4851  HZ2 LYS A 512      21.578 -25.738  60.278  1.00  0.00      RA0  H
ATOM   4852  HZ3 LYS A 512      20.078 -24.937  60.296  1.00  0.00      RA0  H
ATOM   4853  C   LYS A 512      21.940 -20.508  65.104  1.00  0.00      RA0  C
ATOM   4854  O   LYS A 512      21.897 -19.912  64.030  1.00  0.00      RA0  O
ATOM   4855  N   ARG A 513      21.301 -20.014  66.182  1.00  0.00      RA0  N
ATOM   4856  H   ARG A 513      21.414 -20.483  67.058  1.00  0.00      RA0  H
ATOM   4857  CA  ARG A 513      20.581 -18.756  66.153  1.00  0.00      RA0  C
ATOM   4858  CB  ARG A 513      19.625 -18.682  67.347  1.00  0.00      RA0  C
ATOM   4859  CG  ARG A 513      18.615 -19.822  67.515  1.00  0.00      RA0  C
ATOM   4860  CD  ARG A 513      17.849 -19.656  68.834  1.00  0.00      RA0  C
ATOM   4861  NE  ARG A 513      16.767 -20.630  68.990  1.00  0.00      RA0  N
ATOM   4862  HE  ARG A 513      16.185 -20.753  68.181  1.00  0.00      RA0  H
ATOM   4863  CZ  ARG A 513      16.549 -21.197  70.221  1.00  0.00      RA0  C
ATOM   4864  NH1 ARG A 513      17.428 -21.000  71.224  1.00  0.00      RA0  N
ATOM   4865 HH11 ARG A 513      17.324 -21.314  72.171  1.00  0.00      RA0  H
ATOM   4866 HH12 ARG A 513      18.321 -20.543  71.075  1.00  0.00      RA0  H
ATOM   4867  NH2 ARG A 513      15.447 -21.956  70.418  1.00  0.00      RA0  N
ATOM   4868 HH21 ARG A 513      15.263 -22.398  71.300  1.00  0.00      RA0  H
ATOM   4869 HH22 ARG A 513      14.775 -22.106  69.689  1.00  0.00      RA0  H
ATOM   4870  C   ARG A 513      21.492 -17.535  66.236  1.00  0.00      RA0  C
ATOM   4871  O   ARG A 513      21.058 -16.416  65.981  1.00  0.00      RA0  O
ATOM   4872  N   ARG A 514      22.785 -17.707  66.589  1.00  0.00      RA0  N
ATOM   4873  H   ARG A 514      23.180 -18.625  66.663  1.00  0.00      RA0  H
ATOM   4874  CA  ARG A 514      23.658 -16.577  66.844  1.00  0.00      RA0  C
ATOM   4875  CB  ARG A 514      24.546 -16.916  68.036  1.00  0.00      RA0  C
ATOM   4876  CG  ARG A 514      24.175 -16.113  69.281  1.00  0.00      RA0  C
ATOM   4877  CD  ARG A 514      24.551 -16.849  70.566  1.00  0.00      RA0  C
ATOM   4878  NE  ARG A 514      23.661 -17.992  70.763  1.00  0.00      RA0  N
ATOM   4879  HE  ARG A 514      23.670 -18.748  70.095  1.00  0.00      RA0  H
ATOM   4880  CZ  ARG A 514      22.787 -17.988  71.809  1.00  0.00      RA0  C
ATOM   4881  NH1 ARG A 514      22.839 -17.006  72.736  1.00  0.00      RA0  N
ATOM   4882 HH11 ARG A 514      22.203 -16.987  73.513  1.00  0.00      RA0  H
ATOM   4883 HH12 ARG A 514      23.515 -16.267  72.682  1.00  0.00      RA0  H
ATOM   4884  NH2 ARG A 514      21.880 -18.969  71.893  1.00  0.00      RA0  N
ATOM   4885 HH21 ARG A 514      21.203 -19.126  72.628  1.00  0.00      RA0  H
ATOM   4886 HH22 ARG A 514      21.797 -19.685  71.177  1.00  0.00      RA0  H
ATOM   4887  C   ARG A 514      24.482 -16.151  65.627  1.00  0.00      RA0  C
ATOM   4888  O   ARG A 514      25.100 -15.091  65.631  1.00  0.00      RA0  O
ATOM   4889  N   TRP A 515      24.476 -16.941  64.528  1.00  0.00      RA0  N
ATOM   4890  H   TRP A 515      23.894 -17.752  64.516  1.00  0.00      RA0  H
ATOM   4891  CA  TRP A 515      25.287 -16.640  63.356  1.00  0.00      RA0  C
ATOM   4892  CB  TRP A 515      25.917 -17.917  62.795  1.00  0.00      RA0  C
ATOM   4893  CG  TRP A 515      27.070 -17.552  61.889  1.00  0.00      RA0  C
ATOM   4894  CD2 TRP A 515      27.062 -17.350  60.459  1.00  0.00      RA0  C
ATOM   4895  CE2 TRP A 515      28.377 -17.004  60.068  1.00  0.00      RA0  C
ATOM   4896  CE3 TRP A 515      26.061 -17.430  59.499  1.00  0.00      RA0  C
ATOM   4897  CD1 TRP A 515      28.396 -17.318  62.281  1.00  0.00      RA0  C
ATOM   4898  NE1 TRP A 515      29.171 -16.995  61.211  1.00  0.00      RA0  N
ATOM   4899  HE1 TRP A 515      30.129 -16.793  61.243  1.00  0.00      RA0  H
ATOM   4900  CZ2 TRP A 515      28.652 -16.747  58.730  1.00  0.00      RA0  C
ATOM   4901  CZ3 TRP A 515      26.349 -17.171  58.164  1.00  0.00      RA0  C
ATOM   4902  CH2 TRP A 515      27.640 -16.830  57.781  1.00  0.00      RA0  C
ATOM   4903  C   TRP A 515      24.520 -15.894  62.273  1.00  0.00      RA0  C
ATOM   4904  O   TRP A 515      25.074 -15.092  61.531  1.00  0.00      RA0  O
ATOM   4905  N   LEU A 516      23.183 -16.068  62.205  1.00  0.00      RA0  N
ATOM   4906  H   LEU A 516      22.713 -16.603  62.905  1.00  0.00      RA0  H
ATOM   4907  CA  LEU A 516      22.377 -15.459  61.156  1.00  0.00      RA0  C
ATOM   4908  CB  LEU A 516      21.203 -16.380  60.830  1.00  0.00      RA0  C
ATOM   4909  CG  LEU A 516      21.651 -17.793  60.454  1.00  0.00      RA0  C
ATOM   4910  CD1 LEU A 516      20.486 -18.783  60.457  1.00  0.00      RA0  C
ATOM   4911  CD2 LEU A 516      22.418 -17.812  59.130  1.00  0.00      RA0  C
ATOM   4912  C   LEU A 516      21.869 -14.080  61.545  1.00  0.00      RA0  C
ATOM   4913  O   LEU A 516      21.096 -13.460  60.825  1.00  0.00      RA0  O
ATOM   4914  N   ARG A 517      22.334 -13.539  62.685  1.00  0.00      RA0  N
ATOM   4915  H   ARG A 517      23.029 -14.015  63.218  1.00  0.00      RA0  H
ATOM   4916  CA  ARG A 517      21.974 -12.210  63.130  1.00  0.00      RA0  C
ATOM   4917  CB  ARG A 517      21.172 -12.257  64.430  1.00  0.00      RA0  C
ATOM   4918  CG  ARG A 517      19.904 -11.387  64.437  1.00  0.00      RA0  C
ATOM   4919  CD  ARG A 517      20.097  -9.869  64.573  1.00  0.00      RA0  C
ATOM   4920  NE  ARG A 517      20.576  -9.222  63.349  1.00  0.00      RA0  N
ATOM   4921  HE  ARG A 517      21.473  -9.499  62.960  1.00  0.00      RA0  H
ATOM   4922  CZ  ARG A 517      19.848  -8.202  62.813  1.00  0.00      RA0  C
ATOM   4923  NH1 ARG A 517      18.635  -7.907  63.334  1.00  0.00      RA0  N
ATOM   4924 HH11 ARG A 517      18.067  -7.164  62.971  1.00  0.00      RA0  H
ATOM   4925 HH12 ARG A 517      18.264  -8.435  64.103  1.00  0.00      RA0  H
ATOM   4926  NH2 ARG A 517      20.349  -7.500  61.780  1.00  0.00      RA0  N
ATOM   4927 HH21 ARG A 517      19.901  -6.738  61.313  1.00  0.00      RA0  H
ATOM   4928 HH22 ARG A 517      21.263  -7.758  61.423  1.00  0.00      RA0  H
ATOM   4929  C   ARG A 517      23.201 -11.313  63.207  1.00  0.00      RA0  C
ATOM   4930  O   ARG A 517      23.186 -10.279  63.867  1.00  0.00      RA0  O
ATOM   4931  N   LYS A 518      24.311 -11.689  62.532  1.00  0.00      RA0  N
ATOM   4932  H   LYS A 518      24.260 -12.433  61.865  1.00  0.00      RA0  H
ATOM   4933  CA  LYS A 518      25.539 -10.920  62.605  1.00  0.00      RA0  C
ATOM   4934  CB  LYS A 518      26.461 -11.525  63.663  1.00  0.00      RA0  C
ATOM   4935  CG  LYS A 518      27.474 -10.517  64.202  1.00  0.00      RA0  C
ATOM   4936  CD  LYS A 518      28.457 -11.159  65.175  1.00  0.00      RA0  C
ATOM   4937  CE  LYS A 518      29.502 -10.159  65.665  1.00  0.00      RA0  C
ATOM   4938  NZ  LYS A 518      30.438 -10.853  66.557  1.00  0.00      RA0  N
ATOM   4939  HZ1 LYS A 518      31.156 -10.182  66.896  1.00  0.00      RA0  H
ATOM   4940  HZ2 LYS A 518      29.913 -11.246  67.364  1.00  0.00      RA0  H
ATOM   4941  HZ3 LYS A 518      30.897 -11.624  66.032  1.00  0.00      RA0  H
ATOM   4942  C   LYS A 518      26.218 -10.815  61.246  1.00  0.00      RA0  C
ATOM   4943  O   LYS A 518      27.437 -10.893  61.123  1.00  0.00      RA0  O
ATOM   4944  N   LYS A 519      25.430 -10.600  60.170  1.00  0.00      RA0  N
ATOM   4945  H   LYS A 519      24.429 -10.582  60.272  1.00  0.00      RA0  H
ATOM   4946  CA  LYS A 519      26.008 -10.303  58.868  1.00  0.00      RA0  C
ATOM   4947  CB  LYS A 519      26.057 -11.602  58.067  1.00  0.00      RA0  C
ATOM   4948  CG  LYS A 519      27.166 -11.649  57.019  1.00  0.00      RA0  C
ATOM   4949  CD  LYS A 519      27.185 -13.003  56.319  1.00  0.00      RA0  C
ATOM   4950  CE  LYS A 519      28.302 -13.114  55.287  1.00  0.00      RA0  C
ATOM   4951  NZ  LYS A 519      28.253 -14.456  54.693  1.00  0.00      RA0  N
ATOM   4952  HZ1 LYS A 519      29.014 -14.554  53.991  1.00  0.00      RA0  H
ATOM   4953  HZ2 LYS A 519      28.373 -15.164  55.445  1.00  0.00      RA0  H
ATOM   4954  HZ3 LYS A 519      27.330 -14.590  54.234  1.00  0.00      RA0  H
ATOM   4955  C   LYS A 519      25.232  -9.206  58.142  1.00  0.00      RA0  C
ATOM   4956  O   LYS A 519      25.300  -9.065  56.925  1.00  0.00      RA0  O
ATOM   4957  N   GLU A 520      24.508  -8.362  58.905  1.00  0.00      RA0  N
ATOM   4958  H   GLU A 520      24.423  -8.502  59.896  1.00  0.00      RA0  H
ATOM   4959  CA  GLU A 520      23.790  -7.210  58.385  1.00  0.00      RA0  C
ATOM   4960  CB  GLU A 520      22.280  -7.478  58.542  1.00  0.00      RA0  C
ATOM   4961  CG  GLU A 520      21.820  -8.939  58.773  1.00  0.00      RA0  C
ATOM   4962  CD  GLU A 520      22.289  -9.522  60.105  1.00  0.00      RA0  C
ATOM   4963  OE1 GLU A 520      22.592  -8.771  61.025  1.00  0.00      RA0  O
ATOM   4964  OE2 GLU A 520      22.447 -10.730  60.200  1.00  0.00      RA0  O
ATOM   4965  C   GLU A 520      24.124  -6.001  59.250  1.00  0.00      RA0  C
ATOM   4966  O   GLU A 520      23.274  -5.316  59.813  1.00  0.00      RA0  O
ATOM   4967  N   SER A 521      25.432  -5.712  59.372  1.00  0.00      RA0  N
ATOM   4968  H   SER A 521      26.141  -6.290  58.968  1.00  0.00      RA0  H
ATOM   4969  CA  SER A 521      25.943  -4.567  60.101  1.00  0.00      RA0  C
ATOM   4970  CB  SER A 521      25.750  -4.951  61.561  1.00  0.00      RA0  C
ATOM   4971  OG  SER A 521      25.812  -6.383  61.619  1.00  0.00      RA0  O
ATOM   4972  HG  SER A 521      26.620  -6.615  61.172  1.00  0.00      RA0  H
ATOM   4973  C   SER A 521      27.405  -4.443  59.719  1.00  0.00      RA0  C
ATOM   4974  O   SER A 521      28.121  -5.423  59.776  1.00  0.00      RA0  O
ATOM   4975  N   VAL A 522      27.840  -3.229  59.261  1.00  0.00      RA0  N
ATOM   4976  H   VAL A 522      27.161  -2.510  59.125  1.00  0.00      RA0  H
ATOM   4977  CA  VAL A 522      29.207  -2.962  58.778  1.00  0.00      RA0  C
ATOM   4978  CB  VAL A 522      30.272  -3.345  59.820  1.00  0.00      RA0  C
ATOM   4979  CG1 VAL A 522      31.694  -3.156  59.288  1.00  0.00      RA0  C
ATOM   4980  CG2 VAL A 522      30.047  -2.573  61.122  1.00  0.00      RA0  C
ATOM   4981  C   VAL A 522      29.463  -3.634  57.407  1.00  0.00      RA0  C
ATOM   4982  O   VAL A 522      29.232  -4.823  57.225  1.00  0.00      RA0  O
ATOM   4983  N   ASP A 523      29.878  -2.956  56.317  1.00  0.00      RA0  N
ATOM   4984  H   ASP A 523      29.793  -3.436  55.447  1.00  0.00      RA0  H
ATOM   4985  CA  ASP A 523      30.326  -1.596  56.104  1.00  0.00      RA0  C
ATOM   4986  CB  ASP A 523      31.699  -1.626  55.431  1.00  0.00      RA0  C
ATOM   4987  CG  ASP A 523      32.283  -0.238  55.479  1.00  0.00      RA0  C
ATOM   4988  OD1 ASP A 523      32.265   0.358  56.554  1.00  0.00      RA0  O
ATOM   4989  OD2 ASP A 523      32.678   0.271  54.436  1.00  0.00      RA0  O
ATOM   4990  C   ASP A 523      29.344  -0.717  55.337  1.00  0.00      RA0  C
ATOM   4991  O   ASP A 523      28.422  -1.162  54.654  1.00  0.00      RA0  O
ATOM   4992  N   SER A 524      29.553   0.608  55.437  1.00  0.00      RA0  N
ATOM   4993  H   SER A 524      30.388   0.939  55.890  1.00  0.00      RA0  H
ATOM   4994  CA  SER A 524      28.823   1.597  54.667  1.00  0.00      RA0  C
ATOM   4995  CB  SER A 524      27.656   1.967  55.570  1.00  0.00      RA0  C
ATOM   4996  OG  SER A 524      27.859   1.291  56.823  1.00  0.00      RA0  O
ATOM   4997  HG  SER A 524      28.718   1.576  57.115  1.00  0.00      RA0  H
ATOM   4998  C   SER A 524      29.730   2.761  54.287  1.00  0.00      RA0  C
ATOM   4999  O   SER A 524      30.322   3.393  55.149  1.00  0.00      RA0  O
ATOM   5000  N   VAL A 525      29.844   3.103  52.975  1.00  0.00      RA0  N
ATOM   5001  H   VAL A 525      29.503   2.512  52.246  1.00  0.00      RA0  H
ATOM   5002  CA  VAL A 525      30.323   4.428  52.575  1.00  0.00      RA0  C
ATOM   5003  CB  VAL A 525      31.785   4.402  52.095  1.00  0.00      RA0  C
ATOM   5004  CG1 VAL A 525      32.254   5.824  51.775  1.00  0.00      RA0  C
ATOM   5005  CG2 VAL A 525      32.742   3.709  53.069  1.00  0.00      RA0  C
ATOM   5006  C   VAL A 525      29.448   4.956  51.437  1.00  0.00      RA0  C
ATOM   5007  O   VAL A 525      29.629   4.640  50.270  1.00  0.00      RA0  O
ATOM   5008  N   ASP A 526      28.462   5.787  51.813  1.00  0.00      RA0  N
ATOM   5009  H   ASP A 526      28.319   5.892  52.799  1.00  0.00      RA0  H
ATOM   5010  CA  ASP A 526      27.954   6.954  51.118  1.00  0.00      RA0  C
ATOM   5011  CB  ASP A 526      28.764   8.193  51.494  1.00  0.00      RA0  C
ATOM   5012  CG  ASP A 526      28.265   8.672  52.842  1.00  0.00      RA0  C
ATOM   5013  OD1 ASP A 526      28.223   7.865  53.772  1.00  0.00      RA0  O
ATOM   5014  OD2 ASP A 526      27.891   9.840  52.950  1.00  0.00      RA0  O
ATOM   5015  C   ASP A 526      27.541   7.015  49.644  1.00  0.00      RA0  C
ATOM   5016  O   ASP A 526      28.232   7.516  48.764  1.00  0.00      RA0  O
ATOM   5017  N   THR A 527      26.288   6.601  49.364  1.00  0.00      RA0  N
ATOM   5018  H   THR A 527      25.828   6.065  50.067  1.00  0.00      RA0  H
ATOM   5019  CA  THR A 527      25.465   7.214  48.322  1.00  0.00      RA0  C
ATOM   5020  CB  THR A 527      24.303   6.251  48.187  1.00  0.00      RA0  C
ATOM   5021  OG1 THR A 527      24.111   5.612  49.458  1.00  0.00      RA0  O
ATOM   5022  HG1 THR A 527      23.867   6.309  50.062  1.00  0.00      RA0  H
ATOM   5023  CG2 THR A 527      24.570   5.195  47.113  1.00  0.00      RA0  C
ATOM   5024  C   THR A 527      25.039   8.629  48.711  1.00  0.00      RA0  C
ATOM   5025  O   THR A 527      24.745   8.894  49.859  1.00  0.00      RA0  O
ATOM   5026  N   ASN A 528      24.919   9.557  47.724  1.00  0.00      RA0  N
ATOM   5027  H   ASN A 528      25.391   9.491  46.844  1.00  0.00      RA0  H
ATOM   5028  CA  ASN A 528      23.915  10.610  47.837  1.00  0.00      RA0  C
ATOM   5029  CB  ASN A 528      24.321  11.694  48.844  1.00  0.00      RA0  C
ATOM   5030  CG  ASN A 528      23.447  11.574  50.081  1.00  0.00      RA0  C
ATOM   5031  OD1 ASN A 528      22.217  11.579  50.023  1.00  0.00      RA0  O
ATOM   5032  ND2 ASN A 528      24.157  11.463  51.220  1.00  0.00      RA0  N
ATOM   5033 HD21 ASN A 528      25.155  11.361  51.189  1.00  0.00      RA0  H
ATOM   5034 HD22 ASN A 528      23.745  11.419  52.129  1.00  0.00      RA0  H
ATOM   5035  C   ASN A 528      23.623  11.266  46.485  1.00  0.00      RA0  C
ATOM   5036  O   ASN A 528      24.497  11.873  45.898  1.00  0.00      RA0  O
ATOM   5037  N   THR A 529      22.372  11.064  45.981  1.00  0.00      RA0  N
ATOM   5038  H   THR A 529      21.947  10.247  46.353  1.00  0.00      RA0  H
ATOM   5039  CA  THR A 529      21.382  12.065  45.513  1.00  0.00      RA0  C
ATOM   5040  CB  THR A 529      20.610  12.477  46.765  1.00  0.00      RA0  C
ATOM   5041  OG1 THR A 529      21.542  12.716  47.816  1.00  0.00      RA0  O
ATOM   5042  HG1 THR A 529      21.211  12.340  48.630  1.00  0.00      RA0  H
ATOM   5043  CG2 THR A 529      19.608  11.402  47.191  1.00  0.00      RA0  C
ATOM   5044  C   THR A 529      21.767  13.267  44.617  1.00  0.00      RA0  C
ATOM   5045  O   THR A 529      22.902  13.718  44.585  1.00  0.00      RA0  O
ATOM   5046  N   ILE A 530      20.877  13.897  43.795  1.00  0.00      RA0  N
ATOM   5047  H   ILE A 530      21.283  14.535  43.138  1.00  0.00      RA0  H
ATOM   5048  CA  ILE A 530      19.429  13.809  43.546  1.00  0.00      RA0  C
ATOM   5049  CB  ILE A 530      18.701  15.049  44.089  1.00  0.00      RA0  C
ATOM   5050  CG2 ILE A 530      17.234  14.728  44.384  1.00  0.00      RA0  C
ATOM   5051  CG1 ILE A 530      19.396  15.654  45.309  1.00  0.00      RA0  C
ATOM   5052  CD1 ILE A 530      18.703  16.924  45.805  1.00  0.00      RA0  C
ATOM   5053  C   ILE A 530      19.300  13.737  41.995  1.00  0.00      RA0  C
ATOM   5054  O   ILE A 530      20.084  14.359  41.296  1.00  0.00      RA0  O
ATOM   5055  N   SER A 531      18.443  12.882  41.377  1.00  0.00      RA0  N
ATOM   5056  H   SER A 531      18.790  12.217  40.717  1.00  0.00      RA0  H
ATOM   5057  CA  SER A 531      17.040  13.180  41.067  1.00  0.00      RA0  C
ATOM   5058  CB  SER A 531      16.946  14.517  40.317  1.00  0.00      RA0  C
ATOM   5059  OG  SER A 531      17.593  15.562  41.053  1.00  0.00      RA0  O
ATOM   5060  HG  SER A 531      18.507  15.557  40.772  1.00  0.00      RA0  H
ATOM   5061  C   SER A 531      16.454  12.074  40.225  1.00  0.00      RA0  C
ATOM   5062  O   SER A 531      16.907  11.813  39.123  1.00  0.00      RA0  O
[truncated: 17,885 more chars]
