# Supplementary material for: In silico structural and docking models of dipteran FXPRLamide neuropeptides support ligand-receptor coevolution and suggest mechanisms for ligand bias
Source: PLoS One. 2025 Dec 29;20(12):e0329924. doi: 10.1371/journal.pone.0329924 (PMC12747404; doi:10.1371/journal.pone.0329924)
Supplement: S1 File — (ZIP) [file pone.0329924.s007.zip › Supporting Information Structural Models/PepFold4 Neuropeptide Models/PEPFOLD-model1_Hugin.pdb]

HEADER  PEPFOLD-00053_bestene1-mc.pdb
REMARK  Component boundaries: 0: 1 8 

REMARK  SA Trajectory: KPEWV
REMARK     eCACA      eHb  ePhiPos eVdWBBBB eVdWBBSC eVdWSCSC    Total 
REMARK    -0.048   -1.766    0.743   -0.320   -0.223   -2.537   -4.150
REMARK   sOPEP Energy: -4.1505
MODEL        1         
ATOM      0  N   SER A   1       5.781  47.892   6.498
ATOM      1  CA  SER A   1       6.161  49.155   5.909
ATOM      2  C   SER A   1       7.557  49.604   6.282
ATOM      3  O   SER A   1       8.066  50.590   5.731
ATOM      4  H   SER A   1       4.859  47.499   6.310
ATOM      5  CB  SER A   1       5.164  50.232   6.378
ATOM      6  OG  SER A   1       5.340  50.413   7.786
ATOM      0  N   VAL A   2       8.181  48.901   7.225
ATOM      1  CA  VAL A   2       9.565  49.207   7.601
ATOM      2  C   VAL A   2      10.571  48.400   6.787
ATOM      3  O   VAL A   2      10.253  47.336   6.270
ATOM      4  H   VAL A   2       7.711  48.170   7.673
ATOM      5  CB  VAL A   2       9.760  48.879   9.094
ATOM      6  CG1 VAL A   2      11.210  49.033   9.525
ATOM      7  CG2 VAL A   2       8.928  49.784   9.988
ATOM      0  N   PRO A   3      11.767  48.946   6.613
ATOM      1  CA  PRO A   3      12.784  48.296   5.800
ATOM      2  C   PRO A   3      13.573  47.274   6.613
ATOM      3  O   PRO A   3      13.864  47.511   7.799
ATOM      4  CB  PRO A   3      13.714  49.414   5.293
ATOM      5  CG  PRO A   3      12.860  50.690   5.412
ATOM      6  CD  PRO A   3      11.958  50.397   6.615
ATOM      0  N   PHE A   4      13.891  46.141   5.973
ATOM      1  CA  PHE A   4      14.649  45.088   6.632
ATOM      2  C   PHE A   4      16.106  45.556   7.105
ATOM      3  O   PHE A   4      16.679  44.952   8.010
ATOM      4  H   PHE A   4      13.609  46.019   5.045
ATOM      5  CB  PHE A   4      14.810  43.912   5.650
ATOM      6  CG  PHE A   4      13.483  43.233   5.353
ATOM      7  CD1 PHE A   4      12.741  43.624   4.271
ATOM      8  CE1 PHE A   4      11.545  43.011   4.003
ATOM      9  CZ  PHE A   4      11.092  42.008   4.818
ATOM     10  CE2 PHE A   4      11.834  41.617   5.901
ATOM     11  CD2 PHE A   4      13.030  42.229   6.169
ATOM      0  N   LYS A   5      16.611  46.645   6.534
ATOM      1  CA  LYS A   5      17.873  47.246   6.974
ATOM      2  C   LYS A   5      18.014  47.522   8.491
ATOM      3  O   LYS A   5      18.921  47.095   9.202
ATOM      4  H   LYS A   5      16.123  47.060   5.796
ATOM      5  CB  LYS A   5      18.034  48.590   6.239
ATOM      6  CG  LYS A   5      18.236  48.401   4.744
ATOM      7  CD  LYS A   5      18.419  49.725   4.022
ATOM      8  CE  LYS A   5      18.621  49.536   2.527
ATOM      9  NZ  LYS A   5      18.800  50.826   1.824
ATOM      0  N   PRO A   6      17.030  48.279   8.962
ATOM      1  CA  PRO A   6      17.000  48.645  10.368
ATOM      2  C   PRO A   6      16.916  47.406  11.240
ATOM      3  O   PRO A   6      17.566  47.316  12.266
ATOM      4  CB  PRO A   6      15.756  49.531  10.564
ATOM      5  CG  PRO A   6      15.452  50.060   9.150
ATOM      6  CD  PRO A   6      15.925  48.924   8.239
ATOM      0  N   ARG A   7      16.119  46.399  10.881
ATOM      1  CA  ARG A   7      16.061  45.182  11.659
ATOM      2  C   ARG A   7      17.375  44.399  11.681
ATOM      3  O   ARG A   7      17.790  43.912  12.735
ATOM      4  H   ARG A   7      15.566  46.484  10.080
ATOM      5  CB  ARG A   7      14.967  44.276  11.065
ATOM      6  CG  ARG A   7      14.737  43.032  11.909
ATOM      7  CD  ARG A   7      13.347  42.454  11.704
ATOM      8  NE  ARG A   7      13.082  41.323  12.605
ATOM      9  CZ  ARG A   7      11.892  40.688  12.560
ATOM     10  NH1 ARG A   7      11.651  39.657  13.381
ATOM     11  NH2 ARG A   7      10.952  41.088  11.693
ATOM      0  N   LEU A   8      18.034  44.277  10.530
ATOM      1  CA  LEU A   8      19.282  43.522  10.479
ATOM      2  C   LEU A   8      20.444  44.293  11.101
ATOM      3  O   LEU A   8      21.569  43.788  11.148
ATOM      4  H   LEU A   8      17.682  44.692   9.718
ATOM      5  CB  LEU A   8      19.620  43.216   9.008
ATOM      6  CG  LEU A   8      18.544  42.378   8.339
ATOM      7  CD1 LEU A   8      18.751  42.280   6.836
ATOM      8  CD2 LEU A   8      18.511  40.957   8.879
TER
ENDMDL                       
