# Supplementary material for: In silico structural and docking models of dipteran FXPRLamide neuropeptides support ligand-receptor coevolution and suggest mechanisms for ligand bias
Source: PLoS One. 2025 Dec 29;20(12):e0329924. doi: 10.1371/journal.pone.0329924 (PMC12747404; doi:10.1371/journal.pone.0329924)
Supplement: S1 File — (ZIP) [file pone.0329924.s007.zip › Supporting Information Structural Models/PepFold4 Neuropeptide Models/PEPFOLD-model1_Hugin_Core_FKPRL.pdb]

HEADER  PEPFOLD-00058_bestene1-mc.pdb
REMARK  Component boundaries: 0: 1 5 

REMARK  SA Trajectory: BZ
REMARK     eCACA      eHb  ePhiPos eVdWBBBB eVdWBBSC eVdWSCSC    Total 
REMARK    -0.030   -1.263    0.192   -0.195   -0.079   -1.255   -2.629
REMARK   sOPEP Energy: -2.6294
MODEL        1         
ATOM      0  N   PHE A   1     144.555  47.395 124.752
ATOM      1  CA  PHE A   1     144.803  48.015 123.448
ATOM      2  C   PHE A   1     143.680  47.777 122.438
ATOM      3  O   PHE A   1     143.383  48.658 121.623
ATOM      4  H   PHE A   1     145.241  47.490 125.501
ATOM      5  CB  PHE A   1     146.108  47.434 122.870
ATOM      6  CG  PHE A   1     147.325  47.854 123.678
ATOM      7  CD1 PHE A   1     147.786  47.052 124.689
ATOM      8  CE1 PHE A   1     148.884  47.431 125.416
ATOM      9  CZ  PHE A   1     149.519  48.611 125.134
ATOM     10  CE2 PHE A   1     149.057  49.413 124.123
ATOM     11  CD2 PHE A   1     147.960  49.034 123.395
ATOM      0  N   LYS A   2     143.063  46.597 122.490
ATOM      1  CA  LYS A   2     141.976  46.271 121.570
ATOM      2  C   LYS A   2     140.710  47.052 121.908
ATOM      3  O   LYS A   2     139.822  47.180 121.068
ATOM      4  H   LYS A   2     143.341  45.938 123.155
ATOM      5  CB  LYS A   2     141.673  44.764 121.663
ATOM      6  CG  LYS A   2     142.799  43.921 121.085
ATOM      7  CD  LYS A   2     142.489  42.434 121.155
ATOM      8  CE  LYS A   2     143.615  41.591 120.578
ATOM      9  NZ  LYS A   2     143.314  40.143 120.645
ATOM      0  N   PRO A   3     140.623  47.562 123.136
ATOM      1  CA  PRO A   3     139.466  48.353 123.545
ATOM      2  C   PRO A   3     139.536  49.757 122.963
ATOM      3  O   PRO A   3     138.509  50.398 122.756
ATOM      4  CB  PRO A   3     139.494  48.404 125.084
ATOM      5  CG  PRO A   3     140.358  47.192 125.479
ATOM      6  CD  PRO A   3     141.341  47.065 124.312
ATOM      0  N   ARG A   4     140.754  50.226 122.705
ATOM      1  CA  ARG A   4     140.964  51.538 122.104
ATOM      2  C   ARG A   4     141.049  51.475 120.590
ATOM      3  O   ARG A   4     140.526  52.334 119.882
ATOM      4  H   ARG A   4     141.531  49.675 122.923
ATOM      5  CB  ARG A   4     142.279  52.128 122.647
ATOM      6  CG  ARG A   4     142.506  53.552 122.166
ATOM      7  CD  ARG A   4     143.420  54.329 123.100
ATOM      8  NE  ARG A   4     143.545  55.738 122.700
ATOM      9  CZ  ARG A   4     144.320  56.578 123.419
ATOM     10  NH1 ARG A   4     144.435  57.862 123.055
ATOM     11  NH2 ARG A   4     144.975  56.126 124.498
ATOM      0  N   LEU A   5     141.739  50.449 120.087
ATOM      1  CA  LEU A   5     141.906  50.299 118.642
ATOM      2  C   LEU A   5     141.169  49.066 118.119
ATOM      3  O   LEU A   5     141.557  47.934 118.411
ATOM      4  H   LEU A   5     142.136  49.790 120.690
ATOM      5  CB  LEU A   5     143.406  50.158 118.323
ATOM      6  CG  LEU A   5     144.197  51.384 118.749
ATOM      7  CD1 LEU A   5     145.697  51.152 118.660
ATOM      8  CD2 LEU A   5     143.879  52.595 117.887
TER
ENDMDL                       
