# Supplementary material for: In silico structural and docking models of dipteran FXPRLamide neuropeptides support ligand-receptor coevolution and suggest mechanisms for ligand bias
Source: PLoS One. 2025 Dec 29;20(12):e0329924. doi: 10.1371/journal.pone.0329924 (PMC12747404; doi:10.1371/journal.pone.0329924)
Supplement: S1 File — (ZIP) [file pone.0329924.s007.zip › Supporting Information Structural Models/PepFold4 Neuropeptide Models/PEPFOLD-model1_PBAN.pdb]

HEADER  PEPFOLD-00081_bestene1-mc.pdb
REMARK  Component boundaries: 0: 1 18 

REMARK  SA Trajectory: VVVVZVZZQKPBEWV
REMARK     eCACA      eHb  ePhiPos eVdWBBBB eVdWBBSC eVdWSCSC    Total 
REMARK    -0.186  -15.265    0.579   -1.288   -0.185   -3.936  -20.281
REMARK   sOPEP Energy: -20.2806
MODEL        1         
ATOM      0  N   ASP A   1      21.801  40.676 -60.579
ATOM      1  CA  ASP A   1      22.184  41.633 -59.551
ATOM      2  C   ASP A   1      20.964  42.422 -59.084
ATOM      3  O   ASP A   1      20.755  42.613 -57.886
ATOM      4  H   ASP A   1      22.505  40.068 -60.997
ATOM      5  CB  ASP A   1      23.229  42.608 -60.125
ATOM      6  CG  ASP A   1      24.565  41.927 -60.374
ATOM      7  OD1 ASP A   1      24.933  40.997 -59.642
ATOM      8  OD2 ASP A   1      25.287  42.303 -61.310
ATOM      0  N   ALA A   2      20.157  42.886 -60.032
ATOM      1  CA  ALA A   2      18.961  43.644 -59.675
ATOM      2  C   ALA A   2      18.038  42.781 -58.824
ATOM      3  O   ALA A   2      17.514  43.237 -57.803
ATOM      4  H   ALA A   2      20.364  42.718 -60.972
ATOM      5  CB  ALA A   2      18.223  44.069 -60.958
ATOM      0  N   SER A   3      17.840  41.534 -59.243
ATOM      1  CA  SER A   3      16.974  40.615 -58.515
ATOM      2  C   SER A   3      17.470  40.331 -57.095
ATOM      3  O   SER A   3      16.683  40.336 -56.146
ATOM      4  H   SER A   3      18.285  41.226 -60.057
ATOM      5  CB  SER A   3      16.907  39.284 -59.287
ATOM      6  OG  SER A   3      18.204  38.684 -59.248
ATOM      0  N   SER A   4      18.771  40.088 -56.942
ATOM      1  CA  SER A   4      19.308  39.790 -55.618
ATOM      2  C   SER A   4      19.201  41.073 -54.738
ATOM      3  O   SER A   4      18.861  40.913 -53.564
ATOM      4  H   SER A   4      19.367  40.111 -57.716
ATOM      5  CB  SER A   4      20.784  39.366 -55.738
ATOM      6  OG  SER A   4      21.526  40.485 -56.230
ATOM      0  N   SER A   5      19.466  42.276 -55.247
ATOM      1  CA  SER A   5      19.382  43.462 -54.400
ATOM      2  C   SER A   5      17.890  43.692 -54.012
ATOM      3  O   SER A   5      17.667  44.045 -52.852
ATOM      4  H   SER A   5      19.715  42.365 -56.187
ATOM      5  CB  SER A   5      19.913  44.687 -55.166
ATOM      6  OG  SER A   5      18.905  45.099 -56.094
ATOM      0  N   ASN A   6      16.916  43.509 -54.903
ATOM      1  CA  ASN A   6      15.527  43.753 -54.526
ATOM      2  C   ASN A   6      15.099  42.676 -53.482
ATOM      3  O   ASN A   6      14.398  43.062 -52.544
ATOM      4  H   ASN A   6      17.130  43.211 -55.808
ATOM      5  CB  ASN A   6      14.625  43.655 -55.771
ATOM      6  CG  ASN A   6      14.800  44.848 -56.696
ATOM      7  OD1 ASN A   6      14.854  45.994 -56.226
ATOM      8  ND2 ASN A   6      14.883  44.523 -57.994
ATOM      0  N   GLU A   7      15.481  41.407 -53.613
ATOM      1  CA  GLU A   7      15.050  40.410 -52.637
ATOM      2  C   GLU A   7      15.689  40.533 -51.249
ATOM      3  O   GLU A   7      14.990  40.380 -50.247
ATOM      4  H   GLU A   7      16.051  41.142 -54.361
ATOM      5  CB  GLU A   7      15.392  39.016 -53.195
ATOM      6  CG  GLU A   7      14.630  38.712 -54.475
ATOM      7  CD  GLU A   7      15.004  37.357 -55.052
ATOM      8  OE1 GLU A   7      14.392  36.910 -56.033
ATOM      9  OE2 GLU A   7      15.922  36.698 -54.542
ATOM      0  N   ASN A   8      16.986  40.810 -51.189
ATOM      1  CA  ASN A   8      17.682  40.876 -49.911
ATOM      2  C   ASN A   8      17.183  42.119 -49.310
ATOM      3  O   ASN A   8      17.004  42.052 -48.091
ATOM      4  H   ASN A   8      17.483  40.973 -52.015
ATOM      5  CB  ASN A   8      19.207  40.940 -50.115
ATOM      6  CG  ASN A   8      19.784  39.593 -50.520
ATOM      7  OD1 ASN A   8      19.416  38.561 -49.939
ATOM      8  ND2 ASN A   8      20.678  39.660 -51.516
ATOM      0  N   ASN A   9      16.937  43.227 -50.008
ATOM      1  CA  ASN A   9      16.461  44.428 -49.328
ATOM      2  C   ASN A   9      15.023  44.356 -48.802
ATOM      3  O   ASN A   9      14.763  44.816 -47.690
ATOM      4  H   ASN A   9      17.074  43.235 -50.975
ATOM      5  CB  ASN A   9      16.546  45.603 -50.320
ATOM      6  CG  ASN A   9      17.943  46.197 -50.381
ATOM      7  OD1 ASN A   9      18.370  46.672 -51.444
ATOM      8  ND2 ASN A   9      18.608  46.147 -49.218
ATOM      0  N   SER A  10      14.109  43.787 -49.579
ATOM      1  CA  SER A  10      12.708  43.740 -49.182
ATOM      2  C   SER A  10      12.528  42.636 -48.081
ATOM      3  O   SER A  10      11.748  42.922 -47.171
ATOM      4  H   SER A  10      14.379  43.392 -50.431
ATOM      5  CB  SER A  10      11.834  43.399 -50.402
ATOM      6  OG  SER A  10      12.171  42.077 -50.831
ATOM      0  N   ARG A  11      13.179  41.479 -48.136
ATOM      1  CA  ARG A  11      12.945  40.437 -47.145
ATOM      2  C   ARG A  11      13.742  40.475 -45.818
ATOM      3  O   ARG A  11      14.826  41.050 -45.694
ATOM      4  H   ARG A  11      13.825  41.324 -48.852
ATOM      5  CB  ARG A  11      13.258  39.090 -47.821
ATOM      6  CG  ARG A  11      12.862  37.910 -46.949
ATOM      7  CD  ARG A  11      12.610  36.655 -47.769
ATOM      8  NE  ARG A  11      12.114  35.546 -46.941
ATOM      9  CZ  ARG A  11      11.837  34.352 -47.507
ATOM     10  NH1 ARG A  11      11.384  33.342 -46.753
ATOM     11  NH2 ARG A  11      12.014  34.178 -48.824
ATOM      0  N   PRO A  12      13.158  39.838 -44.812
ATOM      1  CA  PRO A  12      13.750  39.749 -43.494
ATOM      2  C   PRO A  12      15.072  39.140 -43.604
ATOM      3  O   PRO A  12      15.197  38.082 -44.232
ATOM      4  CB  PRO A  12      12.812  38.878 -42.638
ATOM      5  CG  PRO A  12      11.454  38.978 -43.359
ATOM      6  CD  PRO A  12      11.848  39.148 -44.829
ATOM      0  N   PRO A  13      16.060  39.706 -42.942
ATOM      1  CA  PRO A  13      17.390  39.085 -42.875
ATOM      2  C   PRO A  13      17.459  37.864 -41.982
ATOM      3  O   PRO A  13      18.268  36.971 -42.218
ATOM      4  CB  PRO A  13      18.331  40.178 -42.336
ATOM      5  CG  PRO A  13      17.571  41.490 -42.609
ATOM      6  CD  PRO A  13      16.102  41.076 -42.494
ATOM      0  N   PHE A  14      16.687  37.874 -40.903
ATOM      1  CA  PHE A  14      16.708  36.793 -39.922
ATOM      2  C   PHE A  14      16.019  35.553 -40.498
ATOM      3  O   PHE A  14      16.363  34.457 -40.064
ATOM      4  H   PHE A  14      16.083  38.630 -40.759
ATOM      5  CB  PHE A  14      15.968  37.241 -38.648
ATOM      6  CG  PHE A  14      16.728  38.325 -37.900
ATOM      7  CD1 PHE A  14      16.455  39.645 -38.144
ATOM      8  CE1 PHE A  14      17.140  40.622 -37.469
ATOM      9  CZ  PHE A  14      18.097  40.278 -36.551
ATOM     10  CE2 PHE A  14      18.369  38.958 -36.308
ATOM     11  CD2 PHE A  14      17.685  37.981 -36.982
ATOM      0  N   ALA A  15      15.097  35.708 -41.444
ATOM      1  CA  ALA A  15      14.446  34.568 -42.081
ATOM      2  C   ALA A  15      15.516  33.560 -42.477
ATOM      3  O   ALA A  15      15.326  32.374 -42.294
ATOM      4  H   ALA A  15      14.848  36.611 -41.722
ATOM      5  CB  ALA A  15      13.685  35.035 -43.335
ATOM      0  N   PRO A  16      16.631  33.994 -42.989
ATOM      1  CA  PRO A  16      17.693  33.019 -43.355
ATOM      2  C   PRO A  16      18.283  32.189 -42.167
ATOM      3  O   PRO A  16      18.489  30.989 -42.137
ATOM      4  CB  PRO A  16      18.812  33.860 -43.999
ATOM      5  CG  PRO A  16      18.108  35.171 -44.396
ATOM      6  CD  PRO A  16      17.020  35.323 -43.330
ATOM      0  N   ARG A  17      18.576  32.929 -41.096
ATOM      1  CA  ARG A  17      19.076  32.320 -39.885
ATOM      2  C   ARG A  17      18.078  31.377 -39.210
ATOM      3  O   ARG A  17      18.454  30.290 -38.765
ATOM      4  H   ARG A  17      18.449  33.898 -41.131
ATOM      5  CB  ARG A  17      19.434  33.439 -38.889
ATOM      6  CG  ARG A  17      20.104  32.895 -37.638
ATOM      7  CD  ARG A  17      20.961  33.944 -36.949
ATOM      8  NE  ARG A  17      21.701  33.387 -35.808
ATOM      9  CZ  ARG A  17      22.515  34.180 -35.079
ATOM     10  NH1 ARG A  17      23.189  33.672 -34.038
ATOM     11  NH2 ARG A  17      22.648  35.475 -35.396
ATOM      0  N   LEU A  18      16.811  31.780 -39.131
ATOM      1  CA  LEU A  18      15.815  30.937 -38.479
ATOM      2  C   LEU A  18      15.417  29.744 -39.345
ATOM      3  O   LEU A  18      14.591  28.925 -38.932
ATOM      4  H   LEU A  18      16.547  32.641 -39.512
ATOM      5  CB  LEU A  18      14.559  31.780 -38.190
ATOM      6  CG  LEU A  18      14.858  32.947 -37.263
ATOM      7  CD1 LEU A  18      13.689  33.915 -37.171
ATOM      8  CD2 LEU A  18      15.169  32.486 -35.849
TER
ENDMDL                       
