# Supplementary material for: In silico structural and docking models of dipteran FXPRLamide neuropeptides support ligand-receptor coevolution and suggest mechanisms for ligand bias
Source: PLoS One. 2025 Dec 29;20(12):e0329924. doi: 10.1371/journal.pone.0329924 (PMC12747404; doi:10.1371/journal.pone.0329924)
Supplement: S1 File — (ZIP) [file pone.0329924.s007.zip › Supporting Information Structural Models/PepFold4 Neuropeptide Models/PEPFOLD-model1_PBAN_Core_FAPRL.pdb]

HEADER  PEPFOLD-00068_bestene1-mc.pdb
REMARK  Component boundaries: 0: 1 5 

REMARK  SA Trajectory: ZZ
REMARK     eCACA      eHb  ePhiPos eVdWBBBB eVdWBBSC eVdWSCSC    Total 
REMARK    -0.028   -1.291    0.001   -0.192   -0.073   -1.412   -2.996
REMARK   sOPEP Energy: -2.99636
MODEL        1         
ATOM      0  N   PHE A   1     123.313   0.984 197.049
ATOM      1  CA  PHE A   1     123.108   2.306 197.633
ATOM      2  C   PHE A   1     123.487   2.343 199.111
ATOM      3  O   PHE A   1     124.463   2.988 199.496
ATOM      4  H   PHE A   1     123.097   0.822 196.065
ATOM      5  CB  PHE A   1     121.622   2.689 197.492
ATOM      6  CG  PHE A   1     121.228   2.919 196.043
ATOM      7  CD1 PHE A   1     120.708   1.890 195.303
ATOM      8  CE1 PHE A   1     120.353   2.098 193.996
ATOM      9  CZ  PHE A   1     120.518   3.334 193.429
ATOM     10  CE2 PHE A   1     121.039   4.363 194.169
ATOM     11  CD2 PHE A   1     121.394   4.155 195.476
ATOM      0  N   ALA A   2     122.696   1.664 199.931
ATOM      1  CA  ALA A   2     122.920   1.624 201.368
ATOM      2  C   ALA A   2     124.357   1.250 201.728
ATOM      3  O   ALA A   2     124.929   1.819 202.657
ATOM      4  H   ALA A   2     121.937   1.173 199.558
ATOM      5  CB  ALA A   2     121.970   0.583 201.989
ATOM      0  N   PRO A   3     124.942   0.289 201.011
ATOM      1  CA  PRO A   3     126.303  -0.132 201.307
ATOM      2  C   PRO A   3     127.339   0.746 200.607
ATOM      3  O   PRO A   3     128.389   1.041 201.175
ATOM      4  CB  PRO A   3     126.419  -1.587 200.817
ATOM      5  CG  PRO A   3     124.959  -2.073 200.750
ATOM      6  CD  PRO A   3     124.180  -0.800 200.407
ATOM      0  N   ARG A   4     127.057   1.141 199.363
ATOM      1  CA  ARG A   4     128.004   1.959 198.608
ATOM      2  C   ARG A   4     128.251   3.323 199.210
ATOM      3  O   ARG A   4     129.400   3.773 199.340
ATOM      4  H   ARG A   4     126.208   0.883 198.953
ATOM      5  CB  ARG A   4     127.453   2.151 197.183
ATOM      6  CG  ARG A   4     128.443   2.870 196.282
ATOM      7  CD  ARG A   4     128.203   2.563 194.812
ATOM      8  NE  ARG A   4     129.231   3.163 193.949
ATOM      9  CZ  ARG A   4     129.174   2.991 192.612
ATOM     10  NH1 ARG A   4     130.110   3.538 191.825
ATOM     11  NH2 ARG A   4     128.180   2.273 192.070
ATOM      0  N   LEU A   5     127.162   3.992 199.563
ATOM      1  CA  LEU A   5     127.251   5.294 200.210
ATOM      2  C   LEU A   5     127.876   5.186 201.588
ATOM      3  O   LEU A   5     128.608   6.078 201.992
ATOM      4  H   LEU A   5     126.282   3.604 199.387
ATOM      5  CB  LEU A   5     125.835   5.883 200.349
ATOM      6  CG  LEU A   5     125.169   6.090 198.998
ATOM      7  CD1 LEU A   5     123.696   6.439 199.136
ATOM      8  CD2 LEU A   5     125.822   7.212 198.207
TER
ENDMDL                       
