# Supplementary material for: In silico structural and docking models of dipteran FXPRLamide neuropeptides support ligand-receptor coevolution and suggest mechanisms for ligand bias
Source: PLoS One. 2025 Dec 29;20(12):e0329924. doi: 10.1371/journal.pone.0329924 (PMC12747404; doi:10.1371/journal.pone.0329924)
Supplement: S1 File — (ZIP) [file pone.0329924.s007.zip › Supporting Information Structural Models/PepFold4 Neuropeptide Models/PEPFOLD-model1_PK2-3.pdb]

HEADER  PEPFOLD-00038_bestene1-mc.pdb
REMARK  Component boundaries: 0: 1 8 

REMARK  SA Trajectory: GUSPB
REMARK     eCACA      eHb  ePhiPos eVdWBBBB eVdWBBSC eVdWSCSC    Total 
REMARK    -0.039   -0.000    0.106   -0.208   -0.267   -3.498   -3.905
REMARK   sOPEP Energy: -3.90544
MODEL        1         
ATOM      0  N   ASN A   1      12.094  54.214   5.416
ATOM      1  CA  ASN A   1      12.242  53.676   6.759
ATOM      2  C   ASN A   1      12.826  52.263   6.675
ATOM      3  O   ASN A   1      12.415  51.464   5.839
ATOM      4  H   ASN A   1      11.717  55.151   5.280
ATOM      5  CB  ASN A   1      10.865  53.622   7.447
ATOM      6  CG  ASN A   1      10.362  55.006   7.824
ATOM      7  OD1 ASN A   1      11.133  55.825   8.347
ATOM      8  ND2 ASN A   1       9.070  55.213   7.539
ATOM      0  N   LEU A   2      13.802  51.973   7.535
ATOM      1  CA  LEU A   2      14.398  50.647   7.617
ATOM      2  C   LEU A   2      13.886  49.911   8.846
ATOM      3  O   LEU A   2      13.970  50.428   9.958
ATOM      4  H   LEU A   2      14.129  52.673   8.133
ATOM      5  CB  LEU A   2      15.929  50.782   7.710
ATOM      6  CG  LEU A   2      16.517  51.456   6.481
ATOM      7  CD1 LEU A   2      17.983  51.809   6.672
ATOM      8  CD2 LEU A   2      16.427  50.571   5.248
ATOM      0  N   PRO A   3      13.354  48.709   8.632
ATOM      1  CA  PRO A   3      12.910  47.845   9.728
ATOM      2  C   PRO A   3      14.010  46.859  10.167
ATOM      3  O   PRO A   3      14.021  46.415  11.306
ATOM      4  CB  PRO A   3      11.685  47.076   9.199
ATOM      5  CG  PRO A   3      11.190  47.933   8.019
ATOM      6  CD  PRO A   3      12.476  48.564   7.479
ATOM      0  N   PHE A   4      14.913  46.510   9.256
ATOM      1  CA  PHE A   4      16.097  45.701   9.576
ATOM      2  C   PHE A   4      17.745  45.387  10.296
ATOM      3  O   PHE A   4      18.548  44.431  10.241
ATOM      4  H   PHE A   4      14.785  46.805   8.333
ATOM      5  CB  PHE A   4      16.436  45.277   8.135
ATOM      6  CG  PHE A   4      15.220  44.736   7.400
ATOM      7  CD1 PHE A   4      14.452  45.575   6.637
ATOM      8  CE1 PHE A   4      13.356  45.088   5.974
ATOM      9  CZ  PHE A   4      13.029  43.762   6.075
ATOM     10  CE2 PHE A   4      13.797  42.922   6.838
ATOM     11  CD2 PHE A   4      14.893  43.410   7.501
ATOM      0  N   SER A   5      18.131  46.615  10.514
ATOM      1  CA  SER A   5      19.532  46.954  10.611
ATOM      2  C   SER A   5      19.784  46.909  12.086
ATOM      3  O   SER A   5      18.952  47.249  12.930
ATOM      4  H   SER A   5      17.460  47.319  10.614
ATOM      5  CB  SER A   5      19.804  48.360  10.046
ATOM      6  OG  SER A   5      19.463  48.352   8.657
ATOM      0  N   PRO A   6      20.989  46.448  12.405
ATOM      1  CA  PRO A   6      21.409  46.321  13.793
ATOM      2  C   PRO A   6      21.571  47.656  14.507
ATOM      3  O   PRO A   6      21.539  47.730  15.733
ATOM      4  CB  PRO A   6      22.758  45.580  13.755
ATOM      5  CG  PRO A   6      22.764  44.890  12.378
ATOM      6  CD  PRO A   6      21.949  45.846  11.502
ATOM      0  N   ARG A   7      21.598  48.727  13.720
ATOM      1  CA  ARG A   7      21.541  50.091  14.252
ATOM      2  C   ARG A   7      20.161  50.427  14.790
ATOM      3  O   ARG A   7      20.024  51.243  15.697
ATOM      4  H   ARG A   7      21.657  48.601  12.752
ATOM      5  CB  ARG A   7      21.893  51.083  13.128
ATOM      6  CG  ARG A   7      21.971  52.514  13.635
ATOM      7  CD  ARG A   7      22.848  53.384  12.750
ATOM      8  NE  ARG A   7      23.020  54.735  13.303
ATOM      9  CZ  ARG A   7      23.771  55.643  12.644
ATOM     10  NH1 ARG A   7      23.928  56.875  13.148
ATOM     11  NH2 ARG A   7      24.360  55.313  11.487
ATOM      0  N   LEU A   8      19.140  49.794  14.216
ATOM      1  CA  LEU A   8      17.764  49.992  14.659
ATOM      2  C   LEU A   8      17.494  49.239  15.946
ATOM      3  O   LEU A   8      16.843  49.772  16.848
ATOM      4  H   LEU A   8      19.317  49.179  13.478
ATOM      5  CB  LEU A   8      16.805  49.481  13.568
ATOM      6  CG  LEU A   8      15.349  49.599  13.988
ATOM      7  CD1 LEU A   8      14.940  51.045  14.222
ATOM      8  CD2 LEU A   8      14.405  49.031  12.941
TER
ENDMDL                       
