# Supplementary material for: In silico structural and docking models of dipteran FXPRLamide neuropeptides support ligand-receptor coevolution and suggest mechanisms for ligand bias
Source: PLoS One. 2025 Dec 29;20(12):e0329924. doi: 10.1371/journal.pone.0329924 (PMC12747404; doi:10.1371/journal.pone.0329924)
Supplement: S1 File — (ZIP) [file pone.0329924.s007.zip › Supporting Information Structural Models/PepFold4 Neuropeptide Models/PEPFOLD-model1_PK2-3_Core_FSPRL.pdb]

HEADER  PEPFOLD-00050_bestene1-mc.pdb
REMARK  Component boundaries: 0: 1 5 

REMARK  SA Trajectory: BZ
REMARK     eCACA      eHb  ePhiPos eVdWBBBB eVdWBBSC eVdWSCSC    Total 
REMARK    -0.030   -1.263    0.050   -0.195   -0.082   -1.261   -2.781
REMARK   sOPEP Energy: -2.78089
MODEL        1         
ATOM      0  N   PHE A   1     118.816  -7.708 200.803
ATOM      1  CA  PHE A   1     120.079  -7.761 200.062
ATOM      2  C   PHE A   1     120.650  -6.380 199.732
ATOM      3  O   PHE A   1     121.872  -6.199 199.731
ATOM      4  H   PHE A   1     118.348  -8.572 201.075
ATOM      5  CB  PHE A   1     119.840  -8.517 198.742
ATOM      6  CG  PHE A   1     119.527  -9.986 198.975
ATOM      7  CD1 PHE A   1     118.226 -10.400 199.081
ATOM      8  CE1 PHE A   1     117.943 -11.724 199.291
ATOM      9  CZ  PHE A   1     118.962 -12.634 199.395
ATOM     10  CE2 PHE A   1     120.264 -12.219 199.289
ATOM     11  CD2 PHE A   1     120.546 -10.895 199.079
ATOM      0  N   SER A   2     119.772  -5.417 199.453
ATOM      1  CA  SER A   2     120.213  -4.064 199.126
ATOM      2  C   SER A   2     120.752  -3.344 200.358
ATOM      3  O   SER A   2     121.473  -2.356 200.229
ATOM      4  H   SER A   2     118.816  -5.619 199.467
ATOM      5  CB  SER A   2     119.021  -3.268 198.563
ATOM      6  OG  SER A   2     118.595  -3.906 197.356
ATOM      0  N   PRO A   3     120.394  -3.827 201.546
ATOM      1  CA  PRO A   3     120.884  -3.228 202.785
ATOM      2  C   PRO A   3     122.327  -3.633 203.050
ATOM      3  O   PRO A   3     123.068  -2.905 203.705
ATOM      4  CB  PRO A   3     119.964  -3.737 203.910
ATOM      5  CG  PRO A   3     118.681  -4.167 203.175
ATOM      6  CD  PRO A   3     119.197  -4.630 201.809
ATOM      0  N   ARG A   4     122.713  -4.798 202.537
ATOM      1  CA  ARG A   4     124.080  -5.287 202.676
ATOM      2  C   ARG A   4     124.962  -4.880 201.510
ATOM      3  O   ARG A   4     126.128  -4.524 201.681
ATOM      4  H   ARG A   4     122.062  -5.343 202.051
ATOM      5  CB  ARG A   4     124.051  -6.824 202.760
ATOM      6  CG  ARG A   4     125.429  -7.405 203.035
ATOM      7  CD  ARG A   4     125.349  -8.778 203.683
ATOM      8  NE  ARG A   4     126.676  -9.289 204.056
ATOM      9  CZ  ARG A   4     126.792 -10.498 204.645
ATOM     10  NH1 ARG A   4     128.001 -10.964 204.985
ATOM     11  NH2 ARG A   4     125.698 -11.232 204.889
ATOM      0  N   LEU A   5     124.401  -4.954 200.301
ATOM      1  CA  LEU A   5     125.163  -4.608 199.103
ATOM      2  C   LEU A   5     124.615  -3.345 198.436
ATOM      3  O   LEU A   5     123.512  -3.356 197.888
ATOM      4  H   LEU A   5     123.471  -5.241 200.216
ATOM      5  CB  LEU A   5     125.083  -5.776 198.102
ATOM      6  CG  LEU A   5     125.679  -7.054 198.670
ATOM      7  CD1 LEU A   5     125.386  -8.259 197.791
ATOM      8  CD2 LEU A   5     127.190  -6.962 198.813
TER
ENDMDL                       
