# Supplementary material for: In silico structural and docking models of dipteran FXPRLamide neuropeptides support ligand-receptor coevolution and suggest mechanisms for ligand bias
Source: PLoS One. 2025 Dec 29;20(12):e0329924. doi: 10.1371/journal.pone.0329924 (PMC12747404; doi:10.1371/journal.pone.0329924)
Supplement: S1 File — (ZIP) [file pone.0329924.s007.zip › Supporting Information Structural Models/PepFold4 Neuropeptide Models/PEPFOLD-model2_Hugin_Core_FKPRL.pdb]

HEADER  PEPFOLD-00017_bestene1-mc.pdb
REMARK  Component boundaries: 0: 1 5 

REMARK  SA Trajectory: WV
REMARK     eCACA      eHb  ePhiPos eVdWBBBB eVdWBBSC eVdWSCSC    Total 
REMARK    -0.029   -0.809    0.324   -0.197   -0.098   -1.256   -2.065
REMARK   sOPEP Energy: -2.06543
MODEL        1         
ATOM      0  N   PHE A   1     141.678  48.992 130.902
ATOM      1  CA  PHE A   1     141.725  49.295 129.467
ATOM      2  C   PHE A   1     140.500  48.837 128.712
ATOM      3  O   PHE A   1     139.963  49.573 127.867
ATOM      4  H   PHE A   1     142.456  49.259 131.506
ATOM      5  CB  PHE A   1     142.957  48.599 128.861
ATOM      6  CG  PHE A   1     144.258  49.195 129.374
ATOM      7  CD1 PHE A   1     144.879  48.648 130.466
ATOM      8  CE1 PHE A   1     146.051  49.186 130.928
ATOM      9  CZ  PHE A   1     146.602  50.270 130.298
ATOM     10  CE2 PHE A   1     145.982  50.817 129.206
ATOM     11  CD2 PHE A   1     144.809  50.280 128.744
ATOM      0  N   LYS A   2     140.024  47.628 128.960
ATOM      1  CA  LYS A   2     138.844  47.126 128.275
ATOM      2  C   LYS A   2     137.601  47.913 128.682
ATOM      3  O   LYS A   2     136.827  48.289 127.830
ATOM      4  H   LYS A   2     140.474  47.061 129.617
ATOM      5  CB  LYS A   2     138.641  45.643 128.638
ATOM      6  CG  LYS A   2     139.716  44.756 128.031
ATOM      7  CD  LYS A   2     139.503  43.290 128.369
ATOM      8  CE  LYS A   2     140.578  42.403 127.763
ATOM      9  NZ  LYS A   2     140.370  40.975 128.092
ATOM      0  N   PRO A   3     137.397  48.158 129.981
ATOM      1  CA  PRO A   3     136.192  48.878 130.388
ATOM      2  C   PRO A   3     136.211  50.278 129.806
ATOM      3  O   PRO A   3     135.192  50.791 129.381
ATOM      4  CB  PRO A   3     136.202  48.925 131.927
ATOM      5  CG  PRO A   3     137.121  47.757 132.328
ATOM      6  CD  PRO A   3     138.121  47.683 131.171
ATOM      0  N   ARG A   4     137.355  50.963 129.763
ATOM      1  CA  ARG A   4     137.412  52.278 129.167
ATOM      2  C   ARG A   4     137.116  52.289 127.665
ATOM      3  O   ARG A   4     136.386  53.159 127.183
ATOM      4  H   ARG A   4     138.167  50.571 130.140
ATOM      5  CB  ARG A   4     138.825  52.851 129.385
ATOM      6  CG  ARG A   4     138.934  54.292 128.914
ATOM      7  CD  ARG A   4     140.057  55.037 129.617
ATOM      8  NE  ARG A   4     140.088  56.460 129.250
ATOM      9  CZ  ARG A   4     141.024  57.275 129.782
ATOM     10  NH1 ARG A   4     141.052  58.572 129.448
ATOM     11  NH2 ARG A   4     141.925  56.786 130.646
ATOM      0  N   LEU A   5     137.672  51.332 126.925
ATOM      1  CA  LEU A   5     137.447  51.301 125.483
ATOM      2  C   LEU A   5     136.045  50.805 125.132
ATOM      3  O   LEU A   5     135.692  50.731 123.952
ATOM      4  H   LEU A   5     138.230  50.650 127.346
ATOM      5  CB  LEU A   5     138.481  50.360 124.837
ATOM      6  CG  LEU A   5     139.904  50.853 125.041
ATOM      7  CD1 LEU A   5     140.928  49.893 124.457
ATOM      8  CD2 LEU A   5     140.137  52.206 124.390
TER
ENDMDL                       
