# Supplementary material for: In silico structural and docking models of dipteran FXPRLamide neuropeptides support ligand-receptor coevolution and suggest mechanisms for ligand bias
Source: PLoS One. 2025 Dec 29;20(12):e0329924. doi: 10.1371/journal.pone.0329924 (PMC12747404; doi:10.1371/journal.pone.0329924)
Supplement: S1 File — (ZIP) [file pone.0329924.s007.zip › Supporting Information Structural Models/PepFold4 Neuropeptide Models/PEPFOLD-model2_PBAN.pdb]

HEADER  PEPFOLD-00037_bestene1-mc.pdb
REMARK  Component boundaries: 0: 1 18 

REMARK  SA Trajectory: VZVVZVZZQLHBEWA
REMARK     eCACA      eHb  ePhiPos eVdWBBBB eVdWBBSC eVdWSCSC    Total 
REMARK    -0.197  -14.330    0.850   -1.352   -0.322   -4.389  -19.740
REMARK   sOPEP Energy: -19.7397
MODEL        1         
ATOM      0  N   ASP A   1       4.386  69.170  31.448
ATOM      1  CA  ASP A   1       4.077  68.781  32.815
ATOM      2  C   ASP A   1       5.326  68.878  33.686
ATOM      3  O   ASP A   1       5.281  69.402  34.800
ATOM      4  H   ASP A   1       3.654  69.160  30.737
ATOM      5  CB  ASP A   1       3.561  67.330  32.829
ATOM      6  CG  ASP A   1       2.184  67.210  32.195
ATOM      7  OD1 ASP A   1       1.378  68.148  32.282
ATOM      8  OD2 ASP A   1       1.868  66.174  31.592
ATOM      0  N   ALA A   2       6.444  68.371  33.181
ATOM      1  CA  ALA A   2       7.689  68.428  33.942
ATOM      2  C   ALA A   2       8.060  69.880  34.216
ATOM      3  O   ALA A   2       8.431  70.234  35.340
ATOM      4  H   ALA A   2       6.435  67.957  32.296
ATOM      5  CB  ALA A   2       8.816  67.758  33.133
ATOM      0  N   SER A   3       7.959  70.721  33.189
ATOM      1  CA  SER A   3       8.290  72.133  33.328
ATOM      2  C   SER A   3       7.396  72.857  34.339
ATOM      3  O   SER A   3       7.886  73.630  35.165
ATOM      4  H   SER A   3       7.656  70.385  32.323
ATOM      5  CB  SER A   3       8.130  72.814  31.956
ATOM      6  OG  SER A   3       6.743  72.788  31.609
ATOM      0  N   SER A   4       6.088  72.608  34.282
ATOM      1  CA  SER A   4       5.176  73.278  35.203
ATOM      2  C   SER A   4       5.271  72.824  36.664
ATOM      3  O   SER A   4       5.227  73.665  37.563
ATOM      4  H   SER A   4       5.739  71.975  33.624
ATOM      5  CB  SER A   4       3.737  73.025  34.720
ATOM      6  OG  SER A   4       3.453  71.633  34.887
ATOM      0  N   SER A   5       5.404  71.523  36.900
ATOM      1  CA  SER A   5       5.432  71.005  38.261
ATOM      2  C   SER A   5       6.740  71.436  38.768
ATOM      3  O   SER A   5       6.731  71.785  39.951
ATOM      4  H   SER A   5       5.485  70.904  36.148
ATOM      5  CB  SER A   5       5.319  69.469  38.268
ATOM      6  OG  SER A   5       6.455  68.940  37.578
ATOM      0  N   ASN A   6       7.846  71.457  38.026
ATOM      1  CA  ASN A   6       9.113  71.880  38.614
ATOM      2  C   ASN A   6       9.022  73.401  38.947
ATOM      3  O   ASN A   6       9.527  73.765  40.012
ATOM      4  H   ASN A   6       7.810  71.190  37.086
ATOM      5  CB  ASN A   6      10.258  71.636  37.614
ATOM      6  CG  ASN A   6      10.744  70.196  37.644
ATOM      7  OD1 ASN A   6      11.170  69.664  36.608
ATOM      8  ND2 ASN A   6      10.658  69.617  38.849
ATOM      0  N   GLU A   7       8.424  74.250  38.113
ATOM      1  CA  GLU A   7       8.371  75.673  38.433
ATOM      2  C   GLU A   7       7.442  76.049  39.593
ATOM      3  O   GLU A   7       7.814  76.883  40.419
ATOM      4  H   GLU A   7       8.019  73.920  37.287
ATOM      5  CB  GLU A   7       7.892  76.427  37.179
ATOM      6  CG  GLU A   7       9.003  76.591  36.154
ATOM      7  CD  GLU A   7       8.471  77.045  34.805
ATOM      8  OE1 GLU A   7       7.287  76.836  34.503
ATOM      9  OE2 GLU A   7       9.222  77.625  34.006
ATOM      0  N   ASN A   8       6.261  75.444  39.661
ATOM      1  CA  ASN A   8       5.295  75.795  40.692
ATOM      2  C   ASN A   8       5.878  75.234  41.917
ATOM      3  O   ASN A   8       5.723  75.940  42.917
ATOM      4  H   ASN A   8       6.037  74.752  39.008
ATOM      5  CB  ASN A   8       3.922  75.162  40.399
ATOM      6  CG  ASN A   8       3.193  75.879  39.274
ATOM      7  OD1 ASN A   8       3.173  77.119  39.240
ATOM      8  ND2 ASN A   8       2.617  75.057  38.387
ATOM      0  N   ASN A   9       6.523  74.070  41.958
ATOM      1  CA  ASN A   9       7.056  73.574  43.223
ATOM      2  C   ASN A   9       8.022  74.433  43.985
ATOM      3  O   ASN A   9       7.927  74.717  45.190
ATOM      4  H   ASN A   9       6.642  73.547  41.141
ATOM      5  CB  ASN A   9       7.772  72.243  42.925
ATOM      6  CG  ASN A   9       6.866  71.045  43.156
ATOM      7  OD1 ASN A   9       6.833  70.124  42.327
ATOM      8  ND2 ASN A   9       6.158  71.108  44.292
ATOM      0  N   SER A  10       9.013  74.856  43.212
ATOM      1  CA  SER A  10      10.033  75.763  43.719
ATOM      2  C   SER A  10       9.537  77.237  43.813
ATOM      3  O   SER A  10       9.919  77.914  44.767
ATOM      4  H   SER A  10       9.059  74.555  42.283
ATOM      5  CB  SER A  10      11.250  75.714  42.777
ATOM      6  OG  SER A  10      10.832  76.177  41.490
ATOM      0  N   ARG A  11       8.747  77.725  42.854
ATOM      1  CA  ARG A  11       8.293  79.114  42.896
ATOM      2  C   ARG A  11       6.918  79.227  43.644
ATOM      3  O   ARG A  11       5.847  78.768  43.250
ATOM      4  H   ARG A  11       8.469  77.149  42.115
ATOM      5  CB  ARG A  11       8.129  79.638  41.457
ATOM      6  CG  ARG A  11       9.464  79.757  40.739
ATOM      7  CD  ARG A  11       9.308  80.331  39.340
ATOM      8  NE  ARG A  11      10.590  80.391  38.624
ATOM      9  CZ  ARG A  11      10.631  80.829  37.347
ATOM     10  NH1 ARG A  11      11.800  80.884  36.694
ATOM     11  NH2 ARG A  11       9.502  81.208  36.733
ATOM      0  N   PRO A  12       7.013  79.976  44.735
ATOM      1  CA  PRO A  12       5.889  80.334  45.582
ATOM      2  C   PRO A  12       4.788  80.889  44.685
ATOM      3  O   PRO A  12       5.066  81.588  43.711
ATOM      4  CB  PRO A  12       6.388  81.398  46.577
ATOM      5  CG  PRO A  12       7.912  81.178  46.621
ATOM      6  CD  PRO A  12       8.236  80.676  45.212
ATOM      0  N   PRO A  13       3.541  80.574  45.017
ATOM      1  CA  PRO A  13       2.415  80.881  44.143
ATOM      2  C   PRO A  13       2.184  82.432  43.849
ATOM      3  O   PRO A  13       1.500  82.770  42.878
ATOM      4  CB  PRO A  13       1.178  80.302  44.855
ATOM      5  CG  PRO A  13       1.764  79.281  45.847
ATOM      6  CD  PRO A  13       3.125  79.882  46.208
ATOM      0  N   PHE A  14       2.947  83.289  44.519
ATOM      1  CA  PHE A  14       2.968  84.694  44.147
ATOM      2  C   PHE A  14       3.656  84.965  42.807
ATOM      3  O   PHE A  14       3.408  85.966  42.132
ATOM      4  H   PHE A  14       3.497  82.975  45.263
ATOM      5  CB  PHE A  14       3.716  85.477  45.243
ATOM      6  CG  PHE A  14       2.952  85.486  46.557
ATOM      7  CD1 PHE A  14       3.210  84.532  47.506
ATOM      8  CE1 PHE A  14       2.522  84.540  48.690
ATOM      9  CZ  PHE A  14       1.577  85.503  48.927
ATOM     10  CE2 PHE A  14       1.319  86.458  47.978
ATOM     11  CD2 PHE A  14       2.007  86.449  46.794
ATOM      0  N   ALA A  15       4.535  84.044  42.424
ATOM      1  CA  ALA A  15       5.291  84.191  41.181
ATOM      2  C   ALA A  15       4.430  84.374  39.915
ATOM      3  O   ALA A  15       4.584  85.295  39.117
ATOM      4  H   ALA A  15       4.680  83.255  42.982
ATOM      5  CB  ALA A  15       6.154  82.930  40.992
ATOM      0  N   PRO A  16       3.493  83.445  39.765
ATOM      1  CA  PRO A  16       2.604  83.485  38.616
ATOM      2  C   PRO A  16       1.803  84.774  38.605
ATOM      3  O   PRO A  16       1.606  85.381  37.568
ATOM      4  CB  PRO A  16       1.670  82.267  38.743
ATOM      5  CG  PRO A  16       2.437  81.306  39.670
ATOM      6  CD  PRO A  16       3.228  82.251  40.579
ATOM      0  N   ARG A  17       1.304  85.251  39.747
ATOM      1  CA  ARG A  17       0.587  86.505  39.778
ATOM      2  C   ARG A  17       1.487  87.650  39.396
ATOM      3  O   ARG A  17       1.077  88.522  38.647
ATOM      4  H   ARG A  17       1.426  84.746  40.575
ATOM      5  CB  ARG A  17       0.048  86.744  41.201
ATOM      6  CG  ARG A  17      -0.813  87.993  41.282
ATOM      7  CD  ARG A  17      -1.792  87.937  42.443
ATOM      8  NE  ARG A  17      -2.704  89.089  42.452
ATOM      9  CZ  ARG A  17      -3.642  89.201  43.417
ATOM     10  NH1 ARG A  17      -4.473  90.252  43.424
ATOM     11  NH2 ARG A  17      -3.741  88.261  44.366
ATOM      0  N   LEU A  18       2.730  87.657  39.845
ATOM      1  CA  LEU A  18       3.640  88.739  39.426
ATOM      2  C   LEU A  18       3.793  88.777  37.894
ATOM      3  O   LEU A  18       3.836  89.841  37.265
ATOM      4  H   LEU A  18       3.043  86.954  40.446
ATOM      5  CB  LEU A  18       5.024  88.508  40.062
ATOM      6  CG  LEU A  18       4.985  88.648  41.575
ATOM      7  CD1 LEU A  18       6.312  88.272  42.216
ATOM      8  CD2 LEU A  18       4.667  90.070  42.008
TER
ENDMDL                       
