# Supplementary material for: In silico structural and docking models of dipteran FXPRLamide neuropeptides support ligand-receptor coevolution and suggest mechanisms for ligand bias
Source: PLoS One. 2025 Dec 29;20(12):e0329924. doi: 10.1371/journal.pone.0329924 (PMC12747404; doi:10.1371/journal.pone.0329924)
Supplement: S1 File — (ZIP) [file pone.0329924.s007.zip › Supporting Information Structural Models/PepFold4 Neuropeptide Models/PEPFOLD-model2_PBAN_Core_FAPRL.pdb]

HEADER  PEPFOLD-00060_bestene1-mc.pdb
REMARK  Component boundaries: 0: 1 5 

REMARK  SA Trajectory: ZZ
REMARK     eCACA      eHb  ePhiPos eVdWBBBB eVdWBBSC eVdWSCSC    Total 
REMARK    -0.028   -1.291    0.001   -0.192   -0.073   -1.412   -2.996
REMARK   sOPEP Energy: -2.99636
MODEL        1         
ATOM      0  N   PHE A   1     125.045  -6.488 198.928
ATOM      1  CA  PHE A   1     125.802  -5.905 197.824
ATOM      2  C   PHE A   1     125.693  -4.382 197.798
ATOM      3  O   PHE A   1     126.670  -3.676 198.047
ATOM      4  H   PHE A   1     125.033  -7.499 199.060
ATOM      5  CB  PHE A   1     125.259  -6.464 196.496
ATOM      6  CG  PHE A   1     125.559  -7.946 196.338
ATOM      7  CD1 PHE A   1     124.640  -8.878 196.742
ATOM      8  CE1 PHE A   1     124.910 -10.214 196.599
ATOM      9  CZ  PHE A   1     126.100 -10.617 196.052
ATOM     10  CE2 PHE A   1     127.019  -9.685 195.648
ATOM     11  CD2 PHE A   1     126.749  -8.350 195.791
ATOM      0  N   ALA A   2     124.505  -3.891 197.474
ATOM      1  CA  ALA A   2     124.255  -2.460 197.387
ATOM      2  C   ALA A   2     124.722  -1.706 198.631
ATOM      3  O   ALA A   2     125.271  -0.611 198.519
ATOM      4  H   ALA A   2     123.771  -4.510 197.288
ATOM      5  CB  ALA A   2     122.742  -2.231 197.212
ATOM      0  N   PRO A   3     124.499  -2.275 199.817
ATOM      1  CA  PRO A   3     124.902  -1.608 201.046
ATOM      2  C   PRO A   3     126.358  -1.898 201.404
ATOM      3  O   PRO A   3     127.064  -1.018 201.895
ATOM      4  CB  PRO A   3     123.966  -2.138 202.149
ATOM      5  CG  PRO A   3     122.750  -2.679 201.374
ATOM      6  CD  PRO A   3     123.358  -3.155 200.052
ATOM      0  N   ARG A   4     126.801  -3.138 201.185
ATOM      1  CA  ARG A   4     128.172  -3.511 201.526
ATOM      2  C   ARG A   4     129.223  -2.771 200.731
ATOM      3  O   ARG A   4     130.214  -2.267 201.283
ATOM      4  H   ARG A   4     126.203  -3.804 200.792
ATOM      5  CB  ARG A   4     128.345  -5.020 201.269
ATOM      6  CG  ARG A   4     129.701  -5.526 201.732
ATOM      7  CD  ARG A   4     129.681  -7.015 202.033
ATOM      8  NE  ARG A   4     130.958  -7.481 202.592
ATOM      9  CZ  ARG A   4     131.118  -8.782 202.919
ATOM     10  NH1 ARG A   4     132.282  -9.206 203.429
ATOM     11  NH2 ARG A   4     130.112  -9.647 202.732
ATOM      0  N   LEU A   5     129.014  -2.721 199.423
ATOM      1  CA  LEU A   5     129.913  -1.990 198.540
ATOM      2  C   LEU A   5     129.861  -0.498 198.808
ATOM      3  O   LEU A   5     130.881   0.169 198.715
ATOM      4  H   LEU A   5     128.241  -3.183 199.043
ATOM      5  CB  LEU A   5     129.503  -2.250 197.079
ATOM      6  CG  LEU A   5     129.601  -3.722 196.712
ATOM      7  CD1 LEU A   5     128.971  -4.015 195.360
ATOM      8  CD2 LEU A   5     131.043  -4.197 196.647
TER
ENDMDL                       
