# Supplementary material for: In silico structural and docking models of dipteran FXPRLamide neuropeptides support ligand-receptor coevolution and suggest mechanisms for ligand bias
Source: PLoS One. 2025 Dec 29;20(12):e0329924. doi: 10.1371/journal.pone.0329924 (PMC12747404; doi:10.1371/journal.pone.0329924)
Supplement: S1 File — (ZIP) [file pone.0329924.s007.zip › Supporting Information Structural Models/PepFold4 Neuropeptide Models/PEPFOLD-model3_PBAN.pdb]

HEADER  PEPFOLD-00030_bestene1-mc.pdb
REMARK  Component boundaries: 0: 1 18 

REMARK  SA Trajectory: VVVZZVZZQKPZSPB
REMARK     eCACA      eHb  ePhiPos eVdWBBBB eVdWBBSC eVdWSCSC    Total 
REMARK    -0.177  -12.781    0.489   -1.180   -0.507   -4.305  -18.461
REMARK   sOPEP Energy: -18.4606
MODEL        1         
ATOM      0  N   ASP A   1      20.864  38.857 -60.081
ATOM      1  CA  ASP A   1      21.194  39.940 -59.167
ATOM      2  C   ASP A   1      19.927  40.674 -58.738
ATOM      3  O   ASP A   1      19.735  40.967 -57.558
ATOM      4  H   ASP A   1      21.604  38.268 -60.462
ATOM      5  CB  ASP A   1      22.140  40.931 -59.871
ATOM      6  CG  ASP A   1      23.520  40.337 -60.098
ATOM      7  OD1 ASP A   1      23.983  39.517 -59.291
ATOM      8  OD2 ASP A   1      24.184  40.672 -61.090
ATOM      0  N   ALA A   2      19.059  40.974 -59.697
ATOM      1  CA  ALA A   2      17.815  41.668 -59.376
ATOM      2  C   ALA A   2      16.989  40.825 -58.412
ATOM      3  O   ALA A   2      16.457  41.339 -57.424
ATOM      4  H   ALA A   2      19.254  40.729 -60.623
ATOM      5  CB  ALA A   2      17.010  41.901 -60.668
ATOM      0  N   SER A   3      16.883  39.529 -58.700
ATOM      1  CA  SER A   3      16.116  38.624 -57.855
ATOM      2  C   SER A   3      16.671  38.524 -56.431
ATOM      3  O   SER A   3      15.912  38.563 -55.460
ATOM      4  H   SER A   3      17.330  39.177 -59.494
ATOM      5  CB  SER A   3      16.137  37.220 -58.489
ATOM      6  OG  SER A   3      17.480  36.732 -58.436
ATOM      0  N   SER A   4      17.991  38.402 -56.301
ATOM      1  CA  SER A   4      18.586  38.283 -54.973
ATOM      2  C   SER A   4      18.398  39.636 -54.221
ATOM      3  O   SER A   4      18.104  39.568 -53.025
ATOM      4  H   SER A   4      18.563  38.393 -57.094
ATOM      5  CB  SER A   4      20.088  37.967 -55.102
ATOM      6  OG  SER A   4      20.722  39.085 -55.728
ATOM      0  N   SER A   5      18.549  40.798 -54.855
ATOM      1  CA  SER A   5      18.391  42.053 -54.126
ATOM      2  C   SER A   5      16.896  42.202 -53.712
ATOM      3  O   SER A   5      16.676  42.652 -52.585
ATOM      4  H   SER A   5      18.765  40.811 -55.808
ATOM      5  CB  SER A   5      18.799  43.233 -55.028
ATOM      6  OG  SER A   5      17.734  43.472 -55.951
ATOM      0  N   ASN A   6      15.917  41.854 -54.545
ATOM      1  CA  ASN A   6      14.523  42.024 -54.146
ATOM      2  C   ASN A   6      14.032  41.063 -53.057
ATOM      3  O   ASN A   6      13.316  41.492 -52.151
ATOM      4  H   ASN A   6      16.130  41.484 -55.424
ATOM      5  CB  ASN A   6      13.641  41.819 -55.392
ATOM      6  CG  ASN A   6      13.835  42.926 -56.415
ATOM      7  OD1 ASN A   6      14.006  44.095 -56.039
ATOM      8  ND2 ASN A   6      13.801  42.505 -57.687
ATOM      0  N   GLU A   7      14.412  39.793 -53.137
ATOM      1  CA  GLU A   7      13.933  38.804 -52.180
ATOM      2  C   GLU A   7      14.698  38.996 -50.823
ATOM      3  O   GLU A   7      14.015  38.851 -49.809
ATOM      4  H   GLU A   7      15.022  39.516 -53.848
ATOM      5  CB  GLU A   7      14.195  37.387 -52.724
ATOM      6  CG  GLU A   7      13.368  37.091 -53.963
ATOM      7  CD  GLU A   7      13.663  35.711 -54.528
ATOM      8  OE1 GLU A   7      12.991  35.271 -55.473
ATOM      9  OE2 GLU A   7      14.575  35.025 -54.044
ATOM      0  N   ASN A   8      15.991  39.296 -50.785
ATOM      1  CA  ASN A   8      16.702  39.400 -49.518
ATOM      2  C   ASN A   8      16.190  40.646 -48.935
ATOM      3  O   ASN A   8      16.028  40.600 -47.713
ATOM      4  H   ASN A   8      16.475  39.451 -51.620
ATOM      5  CB  ASN A   8      18.223  39.485 -49.744
ATOM      6  CG  ASN A   8      18.842  38.115 -49.971
ATOM      7  OD1 ASN A   8      18.619  37.194 -49.172
ATOM      8  ND2 ASN A   8      19.607  38.038 -51.069
ATOM      0  N   ASN A   9      15.916  41.735 -49.652
ATOM      1  CA  ASN A   9      15.428  42.941 -48.990
ATOM      2  C   ASN A   9      13.999  42.856 -48.444
ATOM      3  O   ASN A   9      13.745  43.334 -47.337
ATOM      4  H   ASN A   9      16.040  41.726 -50.621
ATOM      5  CB  ASN A   9      15.480  44.097 -50.006
ATOM      6  CG  ASN A   9      16.859  44.733 -50.076
ATOM      7  OD1 ASN A   9      17.283  45.178 -51.153
ATOM      8  ND2 ASN A   9      17.511  44.749 -48.905
ATOM      0  N   SER A  10      13.084  42.255 -49.197
ATOM      1  CA  SER A  10      11.690  42.193 -48.780
ATOM      2  C   SER A  10      11.543  41.109 -47.655
ATOM      3  O   SER A  10      10.769  41.399 -46.742
ATOM      4  H   SER A  10      13.350  41.848 -50.045
ATOM      5  CB  SER A  10      10.806  41.813 -49.982
ATOM      6  OG  SER A  10      11.160  40.488 -50.390
ATOM      0  N   ARG A  11      12.212  39.962 -47.696
ATOM      1  CA  ARG A  11      12.009  38.936 -46.682
ATOM      2  C   ARG A  11      12.822  39.014 -45.367
ATOM      3  O   ARG A  11      13.898  39.610 -45.269
ATOM      4  H   ARG A  11      12.852  39.804 -48.418
ATOM      5  CB  ARG A  11      12.336  37.581 -47.336
ATOM      6  CG  ARG A  11      11.972  36.412 -46.435
ATOM      7  CD  ARG A  11      11.731  35.137 -47.227
ATOM      8  NE  ARG A  11      11.264  34.037 -46.371
ATOM      9  CZ  ARG A  11      11.001  32.827 -46.909
ATOM     10  NH1 ARG A  11      10.575  31.825 -46.129
ATOM     11  NH2 ARG A  11      11.164  32.630 -48.225
ATOM      0  N   PRO A  12      12.262  38.387 -44.340
ATOM      1  CA  PRO A  12      12.873  38.335 -43.029
ATOM      2  C   PRO A  12      14.204  37.746 -43.145
ATOM      3  O   PRO A  12      14.338  36.678 -43.753
ATOM      4  CB  PRO A  12      11.960  37.466 -42.144
ATOM      5  CG  PRO A  12      10.592  37.528 -42.849
ATOM      6  CD  PRO A  12      10.964  37.675 -44.327
ATOM      0  N   PRO A  13      15.189  38.342 -42.506
ATOM      1  CA  PRO A  13      16.531  37.745 -42.444
ATOM      2  C   PRO A  13      16.606  36.461 -41.615
ATOM      3  O   PRO A  13      17.520  35.653 -41.766
ATOM      4  CB  PRO A  13      17.437  38.823 -41.820
ATOM      5  CG  PRO A  13      16.656  40.133 -42.034
ATOM      6  CD  PRO A  13      15.193  39.684 -41.979
ATOM      0  N   PHE A  14      15.528  36.201 -40.880
ATOM      1  CA  PHE A  14      15.319  34.906 -40.229
ATOM      2  C   PHE A  14      14.827  33.569 -40.782
ATOM      3  O   PHE A  14      14.677  32.514 -40.145
ATOM      4  H   PHE A  14      14.852  36.898 -40.771
ATOM      5  CB  PHE A  14      14.326  35.219 -39.094
ATOM      6  CG  PHE A  14      14.878  36.251 -38.124
ATOM      7  CD1 PHE A  14      14.602  37.580 -38.307
ATOM      8  CE1 PHE A  14      15.099  38.510 -37.432
ATOM      9  CZ  PHE A  14      15.873  38.110 -36.374
ATOM     10  CE2 PHE A  14      16.150  36.781 -36.192
ATOM     11  CD2 PHE A  14      15.652  35.851 -37.066
ATOM      0  N   ALA A  15      14.446  33.658 -42.054
ATOM      1  CA  ALA A  15      13.780  32.518 -42.660
ATOM      2  C   ALA A  15      14.852  31.390 -42.941
ATOM      3  O   ALA A  15      16.045  31.570 -43.196
ATOM      4  H   ALA A  15      14.610  34.471 -42.569
ATOM      5  CB  ALA A  15      13.123  32.946 -43.986
ATOM      0  N   PRO A  16      14.312  30.180 -42.831
ATOM      1  CA  PRO A  16      15.107  28.975 -43.017
ATOM      2  C   PRO A  16      15.602  28.784 -44.443
ATOM      3  O   PRO A  16      16.569  28.066 -44.691
ATOM      4  CB  PRO A  16      14.190  27.804 -42.619
ATOM      5  CG  PRO A  16      13.102  28.463 -41.751
ATOM      6  CD  PRO A  16      12.983  29.869 -42.344
ATOM      0  N   ARG A  17      15.019  29.550 -45.360
ATOM      1  CA  ARG A  17      15.516  29.640 -46.736
ATOM      2  C   ARG A  17      16.822  30.412 -46.812
ATOM      3  O   ARG A  17      17.637  30.175 -47.699
ATOM      4  H   ARG A  17      14.232  30.072 -45.108
ATOM      5  CB  ARG A  17      14.463  30.356 -47.602
ATOM      6  CG  ARG A  17      14.856  30.381 -49.070
ATOM      7  CD  ARG A  17      13.648  30.529 -49.981
ATOM      8  NE  ARG A  17      14.013  30.435 -51.401
ATOM      9  CZ  ARG A  17      13.062  30.546 -52.352
ATOM     10  NH1 ARG A  17      13.395  30.460 -53.647
ATOM     11  NH2 ARG A  17      11.783  30.741 -52.001
ATOM      0  N   LEU A  18      17.008  31.340 -45.878
ATOM      1  CA  LEU A  18      18.233  32.129 -45.808
ATOM      2  C   LEU A  18      19.368  31.319 -45.215
ATOM      3  O   LEU A  18      20.498  31.384 -45.707
ATOM      4  H   LEU A  18      16.304  31.498 -45.218
ATOM      5  CB  LEU A  18      17.987  33.367 -44.926
ATOM      6  CG  LEU A  18      19.243  34.206 -44.759
ATOM      7  CD1 LEU A  18      19.737  34.763 -46.085
ATOM      8  CD2 LEU A  18      19.018  35.390 -43.833
TER
ENDMDL                       
