# Supplementary material for: In silico structural and docking models of dipteran FXPRLamide neuropeptides support ligand-receptor coevolution and suggest mechanisms for ligand bias
Source: PLoS One. 2025 Dec 29;20(12):e0329924. doi: 10.1371/journal.pone.0329924 (PMC12747404; doi:10.1371/journal.pone.0329924)
Supplement: S1 File — (ZIP) [file pone.0329924.s007.zip › Supporting Information Structural Models/PepFold4 Neuropeptide Models/PEPFOLD-model3_PBAN_Core_FAPRL.pdb]

HEADER  PEPFOLD-00098_bestene1-mc.pdb
REMARK  Component boundaries: 0: 1 5 

REMARK  SA Trajectory: ZZ
REMARK     eCACA      eHb  ePhiPos eVdWBBBB eVdWBBSC eVdWSCSC    Total 
REMARK    -0.028   -1.291    0.001   -0.192   -0.073   -1.412   -2.996
REMARK   sOPEP Energy: -2.99636
MODEL        1         
ATOM      0  N   PHE A   1     118.359  52.928 230.329
ATOM      1  CA  PHE A   1     119.374  53.773 229.708
ATOM      2  C   PHE A   1     119.074  54.038 228.234
ATOM      3  O   PHE A   1     118.763  55.164 227.847
ATOM      4  H   PHE A   1     118.440  52.674 231.313
ATOM      5  CB  PHE A   1     120.741  53.072 229.817
ATOM      6  CG  PHE A   1     121.230  52.997 231.254
ATOM      7  CD1 PHE A   1     120.956  51.890 232.013
ATOM      8  CE1 PHE A   1     121.396  51.822 233.309
ATOM      9  CZ  PHE A   1     122.110  52.861 233.845
ATOM     10  CE2 PHE A   1     122.383  53.968 233.086
ATOM     11  CD2 PHE A   1     121.943  54.036 231.791
ATOM      0  N   ALA A   2     119.190  52.997 227.422
ATOM      1  CA  ALA A   2     118.956  53.102 225.989
ATOM      2  C   ALA A   2     117.624  53.774 225.660
ATOM      3  O   ALA A   2     117.549  54.570 224.725
ATOM      4  H   ALA A   2     119.441  52.130 227.797
ATOM      5  CB  ALA A   2     118.956  51.686 225.382
ATOM      0  N   PRO A   3     116.569  53.452 226.411
ATOM      1  CA  PRO A   3     115.264  54.041 226.146
ATOM      2  C   PRO A   3     115.094  55.391 226.837
ATOM      3  O   PRO A   3     114.490  56.304 226.276
ATOM      4  CB  PRO A   3     114.225  53.035 226.675
ATOM      5  CG  PRO A   3     114.994  51.703 226.733
ATOM      6  CD  PRO A   3     116.431  52.138 227.032
ATOM      0  N   ARG A   4     115.602  55.512 228.066
ATOM      1  CA  ARG A   4     115.459  56.760 228.813
ATOM      2  C   ARG A   4     116.165  57.937 228.179
ATOM      3  O   ARG A   4     115.602  59.036 228.054
ATOM      4  H   ARG A   4     116.076  54.758 228.470
ATOM      5  CB  ARG A   4     116.039  56.551 230.224
ATOM      6  CG  ARG A   4     115.803  57.756 231.121
ATOM      7  CD  ARG A   4     115.819  57.382 232.594
ATOM      8  NE  ARG A   4     115.475  58.522 233.456
ATOM      9  CZ  ARG A   4     115.441  58.368 234.796
ATOM     10  NH1 ARG A   4     115.127  59.407 235.582
ATOM     11  NH2 ARG A   4     115.722  57.177 235.342
ATOM      0  N   LEU A   5     117.413  57.708 227.792
ATOM      1  CA  LEU A   5     118.193  58.733 227.113
ATOM      2  C   LEU A   5     117.616  59.055 225.747
ATOM      3  O   LEU A   5     117.650  60.204 225.331
ATOM      4  H   LEU A   5     117.817  56.836 227.966
ATOM      5  CB  LEU A   5     119.638  58.231 226.939
ATOM      6  CG  LEU A   5     120.311  57.956 228.274
ATOM      7  CD1 LEU A   5     121.638  57.236 228.105
ATOM      8  CD2 LEU A   5     120.591  59.236 229.044
TER
ENDMDL                       
