# Supplementary material for: In silico structural and docking models of dipteran FXPRLamide neuropeptides support ligand-receptor coevolution and suggest mechanisms for ligand bias
Source: PLoS One. 2025 Dec 29;20(12):e0329924. doi: 10.1371/journal.pone.0329924 (PMC12747404; doi:10.1371/journal.pone.0329924)
Supplement: S1 File — (ZIP) [file pone.0329924.s007.zip › Supporting Information Structural Models/PepFold4 Neuropeptide Models/PEPFOLD-model3_PK2-3.pdb]

HEADER  PEPFOLD-00034_bestene1-mc.pdb
REMARK  Component boundaries: 0: 1 8 

REMARK  SA Trajectory: HPSHB
REMARK     eCACA      eHb  ePhiPos eVdWBBBB eVdWBBSC eVdWSCSC    Total 
REMARK    -0.041   -0.000    0.156   -0.208   -0.216   -3.552   -3.862
REMARK   sOPEP Energy: -3.86173
MODEL        1         
ATOM      0  N   ASN A   1       3.826  35.752  29.582
ATOM      1  CA  ASN A   1       2.491  36.197  29.152
ATOM      2  C   ASN A   1       1.837  37.132  30.149
ATOM      3  O   ASN A   1       2.500  37.716  31.006
ATOM      4  H   ASN A   1       4.367  35.119  28.994
ATOM      5  CB  ASN A   1       1.591  34.960  28.974
ATOM      6  CG  ASN A   1       1.992  34.133  27.764
ATOM      7  OD1 ASN A   1       2.261  34.695  26.691
ATOM      8  ND2 ASN A   1       2.016  32.813  27.989
ATOM      0  N   LEU A   2       0.526  37.288  30.010
ATOM      1  CA  LEU A   2      -0.291  37.988  31.004
ATOM      2  C   LEU A   2      -0.116  37.412  32.413
ATOM      3  O   LEU A   2      -0.128  36.195  32.605
ATOM      4  H   LEU A   2       0.089  36.922  29.216
ATOM      5  CB  LEU A   2      -1.773  37.867  30.603
ATOM      6  CG  LEU A   2      -2.049  38.494  29.246
ATOM      7  CD1 LEU A   2      -3.444  38.166  28.740
ATOM      8  CD2 LEU A   2      -1.931  40.009  29.284
ATOM      0  N   PRO A   3       0.004  38.279  33.411
ATOM      1  CA  PRO A   3      -0.089  37.821  34.791
ATOM      2  C   PRO A   3      -1.548  37.562  35.103
ATOM      3  O   PRO A   3      -2.298  38.479  35.473
ATOM      4  CB  PRO A   3       0.479  38.943  35.681
ATOM      5  CG  PRO A   3       1.387  39.745  34.731
ATOM      6  CD  PRO A   3       0.701  39.589  33.372
ATOM      0  N   PHE A   4      -1.937  36.311  34.932
ATOM      1  CA  PHE A   4      -3.334  35.903  35.070
ATOM      2  C   PHE A   4      -3.699  35.753  36.640
ATOM      3  O   PHE A   4      -4.108  34.769  37.246
ATOM      4  H   PHE A   4      -1.269  35.634  34.707
ATOM      5  CB  PHE A   4      -3.549  34.551  34.363
ATOM      6  CG  PHE A   4      -4.972  34.044  34.524
ATOM      7  CD1 PHE A   4      -5.980  34.579  33.766
ATOM      8  CE1 PHE A   4      -7.263  34.122  33.911
ATOM      9  CZ  PHE A   4      -7.539  33.129  34.814
ATOM     10  CE2 PHE A   4      -6.531  32.594  35.572
ATOM     11  CD2 PHE A   4      -5.248  33.051  35.427
ATOM      0  N   SER A   5      -3.476  36.919  37.226
ATOM      1  CA  SER A   5      -3.663  37.118  38.655
ATOM      2  C   SER A   5      -5.210  37.320  38.823
ATOM      3  O   SER A   5      -5.852  37.955  37.982
ATOM      4  H   SER A   5      -3.177  37.672  36.681
ATOM      5  CB  SER A   5      -2.897  38.365  39.137
ATOM      6  OG  SER A   5      -3.444  39.505  38.470
ATOM      0  N   PRO A   6      -5.784  36.760  39.879
ATOM      1  CA  PRO A   6      -7.232  36.791  40.027
ATOM      2  C   PRO A   6      -7.840  38.142  40.115
ATOM      3  O   PRO A   6      -9.039  38.247  39.845
ATOM      4  CB  PRO A   6      -7.522  36.014  41.325
ATOM      5  CG  PRO A   6      -6.244  35.186  41.555
ATOM      6  CD  PRO A   6      -5.142  36.068  40.962
ATOM      0  N   ARG A   7      -7.015  39.183  40.269
ATOM      1  CA  ARG A   7      -7.530  40.570  40.293
ATOM      2  C   ARG A   7      -7.864  40.864  38.825
ATOM      3  O   ARG A   7      -8.695  41.739  38.601
ATOM      4  H   ARG A   7      -6.055  39.025  40.368
ATOM      5  CB  ARG A   7      -6.460  41.546  40.816
ATOM      6  CG  ARG A   7      -6.974  42.975  40.880
ATOM      7  CD  ARG A   7      -6.206  43.811  41.890
ATOM      8  NE  ARG A   7      -6.777  45.158  42.038
ATOM      9  CZ  ARG A   7      -6.219  46.037  42.897
ATOM     10  NH1 ARG A   7      -6.739  47.265  43.031
ATOM     11  NH2 ARG A   7      -5.143  45.683  43.614
ATOM      0  N   LEU A   8      -7.267  40.161  37.866
ATOM      1  CA  LEU A   8      -7.593  40.348  36.456
ATOM      2  C   LEU A   8      -8.910  39.684  36.110
ATOM      3  O   LEU A   8      -9.721  40.262  35.380
ATOM      4  H   LEU A   8      -6.592  39.499  38.112
ATOM      5  CB  LEU A   8      -6.478  39.730  35.593
ATOM      6  CG  LEU A   8      -6.782  39.835  34.108
ATOM      7  CD1 LEU A   8      -6.876  41.281  33.647
ATOM      8  CD2 LEU A   8      -5.715  39.163  33.259
TER
ENDMDL                       
