# Supplementary material for: In silico structural and docking models of dipteran FXPRLamide neuropeptides support ligand-receptor coevolution and suggest mechanisms for ligand bias
Source: PLoS One. 2025 Dec 29;20(12):e0329924. doi: 10.1371/journal.pone.0329924 (PMC12747404; doi:10.1371/journal.pone.0329924)
Supplement: S1 File — (ZIP) [file pone.0329924.s007.zip › Supporting Information Structural Models/PepFold4 Neuropeptide Models/PEPFOLD-model3_PK2-3_Core_FSPRL.pdb]

HEADER  PEPFOLD-00044_bestene1-mc.pdb
REMARK  Component boundaries: 0: 1 5 

REMARK  SA Trajectory: BZ
REMARK     eCACA      eHb  ePhiPos eVdWBBBB eVdWBBSC eVdWSCSC    Total 
REMARK    -0.030   -1.263    0.050   -0.195   -0.082   -1.261   -2.781
REMARK   sOPEP Energy: -2.78089
MODEL        1         
ATOM      0  N   PHE A   1     119.124  -3.851 198.500
ATOM      1  CA  PHE A   1     120.426  -3.905 197.831
ATOM      2  C   PHE A   1     120.989  -2.525 197.485
ATOM      3  O   PHE A   1     122.207  -2.320 197.544
ATOM      4  H   PHE A   1     118.656  -4.715 198.776
ATOM      5  CB  PHE A   1     120.275  -4.710 196.527
ATOM      6  CG  PHE A   1     119.976  -6.176 196.795
ATOM      7  CD1 PHE A   1     118.678  -6.612 196.844
ATOM      8  CE1 PHE A   1     118.408  -7.934 197.085
ATOM      9  CZ  PHE A   1     119.436  -8.819 197.277
ATOM     10  CE2 PHE A   1     120.734  -8.382 197.228
ATOM     11  CD2 PHE A   1     121.004  -7.061 196.987
ATOM      0  N   SER A   2     120.111  -1.590 197.124
ATOM      1  CA  SER A   2     120.545  -0.240 196.774
ATOM      2  C   SER A   2     121.002   0.533 198.008
ATOM      3  O   SER A   2     121.711   1.529 197.883
ATOM      4  H   SER A   2     119.160  -1.810 197.093
ATOM      5  CB  SER A   2     119.372   0.512 196.119
ATOM      6  OG  SER A   2     119.025  -0.175 194.913
ATOM      0  N   PRO A   3     120.588   0.083 199.191
ATOM      1  CA  PRO A   3     120.998   0.734 200.432
ATOM      2  C   PRO A   3     122.430   0.367 200.790
ATOM      3  O   PRO A   3     123.121   1.131 201.458
ATOM      4  CB  PRO A   3     120.026   0.246 201.523
ATOM      5  CG  PRO A   3     118.794  -0.234 200.734
ATOM      6  CD  PRO A   3     119.393  -0.734 199.416
ATOM      0  N   ARG A   4     122.865  -0.807 200.340
ATOM      1  CA  ARG A   4     124.231  -1.263 200.571
ATOM      2  C   ARG A   4     125.169  -0.879 199.441
ATOM      3  O   ARG A   4     126.317  -0.494 199.663
ATOM      4  H   ARG A   4     122.253  -1.380 199.839
ATOM      5  CB  ARG A   4     124.226  -2.797 200.708
ATOM      6  CG  ARG A   4     125.596  -3.341 201.078
ATOM      7  CD  ARG A   4     125.505  -4.692 201.769
ATOM      8  NE  ARG A   4     126.818  -5.163 202.232
ATOM      9  CZ  ARG A   4     126.923  -6.349 202.869
ATOM     10  NH1 ARG A   4     128.120  -6.778 203.291
ATOM     11  NH2 ARG A   4     125.831  -7.096 203.079
ATOM      0  N   LEU A   5     124.677  -1.005 198.207
ATOM      1  CA  LEU A   5     125.498  -0.686 197.041
ATOM      2  C   LEU A   5     124.965   0.542 196.300
ATOM      3  O   LEU A   5     123.894   0.490 195.694
ATOM      4  H   LEU A   5     123.759  -1.314 198.081
ATOM      5  CB  LEU A   5     125.495  -1.889 196.079
ATOM      6  CG  LEU A   5     126.082  -3.135 196.723
ATOM      7  CD1 LEU A   5     125.859  -4.374 195.873
ATOM      8  CD2 LEU A   5     127.580  -3.008 196.946
TER
ENDMDL                       
