# Supplementary material for: In silico structural and docking models of dipteran FXPRLamide neuropeptides support ligand-receptor coevolution and suggest mechanisms for ligand bias
Source: PLoS One. 2025 Dec 29;20(12):e0329924. doi: 10.1371/journal.pone.0329924 (PMC12747404; doi:10.1371/journal.pone.0329924)
Supplement: S1 File — (ZIP) [file pone.0329924.s007.zip › Supporting Information Structural Models/PepFold4 Neuropeptide Models/PEPFOLD-model4_Hugin.pdb]

HEADER  PEPFOLD-00000_bestene1-mc.pdb
REMARK  Component boundaries: 0: 1 8 

REMARK  SA Trajectory: KHSHB
REMARK     eCACA      eHb  ePhiPos eVdWBBBB eVdWBBSC eVdWSCSC    Total 
REMARK    -0.038   -0.000    0.180   -0.189   -0.241   -3.627   -3.916
REMARK   sOPEP Energy: -3.91636
MODEL        1         
ATOM      0  N   SER A   1     134.274  45.582 118.470
ATOM      1  CA  SER A   1     133.858  45.877 119.835
ATOM      2  C   SER A   1     134.597  47.132 120.279
ATOM      3  O   SER A   1     135.808  47.255 120.073
ATOM      4  H   SER A   1     133.890  44.771 117.984
ATOM      5  CB  SER A   1     134.218  44.701 120.761
ATOM      6  OG  SER A   1     135.642  44.577 120.786
ATOM      0  N   VAL A   2     133.872  48.063 120.886
ATOM      1  CA  VAL A   2     134.484  49.306 121.324
ATOM      2  C   VAL A   2     134.219  49.621 122.785
ATOM      3  O   VAL A   2     133.284  49.088 123.394
ATOM      4  H   VAL A   2     132.918  47.912 121.040
ATOM      5  CB  VAL A   2     133.926  50.458 120.467
ATOM      6  CG1 VAL A   2     134.416  51.814 120.947
ATOM      7  CG2 VAL A   2     134.328  50.328 119.007
ATOM      0  N   PRO A   3     135.050  50.495 123.339
ATOM      1  CA  PRO A   3     134.907  50.894 124.725
ATOM      2  C   PRO A   3     133.675  51.772 124.845
ATOM      3  O   PRO A   3     133.275  52.437 123.885
ATOM      4  CB  PRO A   3     136.182  51.670 125.107
ATOM      5  CG  PRO A   3     137.229  51.187 124.086
ATOM      6  CD  PRO A   3     136.394  50.886 122.839
ATOM      0  N   PHE A   4     133.063  51.754 126.021
ATOM      1  CA  PHE A   4     131.862  52.531 126.274
ATOM      2  C   PHE A   4     132.593  54.067 126.586
ATOM      3  O   PHE A   4     133.174  54.490 127.583
ATOM      4  H   PHE A   4     133.430  51.202 126.740
ATOM      5  CB  PHE A   4     131.080  52.007 127.493
ATOM      6  CG  PHE A   4     130.352  50.708 127.186
ATOM      7  CD1 PHE A   4     130.953  49.507 127.453
ATOM      8  CE1 PHE A   4     130.297  48.336 127.177
ATOM      9  CZ  PHE A   4     129.040  48.367 126.635
ATOM     10  CE2 PHE A   4     128.438  49.569 126.368
ATOM     11  CD2 PHE A   4     129.094  50.739 126.644
ATOM      0  N   LYS A   5     132.541  54.756 125.448
ATOM      1  CA  LYS A   5     133.229  56.054 125.324
ATOM      2  C   LYS A   5     131.917  56.817 125.190
ATOM      3  O   LYS A   5     130.996  56.345 124.517
ATOM      4  H   LYS A   5     132.041  54.399 124.687
ATOM      5  CB  LYS A   5     134.127  56.158 124.077
ATOM      6  CG  LYS A   5     135.448  55.430 124.265
ATOM      7  CD  LYS A   5     136.345  55.553 123.044
ATOM      8  CE  LYS A   5     137.666  54.825 123.232
ATOM      9  NZ  LYS A   5     138.539  54.945 122.043
ATOM      0  N   PRO A   6     131.808  57.976 125.824
ATOM      1  CA  PRO A   6     130.541  58.692 125.831
ATOM      2  C   PRO A   6     130.027  59.101 124.500
ATOM      3  O   PRO A   6     128.822  59.340 124.402
ATOM      4  CB  PRO A   6     130.788  59.945 126.691
ATOM      5  CG  PRO A   6     132.046  59.592 127.507
ATOM      6  CD  PRO A   6     132.826  58.666 126.569
ATOM      0  N   ARG A   7     130.852  58.979 123.455
ATOM      1  CA  ARG A   7     130.398  59.295 122.082
ATOM      2  C   ARG A   7     129.508  58.104 121.706
ATOM      3  O   ARG A   7     128.662  58.288 120.835
ATOM      4  H   ARG A   7     131.770  58.677 123.599
ATOM      5  CB  ARG A   7     131.595  59.408 121.119
ATOM      6  CG  ARG A   7     131.158  59.763 119.707
ATOM      7  CD  ARG A   7     132.272  60.434 118.919
ATOM      8  NE  ARG A   7     131.816  60.883 117.596
ATOM      9  CZ  ARG A   7     132.676  61.502 116.759
ATOM     10  NH1 ARG A   7     132.261  61.911 115.553
ATOM     11  NH2 ARG A   7     133.946  61.706 117.136
ATOM      0  N   LEU A   8     129.666  56.944 122.337
ATOM      1  CA  LEU A   8     128.805  55.797 122.071
ATOM      2  C   LEU A   8     127.456  55.964 122.738
ATOM      3  O   LEU A   8     126.424  55.657 122.133
ATOM      4  H   LEU A   8     130.380  56.857 122.999
ATOM      5  CB  LEU A   8     129.479  54.523 122.613
ATOM      6  CG  LEU A   8     128.607  53.293 122.423
ATOM      7  CD1 LEU A   8     128.346  53.001 120.954
ATOM      8  CD2 LEU A   8     129.241  52.047 123.021
TER
ENDMDL                       
