# Supplementary material for: In silico structural and docking models of dipteran FXPRLamide neuropeptides support ligand-receptor coevolution and suggest mechanisms for ligand bias
Source: PLoS One. 2025 Dec 29;20(12):e0329924. doi: 10.1371/journal.pone.0329924 (PMC12747404; doi:10.1371/journal.pone.0329924)
Supplement: S1 File — (ZIP) [file pone.0329924.s007.zip › Supporting Information Structural Models/PepFold4 Neuropeptide Models/PEPFOLD-model4_PBAN.pdb]

HEADER  PEPFOLD-00084_bestene1-mc.pdb
REMARK  Component boundaries: 0: 1 18 

REMARK  SA Trajectory: VZVVZBZBQYRYEWW
REMARK     eCACA      eHb  ePhiPos eVdWBBBB eVdWBBSC eVdWSCSC    Total 
REMARK    -0.180  -13.892    0.968   -1.191   -0.184   -3.913  -18.392
REMARK   sOPEP Energy: -18.3921
MODEL        1         
ATOM      0  N   ASP A   1     -24.239 -29.620  22.927
ATOM      1  CA  ASP A   1     -24.470 -28.257  22.473
ATOM      2  C   ASP A   1     -24.393 -27.289  23.651
ATOM      3  O   ASP A   1     -23.764 -26.234  23.561
ATOM      4  H   ASP A   1     -24.257 -30.390  22.258
ATOM      5  CB  ASP A   1     -25.866 -28.163  21.830
ATOM      6  CG  ASP A   1     -25.933 -28.905  20.505
ATOM      7  OD1 ASP A   1     -24.929 -28.974  19.781
ATOM      8  OD2 ASP A   1     -26.993 -29.442  20.149
ATOM      0  N   ALA A   2     -25.036 -27.645  24.756
ATOM      1  CA  ALA A   2     -25.008 -26.783  25.935
ATOM      2  C   ALA A   2     -23.572 -26.605  26.410
ATOM      3  O   ALA A   2     -23.144 -25.488  26.717
ATOM      4  H   ALA A   2     -25.529 -28.488  24.783
ATOM      5  CB  ALA A   2     -25.841 -27.426  27.059
ATOM      0  N   SER A   3     -22.826 -27.706  26.469
ATOM      1  CA  SER A   3     -21.439 -27.662  26.913
ATOM      2  C   SER A   3     -20.552 -26.804  26.007
ATOM      3  O   SER A   3     -19.747 -26.007  26.495
ATOM      4  H   SER A   3     -23.217 -28.563  26.210
ATOM      5  CB  SER A   3     -20.880 -29.097  26.928
ATOM      6  OG  SER A   3     -20.826 -29.565  25.577
ATOM      0  N   SER A   4     -20.698 -26.955  24.692
ATOM      1  CA  SER A   4     -19.871 -26.182  23.771
ATOM      2  C   SER A   4     -20.191 -24.685  23.704
ATOM      3  O   SER A   4     -19.268 -23.871  23.661
ATOM      4  H   SER A   4     -21.360 -27.584  24.342
ATOM      5  CB  SER A   4     -20.051 -26.770  22.359
ATOM      6  OG  SER A   4     -21.393 -26.508  21.939
ATOM      0  N   SER A   5     -21.470 -24.325  23.700
ATOM      1  CA  SER A   5     -21.858 -22.927  23.570
ATOM      2  C   SER A   5     -21.489 -22.344  24.865
ATOM      3  O   SER A   5     -21.030 -21.202  24.790
ATOM      4  H   SER A   5     -22.163 -25.009  23.787
ATOM      5  CB  SER A   5     -23.372 -22.796  23.320
ATOM      6  OG  SER A   5     -24.055 -23.332  24.456
ATOM      0  N   ASN A   6     -21.628 -22.983  26.026
ATOM      1  CA  ASN A   6     -21.256 -22.322  27.273
ATOM      2  C   ASN A   6     -19.708 -22.133  27.291
ATOM      3  O   ASN A   6     -19.287 -21.063  27.738
ATOM      4  H   ASN A   6     -21.980 -23.895  26.043
ATOM      5  CB  ASN A   6     -21.686 -23.190  28.470
ATOM      6  CG  ASN A   6     -23.150 -22.987  28.823
ATOM      7  OD1 ASN A   6     -23.814 -23.930  29.281
ATOM      8  ND2 ASN A   6     -23.600 -21.746  28.593
ATOM      0  N   GLU A   7     -18.896 -23.088  26.842
ATOM      1  CA  GLU A   7     -17.450 -22.900  26.890
ATOM      2  C   GLU A   7     -16.891 -21.865  25.907
ATOM      3  O   GLU A   7     -16.015 -21.086  26.283
ATOM      4  H   GLU A   7     -19.269 -23.915  26.479
ATOM      5  CB  GLU A   7     -16.782 -24.254  26.586
ATOM      6  CG  GLU A   7     -16.800 -25.181  27.789
ATOM      7  CD  GLU A   7     -16.441 -26.610  27.413
ATOM      8  OE1 GLU A   7     -16.596 -27.001  26.247
ATOM      9  OE2 GLU A   7     -15.994 -27.384  28.273
ATOM      0  N   ASN A   8     -17.389 -21.852  24.675
ATOM      1  CA  ASN A   8     -16.864 -20.946  23.662
ATOM      2  C   ASN A   8     -17.188 -19.599  24.110
ATOM      3  O   ASN A   8     -16.458 -18.741  23.620
ATOM      4  H   ASN A   8     -18.119 -22.459  24.444
ATOM      5  CB  ASN A   8     -17.524 -21.227  22.300
ATOM      6  CG  ASN A   8     -16.972 -22.485  21.648
ATOM      7  OD1 ASN A   8     -15.749 -22.683  21.621
ATOM      8  ND2 ASN A   8     -17.913 -23.295  21.143
ATOM      0  N   ASN A   9     -18.127 -19.330  25.013
ATOM      1  CA  ASN A   9     -18.335 -17.983  25.532
ATOM      2  C   ASN A   9     -17.539 -17.721  26.797
ATOM      3  O   ASN A   9     -16.985 -16.640  26.994
ATOM      4  H   ASN A   9     -18.695 -20.056  25.339
ATOM      5  CB  ASN A   9     -19.832 -17.797  25.843
ATOM      6  CG  ASN A   9     -20.680 -17.796  24.582
ATOM      7  OD1 ASN A   9     -20.255 -17.258  23.549
ATOM      8  ND2 ASN A   9     -21.864 -18.408  24.721
ATOM      0  N   SER A  10     -17.499 -18.722  27.679
ATOM      1  CA  SER A  10     -16.781 -18.575  28.943
ATOM      2  C   SER A  10     -15.363 -18.455  28.623
ATOM      3  O   SER A  10     -14.709 -17.900  29.501
ATOM      4  H   SER A  10     -17.954 -19.563  27.477
ATOM      5  CB  SER A  10     -17.018 -19.809  29.834
ATOM      6  OG  SER A  10     -16.455 -20.945  29.172
ATOM      0  N   ARG A  11     -14.843 -18.851  27.464
ATOM      1  CA  ARG A  11     -13.445 -18.612  27.125
ATOM      2  C   ARG A  11     -13.098 -17.135  27.144
ATOM      3  O   ARG A  11     -13.998 -16.299  26.968
ATOM      4  H   ARG A  11     -15.414 -19.316  26.822
ATOM      5  CB  ARG A  11     -13.173 -19.166  25.714
ATOM      6  CG  ARG A  11     -11.704 -19.065  25.336
ATOM      7  CD  ARG A  11     -11.318 -20.082  24.274
ATOM      8  NE  ARG A  11      -9.875 -20.065  23.994
ATOM      9  CZ  ARG A  11      -9.356 -20.906  23.074
ATOM     10  NH1 ARG A  11      -8.041 -20.890  22.819
ATOM     11  NH2 ARG A  11     -10.156 -21.757  22.417
ATOM      0  N   PRO A  12     -11.840 -16.791  27.375
ATOM      1  CA  PRO A  12     -11.429 -15.396  27.315
ATOM      2  C   PRO A  12     -11.734 -14.807  25.924
ATOM      3  O   PRO A  12     -11.926 -15.544  24.956
ATOM      4  CB  PRO A  12      -9.915 -15.370  27.596
ATOM      5  CG  PRO A  12      -9.653 -16.696  28.336
ATOM      6  CD  PRO A  12     -10.699 -17.643  27.741
ATOM      0  N   PRO A  13     -11.892 -13.491  25.881
ATOM      1  CA  PRO A  13     -12.304 -12.817  24.660
ATOM      2  C   PRO A  13     -11.474 -13.008  23.363
ATOM      3  O   PRO A  13     -10.466 -13.705  23.300
ATOM      4  CB  PRO A  13     -12.292 -11.322  25.030
ATOM      5  CG  PRO A  13     -12.298 -11.321  26.570
ATOM      6  CD  PRO A  13     -11.538 -12.602  26.925
ATOM      0  N   PHE A  14     -11.806 -12.170  22.394
ATOM      1  CA  PHE A  14     -11.094 -12.168  21.116
ATOM      2  C   PHE A  14      -9.732 -11.530  21.552
ATOM      3  O   PHE A  14      -8.642 -11.983  21.204
ATOM      4  H   PHE A  14     -12.540 -11.541  22.534
ATOM      5  CB  PHE A  14     -11.815 -11.306  20.063
ATOM      6  CG  PHE A  14     -13.078 -11.975  19.547
ATOM      7  CD1 PHE A  14     -14.286 -11.705  20.135
ATOM      8  CE1 PHE A  14     -15.425 -12.308  19.670
ATOM      9  CZ  PHE A  14     -15.356 -13.181  18.616
ATOM     10  CE2 PHE A  14     -14.148 -13.451  18.028
ATOM     11  CD2 PHE A  14     -13.010 -12.848  18.494
ATOM      0  N   ALA A  15      -9.847 -10.386  22.225
ATOM      1  CA  ALA A  15      -8.672  -9.605  22.560
ATOM      2  C   ALA A  15      -7.398 -10.361  22.951
ATOM      3  O   ALA A  15      -6.334 -10.136  22.378
ATOM      4  H   ALA A  15     -10.731 -10.070  22.497
ATOM      5  CB  ALA A  15      -9.046  -8.695  23.745
ATOM      0  N   PRO A  16      -7.514 -11.267  23.916
ATOM      1  CA  PRO A  16      -6.354 -12.032  24.341
ATOM      2  C   PRO A  16      -5.797 -12.843  23.186
ATOM      3  O   PRO A  16      -4.596 -12.939  23.009
ATOM      4  CB  PRO A  16      -6.833 -12.960  25.473
ATOM      5  CG  PRO A  16      -8.115 -12.282  25.991
ATOM      6  CD  PRO A  16      -8.681 -11.600  24.743
ATOM      0  N   ARG A  17      -6.632 -13.463  22.351
ATOM      1  CA  ARG A  17      -6.134 -14.194  21.208
ATOM      2  C   ARG A  17      -5.394 -13.363  20.219
ATOM      3  O   ARG A  17      -4.351 -13.686  19.681
ATOM      4  H   ARG A  17      -7.595 -13.422  22.513
ATOM      5  CB  ARG A  17      -7.333 -14.841  20.489
ATOM      6  CG  ARG A  17      -6.893 -15.756  19.358
ATOM      7  CD  ARG A  17      -7.940 -16.810  19.038
ATOM      8  NE  ARG A  17      -7.467 -17.767  18.027
ATOM      9  CZ  ARG A  17      -8.271 -18.773  17.622
ATOM     10  NH1 ARG A  17      -7.840 -19.645  16.701
ATOM     11  NH2 ARG A  17      -9.500 -18.900  18.142
ATOM      0  N   LEU A  18      -5.947 -12.186  19.922
ATOM      1  CA  LEU A  18      -5.296 -11.266  19.018
ATOM      2  C   LEU A  18      -3.927 -10.821  19.540
ATOM      3  O   LEU A  18      -2.939 -10.782  18.803
ATOM      4  H   LEU A  18      -6.804 -11.942  20.322
ATOM      5  CB  LEU A  18      -6.188 -10.023  18.844
ATOM      6  CG  LEU A  18      -7.543 -10.374  18.251
ATOM      7  CD1 LEU A  18      -8.508  -9.200  18.303
ATOM      8  CD2 LEU A  18      -7.435 -10.800  16.796
TER
ENDMDL                       
