# Supplementary material for: In silico structural and docking models of dipteran FXPRLamide neuropeptides support ligand-receptor coevolution and suggest mechanisms for ligand bias
Source: PLoS One. 2025 Dec 29;20(12):e0329924. doi: 10.1371/journal.pone.0329924 (PMC12747404; doi:10.1371/journal.pone.0329924)
Supplement: S1 File — (ZIP) [file pone.0329924.s007.zip › Supporting Information Structural Models/PepFold4 Neuropeptide Models/PEPFOLD-model4_PBAN_Core_FAPRL.pdb]

HEADER  PEPFOLD-00038_bestene1-mc.pdb
REMARK  Component boundaries: 0: 1 5 

REMARK  SA Trajectory: ZZ
REMARK     eCACA      eHb  ePhiPos eVdWBBBB eVdWBBSC eVdWSCSC    Total 
REMARK    -0.028   -1.291    0.001   -0.192   -0.073   -1.412   -2.996
REMARK   sOPEP Energy: -2.99636
MODEL        1         
ATOM      0  N   PHE A   1     121.266  55.768 229.001
ATOM      1  CA  PHE A   1     122.280  56.616 228.382
ATOM      2  C   PHE A   1     121.983  56.879 226.908
ATOM      3  O   PHE A   1     121.670  58.004 226.519
ATOM      4  H   PHE A   1     121.344  55.515 229.986
ATOM      5  CB  PHE A   1     123.649  55.920 228.495
ATOM      6  CG  PHE A   1     124.133  55.847 229.934
ATOM      7  CD1 PHE A   1     123.860  54.739 230.693
ATOM      8  CE1 PHE A   1     124.297  54.673 231.990
ATOM      9  CZ  PHE A   1     125.006  55.715 232.528
ATOM     10  CE2 PHE A   1     125.279  56.822 231.769
ATOM     11  CD2 PHE A   1     124.842  56.888 230.472
ATOM      0  N   ALA A   2     122.105  55.837 226.096
ATOM      1  CA  ALA A   2     121.874  55.941 224.663
ATOM      2  C   ALA A   2     120.541  56.609 224.329
ATOM      3  O   ALA A   2     120.467  57.404 223.393
ATOM      4  H   ALA A   2     122.357  54.972 226.472
ATOM      5  CB  ALA A   2     121.880  54.525 224.057
ATOM      0  N   PRO A   3     119.485  56.284 225.077
ATOM      1  CA  PRO A   3     118.180  56.869 224.808
ATOM      2  C   PRO A   3     118.003  58.220 225.498
ATOM      3  O   PRO A   3     117.398  59.130 224.935
ATOM      4  CB  PRO A   3     117.142  55.861 225.334
ATOM      5  CG  PRO A   3     117.915  54.530 225.396
ATOM      6  CD  PRO A   3     119.350  54.971 225.698
ATOM      0  N   ARG A   4     118.508  58.342 226.728
ATOM      1  CA  ARG A   4     118.359  59.590 227.474
ATOM      2  C   ARG A   4     119.063  60.769 226.841
ATOM      3  O   ARG A   4     118.496  61.866 226.714
ATOM      4  H   ARG A   4     118.982  57.590 227.134
ATOM      5  CB  ARG A   4     118.935  59.384 228.887
ATOM      6  CG  ARG A   4     118.692  60.589 229.782
ATOM      7  CD  ARG A   4     118.706  60.215 231.255
ATOM      8  NE  ARG A   4     118.355  61.355 232.115
ATOM      9  CZ  ARG A   4     118.318  61.202 233.456
ATOM     10  NH1 ARG A   4     117.998  62.241 234.240
ATOM     11  NH2 ARG A   4     118.601  60.012 234.003
ATOM      0  N   LEU A   5     120.312  60.544 226.458
ATOM      1  CA  LEU A   5     121.091  61.571 225.781
ATOM      2  C   LEU A   5     120.517  61.890 224.413
ATOM      3  O   LEU A   5     120.549  63.039 223.996
ATOM      4  H   LEU A   5     120.718  59.673 226.634
ATOM      5  CB  LEU A   5     122.539  61.073 225.611
ATOM      6  CG  LEU A   5     123.208  60.801 226.948
ATOM      7  CD1 LEU A   5     124.538  60.084 226.784
ATOM      8  CD2 LEU A   5     123.482  62.082 227.719
TER
ENDMDL                       
