# Supplementary material for: In silico structural and docking models of dipteran FXPRLamide neuropeptides support ligand-receptor coevolution and suggest mechanisms for ligand bias
Source: PLoS One. 2025 Dec 29;20(12):e0329924. doi: 10.1371/journal.pone.0329924 (PMC12747404; doi:10.1371/journal.pone.0329924)
Supplement: S1 File — (ZIP) [file pone.0329924.s007.zip › Supporting Information Structural Models/PepFold4 Neuropeptide Models/PEPFOLD-model4_PK2-3.pdb]

HEADER  PEPFOLD-00013_bestene1-mc.pdb
REMARK  Component boundaries: 0: 1 8 

REMARK  SA Trajectory: HPNHW
REMARK     eCACA      eHb  ePhiPos eVdWBBBB eVdWBBSC eVdWSCSC    Total 
REMARK    -0.039   -0.000    0.095   -0.252   -0.102   -3.508   -3.806
REMARK   sOPEP Energy: -3.8057
MODEL        1         
ATOM      0  N   ASN A   1       6.979  39.602  28.080
ATOM      1  CA  ASN A   1       5.753  40.405  27.952
ATOM      2  C   ASN A   1       5.252  40.922  29.286
ATOM      3  O   ASN A   1       5.988  40.966  30.271
ATOM      4  H   ASN A   1       7.413  39.198  27.249
ATOM      5  CB  ASN A   1       4.654  39.532  27.319
ATOM      6  CG  ASN A   1       4.929  39.244  25.853
ATOM      7  OD1 ASN A   1       5.315  40.154  25.104
ATOM      8  ND2 ASN A   1       4.716  37.970  25.498
ATOM      0  N   LEU A   2       3.991  41.340  29.298
ATOM      1  CA  LEU A   2       3.289  41.677  30.539
ATOM      2  C   LEU A   2       3.330  40.536  31.561
ATOM      3  O   LEU A   2       3.101  39.374  31.221
ATOM      4  H   LEU A   2       3.514  41.426  28.450
ATOM      5  CB  LEU A   2       1.818  41.989  30.207
ATOM      6  CG  LEU A   2       1.686  43.170  29.259
ATOM      7  CD1 LEU A   2       0.266  43.328  28.740
ATOM      8  CD2 LEU A   2       2.067  44.481  29.927
ATOM      0  N   PRO A   3       3.578  40.862  32.822
ATOM      1  CA  PRO A   3       3.377  39.884  33.884
ATOM      2  C   PRO A   3       1.889  39.765  34.137
ATOM      3  O   PRO A   3       1.304  40.549  34.901
ATOM      4  CB  PRO A   3       4.114  40.407  35.131
ATOM      5  CG  PRO A   3       5.169  41.372  34.559
ATOM      6  CD  PRO A   3       4.495  41.927  33.302
ATOM      0  N   PHE A   4       1.290  38.791  33.476
ATOM      1  CA  PHE A   4      -0.160  38.604  33.506
ATOM      2  C   PHE A   4      -0.220  38.108  35.225
ATOM      3  O   PHE A   4       0.366  37.239  35.892
ATOM      4  H   PHE A   4       1.834  38.173  32.950
ATOM      5  CB  PHE A   4      -0.644  37.501  32.547
ATOM      6  CG  PHE A   4      -0.639  37.962  31.099
ATOM      7  CD1 PHE A   4       0.456  37.729  30.309
ATOM      8  CE1 PHE A   4       0.461  38.145  29.004
ATOM      9  CZ  PHE A   4      -0.629  38.794  28.488
ATOM     10  CE2 PHE A   4      -1.725  39.027  29.277
ATOM     11  CD2 PHE A   4      -1.729  38.611  30.583
ATOM      0  N   SER A   5      -0.765  39.176  35.788
ATOM      1  CA  SER A   5      -0.508  39.431  37.198
ATOM      2  C   SER A   5      -1.743  38.666  37.748
ATOM      3  O   SER A   5      -2.583  38.093  37.042
ATOM      4  H   SER A   5      -1.330  39.781  35.267
ATOM      5  CB  SER A   5      -0.542  40.931  37.545
ATOM      6  OG  SER A   5      -1.859  41.418  37.274
ATOM      0  N   PRO A   6      -1.801  38.680  39.078
ATOM      1  CA  PRO A   6      -2.939  38.160  39.828
ATOM      2  C   PRO A   6      -4.169  39.048  39.657
ATOM      3  O   PRO A   6      -5.286  38.527  39.688
ATOM      4  CB  PRO A   6      -2.505  38.120  41.305
ATOM      5  CG  PRO A   6      -0.966  38.119  41.238
ATOM      6  CD  PRO A   6      -0.667  38.923  39.970
ATOM      0  N   ARG A   7      -3.961  40.366  39.575
ATOM      1  CA  ARG A   7      -5.084  41.325  39.686
ATOM      2  C   ARG A   7      -5.686  41.268  38.314
ATOM      3  O   ARG A   7      -6.888  41.283  38.118
ATOM      4  H   ARG A   7      -3.054  40.703  39.439
ATOM      5  CB  ARG A   7      -4.579  42.742  40.014
ATOM      6  CG  ARG A   7      -5.721  43.738  40.144
ATOM      7  CD  ARG A   7      -5.340  44.932  41.004
ATOM      8  NE  ARG A   7      -6.478  45.835  41.227
ATOM      9  CZ  ARG A   7      -6.319  46.950  41.971
ATOM     10  NH1 ARG A   7      -7.357  47.773  42.174
ATOM     11  NH2 ARG A   7      -5.124  47.234  42.507
ATOM      0  N   LEU A   8      -4.854  41.205  37.273
ATOM      1  CA  LEU A   8      -5.359  41.096  35.923
ATOM      2  C   LEU A   8      -6.177  39.818  35.719
ATOM      3  O   LEU A   8      -7.257  39.834  35.125
ATOM      4  H   LEU A   8      -3.889  41.233  37.425
ATOM      5  CB  LEU A   8      -4.169  41.085  34.946
ATOM      6  CG  LEU A   8      -4.619  40.910  33.504
ATOM      7  CD1 LEU A   8      -5.496  42.061  33.038
ATOM      8  CD2 LEU A   8      -3.441  40.829  32.546
TER
ENDMDL                       
