# Supplementary material for: In silico structural and docking models of dipteran FXPRLamide neuropeptides support ligand-receptor coevolution and suggest mechanisms for ligand bias
Source: PLoS One. 2025 Dec 29;20(12):e0329924. doi: 10.1371/journal.pone.0329924 (PMC12747404; doi:10.1371/journal.pone.0329924)
Supplement: S1 File — (ZIP) [file pone.0329924.s007.zip › Supporting Information Structural Models/PepFold4 Neuropeptide Models/PEPFOLD-model4_PK2-3_Core_FSPRL.pdb]

HEADER  PEPFOLD-00000_bestene1-mc.pdb
REMARK  Component boundaries: 0: 1 5 

REMARK  SA Trajectory: BZ
REMARK     eCACA      eHb  ePhiPos eVdWBBBB eVdWBBSC eVdWSCSC    Total 
REMARK    -0.030   -1.263    0.050   -0.195   -0.082   -1.261   -2.781
REMARK   sOPEP Energy: -2.78089
MODEL        1         
ATOM      0  N   PHE A   1      52.791  60.492  87.986
ATOM      1  CA  PHE A   1      52.215  61.454  87.043
ATOM      2  C   PHE A   1      50.725  61.230  86.779
ATOM      3  O   PHE A   1      49.976  62.196  86.594
ATOM      4  H   PHE A   1      53.779  60.550  88.233
ATOM      5  CB  PHE A   1      52.969  61.340  85.705
ATOM      6  CG  PHE A   1      54.410  61.808  85.821
ATOM      7  CD1 PHE A   1      55.403  60.905  86.096
ATOM      8  CE1 PHE A   1      56.703  61.327  86.201
ATOM      9  CZ  PHE A   1      57.009  62.651  86.032
ATOM     10  CE2 PHE A   1      56.016  63.554  85.757
ATOM     11  CD2 PHE A   1      54.716  63.133  85.652
ATOM      0  N   SER A   2      50.301  59.967  86.759
ATOM      1  CA  SER A   2      48.897  59.645  86.517
ATOM      2  C   SER A   2      48.028  60.016  87.715
ATOM      3  O   SER A   2      46.813  60.146  87.578
ATOM      4  H   SER A   2      50.939  59.243  86.910
ATOM      5  CB  SER A   2      48.766  58.133  86.253
ATOM      6  OG  SER A   2      49.508  57.825  85.070
ATOM      0  N   PRO A   3      48.645  60.173  88.884
ATOM      1  CA  PRO A   3      47.905  60.560  90.083
ATOM      2  C   PRO A   3      47.568  62.044  90.056
ATOM      3  O   PRO A   3      46.585  62.470  90.655
ATOM      4  CB  PRO A   3      48.815  60.234  91.281
ATOM      5  CG  PRO A   3      49.798  59.186  90.727
ATOM      6  CD  PRO A   3      49.930  59.574  89.252
ATOM      0  N   ARG A   4      48.393  62.821  89.359
ATOM      1  CA  ARG A   4      48.163  64.254  89.213
ATOM      2  C   ARG A   4      47.360  64.588  87.969
ATOM      3  O   ARG A   4      46.489  65.457  87.981
ATOM      4  H   ARG A   4      49.175  62.421  88.931
ATOM      5  CB  ARG A   4      49.525  64.969  89.128
ATOM      6  CG  ARG A   4      49.373  66.481  89.103
ATOM      7  CD  ARG A   4      50.625  67.187  89.597
ATOM      8  NE  ARG A   4      50.439  68.642  89.685
ATOM      9  CZ  ARG A   4      51.452  69.428  90.107
ATOM     10  NH1 ARG A   4      51.281  70.755  90.187
ATOM     11  NH2 ARG A   4      52.627  68.882  90.447
ATOM      0  N   LEU A   5      47.675  63.898  86.870
ATOM      1  CA  LEU A   5      46.983  64.152  85.607
ATOM      2  C   LEU A   5      46.130  62.954  85.186
ATOM      3  O   LEU A   5      46.663  61.901  84.833
ATOM      4  H   LEU A   5      48.374  63.217  86.909
ATOM      5  CB  LEU A   5      48.027  64.432  84.510
ATOM      6  CG  LEU A   5      48.868  65.658  84.824
ATOM      7  CD1 LEU A   5      50.049  65.796  83.877
ATOM      8  CD2 LEU A   5      48.061  66.943  84.723
TER
ENDMDL                       
