# Supplementary material for: In silico structural and docking models of dipteran FXPRLamide neuropeptides support ligand-receptor coevolution and suggest mechanisms for ligand bias
Source: PLoS One. 2025 Dec 29;20(12):e0329924. doi: 10.1371/journal.pone.0329924 (PMC12747404; doi:10.1371/journal.pone.0329924)
Supplement: S1 File — (ZIP) [file pone.0329924.s007.zip › Supporting Information Structural Models/PepFold4 Neuropeptide Models/PEPFOLD-model5_Hugin.pdb]

HEADER  PEPFOLD-00026_bestene1-mc.pdb
REMARK  Component boundaries: 0: 1 8 

REMARK  SA Trajectory: LHSHB
REMARK     eCACA      eHb  ePhiPos eVdWBBBB eVdWBBSC eVdWSCSC    Total 
REMARK    -0.038   -0.000    0.153   -0.189   -0.228   -3.575   -3.876
REMARK   sOPEP Energy: -3.87649
MODEL        1         
ATOM      0  N   SER A   1      18.297 -10.560   8.478
ATOM      1  CA  SER A   1      18.164 -10.466   7.026
ATOM      2  C   SER A   1      19.423 -10.219   6.193
ATOM      3  O   SER A   1      19.512 -10.695   5.059
ATOM      4  H   SER A   1      17.473 -10.724   9.056
ATOM      5  CB  SER A   1      17.190  -9.311   6.730
ATOM      6  OG  SER A   1      17.836  -8.086   7.086
ATOM      0  N   VAL A   2      20.397  -9.490   6.726
ATOM      1  CA  VAL A   2      21.604  -9.238   5.947
ATOM      2  C   VAL A   2      22.879  -9.836   6.520
ATOM      3  O   VAL A   2      22.962 -10.176   7.700
ATOM      4  H   VAL A   2      20.307  -9.127   7.629
ATOM      5  CB  VAL A   2      21.799  -7.713   5.846
ATOM      6  CG1 VAL A   2      20.651  -7.040   5.111
ATOM      7  CG2 VAL A   2      21.898  -7.060   7.214
ATOM      0  N   PRO A   3      23.874  -9.964   5.651
ATOM      1  CA  PRO A   3      25.168 -10.503   6.020
ATOM      2  C   PRO A   3      26.028  -9.355   6.521
ATOM      3  O   PRO A   3      25.944  -8.242   6.007
ATOM      4  CB  PRO A   3      25.772 -11.143   4.757
ATOM      5  CG  PRO A   3      24.549 -11.438   3.869
ATOM      6  CD  PRO A   3      23.568 -10.321   4.239
ATOM      0  N   PHE A   4      26.863  -9.604   7.541
ATOM      1  CA  PHE A   4      27.704  -8.514   8.036
ATOM      2  C   PHE A   4      28.855  -8.324   6.768
ATOM      3  O   PHE A   4      29.827  -9.011   6.463
ATOM      4  H   PHE A   4      26.909 -10.493   7.945
ATOM      5  CB  PHE A   4      28.394  -8.899   9.358
ATOM      6  CG  PHE A   4      27.417  -8.932  10.522
ATOM      7  CD1 PHE A   4      26.802 -10.106  10.867
ATOM      8  CE1 PHE A   4      25.921 -10.136  11.916
ATOM      9  CZ  PHE A   4      25.656  -8.991  12.620
ATOM     10  CE2 PHE A   4      26.270  -7.816  12.275
ATOM     11  CD2 PHE A   4      27.151  -7.787  11.226
ATOM      0  N   LYS A   5      28.449  -7.296   6.024
ATOM      1  CA  LYS A   5      29.134  -6.968   4.760
ATOM      2  C   LYS A   5      29.653  -5.643   5.304
ATOM      3  O   LYS A   5      28.926  -4.941   6.013
ATOM      4  H   LYS A   5      27.691  -6.755   6.318
ATOM      5  CB  LYS A   5      28.176  -6.806   3.565
ATOM      6  CG  LYS A   5      27.720  -8.148   3.016
ATOM      7  CD  LYS A   5      26.793  -7.989   1.821
ATOM      8  CE  LYS A   5      26.337  -9.331   1.271
ATOM      9  NZ  LYS A   5      25.435  -9.176   0.108
ATOM      0  N   PRO A   6      30.895  -5.293   4.998
ATOM      1  CA  PRO A   6      31.485  -4.098   5.584
ATOM      2  C   PRO A   6      30.796  -2.821   5.272
ATOM      3  O   PRO A   6      30.991  -1.867   6.027
ATOM      4  CB  PRO A   6      32.925  -4.049   5.040
ATOM      5  CG  PRO A   6      33.191  -5.490   4.567
ATOM      6  CD  PRO A   6      31.809  -5.978   4.125
ATOM      0  N   ARG A   7      29.850  -2.845   4.327
ATOM      1  CA  ARG A   7      29.062  -1.634   4.003
ATOM      2  C   ARG A   7      28.090  -1.502   5.181
ATOM      3  O   ARG A   7      27.632  -0.386   5.410
ATOM      4  H   ARG A   7      29.675  -3.675   3.841
ATOM      5  CB  ARG A   7      28.297  -1.814   2.679
ATOM      6  CG  ARG A   7      27.504  -0.572   2.307
ATOM      7  CD  ARG A   7      27.240  -0.491   0.812
ATOM      8  NE  ARG A   7      26.577   0.766   0.437
ATOM      9  CZ  ARG A   7      26.266   1.005  -0.855
ATOM     10  NH1 ARG A   7      25.662   2.151  -1.197
ATOM     11  NH2 ARG A   7      26.562   0.097  -1.795
ATOM      0  N   LEU A   8      27.797  -2.576   5.911
ATOM      1  CA  LEU A   8      26.932  -2.499   7.083
ATOM      2  C   LEU A   8      27.672  -1.909   8.266
ATOM      3  O   LEU A   8      27.114  -1.084   8.996
ATOM      4  H   LEU A   8      28.172  -3.441   5.655
ATOM      5  CB  LEU A   8      26.449  -3.915   7.448
ATOM      6  CG  LEU A   8      25.590  -3.918   8.702
ATOM      7  CD1 LEU A   8      24.317  -3.106   8.521
ATOM      8  CD2 LEU A   8      25.171  -5.323   9.102
TER
ENDMDL                       
