# Supplementary material for: In silico structural and docking models of dipteran FXPRLamide neuropeptides support ligand-receptor coevolution and suggest mechanisms for ligand bias
Source: PLoS One. 2025 Dec 29;20(12):e0329924. doi: 10.1371/journal.pone.0329924 (PMC12747404; doi:10.1371/journal.pone.0329924)
Supplement: S1 File — (ZIP) [file pone.0329924.s007.zip › Supporting Information Structural Models/PepFold4 Neuropeptide Models/PEPFOLD-model5_PBAN_Core_FAPRL.pdb]

HEADER  PEPFOLD-00021_bestene1-mc.pdb
REMARK  Component boundaries: 0: 1 5 

REMARK  SA Trajectory: ZZ
REMARK     eCACA      eHb  ePhiPos eVdWBBBB eVdWBBSC eVdWSCSC    Total 
REMARK    -0.028   -1.291    0.001   -0.192   -0.073   -1.412   -2.996
REMARK   sOPEP Energy: -2.99636
MODEL        1         
ATOM      0  N   PHE A   1      57.682  62.007  87.220
ATOM      1  CA  PHE A   1      56.657  61.952  86.183
ATOM      2  C   PHE A   1      55.366  61.311  86.689
ATOM      3  O   PHE A   1      54.341  61.978  86.822
ATOM      4  H   PHE A   1      58.595  62.413  87.014
ATOM      5  CB  PHE A   1      57.190  61.125  84.998
ATOM      6  CG  PHE A   1      58.329  61.830  84.279
ATOM      7  CD1 PHE A   1      59.626  61.572  84.634
ATOM      8  CE1 PHE A   1      60.653  62.207  83.986
ATOM      9  CZ  PHE A   1      60.382  63.100  82.983
ATOM     10  CE2 PHE A   1      59.084  63.357  82.628
ATOM     11  CD2 PHE A   1      58.057  62.722  83.276
ATOM      0  N   ALA A   2      55.426  60.011  86.946
ATOM      1  CA  ALA A   2      54.271  59.260  87.415
ATOM      2  C   ALA A   2      53.589  59.919  88.613
ATOM      3  O   ALA A   2      52.361  59.938  88.691
ATOM      4  H   ALA A   2      56.274  59.542  86.819
ATOM      5  CB  ALA A   2      54.731  57.849  87.825
ATOM      0  N   PRO A   3      54.373  60.448  89.554
ATOM      1  CA  PRO A   3      53.793  61.078  90.732
ATOM      2  C   PRO A   3      53.441  62.543  90.483
ATOM      3  O   PRO A   3      52.423  63.028  90.975
ATOM      4  CB  PRO A   3      54.853  60.966  91.843
ATOM      5  CG  PRO A   3      55.762  59.814  91.374
ATOM      6  CD  PRO A   3      55.699  59.915  89.848
ATOM      0  N   ARG A   4      54.293  63.254  89.742
ATOM      1  CA  ARG A   4      54.050  64.671  89.478
ATOM      2  C   ARG A   4      52.800  64.936  88.670
ATOM      3  O   ARG A   4      51.992  65.819  89.003
ATOM      4  H   ARG A   4      55.089  62.824  89.371
ATOM      5  CB  ARG A   4      55.255  65.236  88.704
ATOM      6  CG  ARG A   4      55.153  66.741  88.511
ATOM      7  CD  ARG A   4      56.515  67.381  88.301
ATOM      8  NE  ARG A   4      56.429  68.847  88.232
ATOM      9  CZ  ARG A   4      57.548  69.581  88.049
ATOM     10  NH1 ARG A   4      57.470  70.917  87.986
ATOM     11  NH2 ARG A   4      58.736  68.973  87.929
ATOM      0  N   LEU A   5      52.650  64.179  87.593
ATOM      1  CA  LEU A   5      51.464  64.284  86.754
ATOM      2  C   LEU A   5      50.220  63.830  87.493
ATOM      3  O   LEU A   5      49.156  64.399  87.295
ATOM      4  H   LEU A   5      53.348  63.537  87.356
ATOM      5  CB  LEU A   5      51.653  63.404  85.504
ATOM      6  CG  LEU A   5      52.843  63.848  84.670
ATOM      7  CD1 LEU A   5      53.178  62.845  83.578
ATOM      8  CD2 LEU A   5      52.594  65.184  83.989
TER
ENDMDL                       
