# Supplementary material for: In silico structural and docking models of dipteran FXPRLamide neuropeptides support ligand-receptor coevolution and suggest mechanisms for ligand bias
Source: PLoS One. 2025 Dec 29;20(12):e0329924. doi: 10.1371/journal.pone.0329924 (PMC12747404; doi:10.1371/journal.pone.0329924)
Supplement: S1 File — (ZIP) [file pone.0329924.s007.zip › Supporting Information Structural Models/PepFold4 Neuropeptide Models/PEPFOLD-model5_PK2-3.pdb]

HEADER  PEPFOLD-00073_bestene1-mc.pdb
REMARK  Component boundaries: 0: 1 8 

REMARK  SA Trajectory: PUQPB
REMARK     eCACA      eHb  ePhiPos eVdWBBBB eVdWBBSC eVdWSCSC    Total 
REMARK    -0.039   -0.000    0.075   -0.244   -0.253   -3.334   -3.795
REMARK   sOPEP Energy: -3.79535
MODEL        1         
ATOM      0  N   ASN A   1      -2.159  41.958  30.538
ATOM      1  CA  ASN A   1      -2.565  40.659  30.014
ATOM      2  C   ASN A   1      -2.771  39.625  31.119
ATOM      3  O   ASN A   1      -3.170  38.501  30.843
ATOM      4  H   ASN A   1      -1.989  42.735  29.899
ATOM      5  CB  ASN A   1      -1.472  40.147  29.056
ATOM      6  CG  ASN A   1      -1.431  40.943  27.762
ATOM      7  OD1 ASN A   1      -2.486  41.237  27.180
ATOM      8  ND2 ASN A   1      -0.194  41.265  27.360
ATOM      0  N   LEU A   2      -2.491  39.988  32.372
ATOM      1  CA  LEU A   2      -2.575  39.008  33.458
ATOM      2  C   LEU A   2      -4.024  38.685  33.813
ATOM      3  O   LEU A   2      -4.853  39.587  33.910
ATOM      4  H   LEU A   2      -2.231  40.910  32.567
ATOM      5  CB  LEU A   2      -1.872  39.579  34.703
ATOM      6  CG  LEU A   2      -0.399  39.856  34.449
ATOM      7  CD1 LEU A   2       0.238  40.639  35.585
ATOM      8  CD2 LEU A   2       0.401  38.574  34.285
ATOM      0  N   PRO A   3      -4.343  37.404  34.040
ATOM      1  CA  PRO A   3      -5.750  37.060  34.280
ATOM      2  C   PRO A   3      -6.298  37.624  35.592
ATOM      3  O   PRO A   3      -7.514  37.705  35.752
ATOM      4  CB  PRO A   3      -5.808  35.521  34.304
ATOM      5  CG  PRO A   3      -4.524  35.091  33.570
ATOM      6  CD  PRO A   3      -3.536  36.212  33.903
ATOM      0  N   PHE A   4      -5.422  37.996  36.515
ATOM      1  CA  PHE A   4      -5.896  38.542  37.779
ATOM      2  C   PHE A   4      -6.499  39.932  38.864
ATOM      3  O   PHE A   4      -6.690  40.086  40.088
ATOM      4  H   PHE A   4      -4.464  37.904  36.349
ATOM      5  CB  PHE A   4      -4.714  38.093  38.658
ATOM      6  CG  PHE A   4      -4.396  36.618  38.475
ATOM      7  CD1 PHE A   4      -3.454  36.228  37.560
ATOM      8  CE1 PHE A   4      -3.168  34.899  37.395
ATOM      9  CZ  PHE A   4      -3.824  33.959  38.145
ATOM     10  CE2 PHE A   4      -4.766  34.348  39.061
ATOM     11  CD2 PHE A   4      -5.052  35.678  39.226
ATOM      0  N   SER A   5      -6.197  40.924  38.070
ATOM      1  CA  SER A   5      -5.972  42.254  38.587
ATOM      2  C   SER A   5      -7.168  43.010  38.015
ATOM      3  O   SER A   5      -7.721  42.665  36.965
ATOM      4  H   SER A   5      -6.123  40.765  37.109
ATOM      5  CB  SER A   5      -4.642  42.840  38.078
ATOM      6  OG  SER A   5      -3.581  42.013  38.562
ATOM      0  N   PRO A   6      -7.594  44.051  38.739
ATOM      1  CA  PRO A   6      -8.831  44.728  38.286
ATOM      2  C   PRO A   6      -8.486  45.728  37.196
ATOM      3  O   PRO A   6      -9.331  46.044  36.363
ATOM      4  CB  PRO A   6      -9.427  45.438  39.516
ATOM      5  CG  PRO A   6      -8.819  44.682  40.712
ATOM      6  CD  PRO A   6      -7.451  44.238  40.189
ATOM      0  N   ARG A   7      -7.321  46.353  37.319
ATOM      1  CA  ARG A   7      -6.932  47.450  36.437
ATOM      2  C   ARG A   7      -6.581  46.905  35.050
ATOM      3  O   ARG A   7      -6.720  47.659  34.090
ATOM      4  H   ARG A   7      -6.703  46.069  38.021
ATOM      5  CB  ARG A   7      -5.705  48.170  37.027
ATOM      6  CG  ARG A   7      -5.310  49.387  36.206
ATOM      7  CD  ARG A   7      -4.536  50.403  37.030
ATOM      8  NE  ARG A   7      -4.256  51.630  36.270
ATOM      9  CZ  ARG A   7      -3.576  52.642  36.849
ATOM     10  NH1 ARG A   7      -3.321  53.761  36.156
ATOM     11  NH2 ARG A   7      -3.156  52.528  38.116
ATOM      0  N   LEU A   8      -6.159  45.649  34.937
ATOM      1  CA  LEU A   8      -5.868  45.047  33.641
ATOM      2  C   LEU A   8      -7.145  44.673  32.916
ATOM      3  O   LEU A   8      -7.258  44.894  31.707
ATOM      4  H   LEU A   8      -6.041  45.113  35.746
ATOM      5  CB  LEU A   8      -5.021  43.778  33.852
ATOM      6  CG  LEU A   8      -3.688  44.087  34.515
ATOM      7  CD1 LEU A   8      -2.959  42.825  34.944
ATOM      8  CD2 LEU A   8      -2.755  44.850  33.589
TER
ENDMDL                       
