# Supplementary material for: In silico structural and docking models of dipteran FXPRLamide neuropeptides support ligand-receptor coevolution and suggest mechanisms for ligand bias
Source: PLoS One. 2025 Dec 29;20(12):e0329924. doi: 10.1371/journal.pone.0329924 (PMC12747404; doi:10.1371/journal.pone.0329924)
Supplement: S1 File — (ZIP) [file pone.0329924.s007.zip › Supporting Information Structural Models/PepFold4 Neuropeptide Models/PEPFOLD-model5_PK2-3_Core_FSPRL.pdb]

HEADER  PEPFOLD-00098_bestene1-mc.pdb
REMARK  Component boundaries: 0: 1 5 

REMARK  SA Trajectory: BZ
REMARK     eCACA      eHb  ePhiPos eVdWBBBB eVdWBBSC eVdWSCSC    Total 
REMARK    -0.030   -1.263    0.050   -0.195   -0.082   -1.261   -2.781
REMARK   sOPEP Energy: -2.78089
MODEL        1         
ATOM      0  N   PHE A   1     120.268  53.199 229.490
ATOM      1  CA  PHE A   1     121.000  54.450 229.706
ATOM      2  C   PHE A   1     121.104  55.319 228.451
ATOM      3  O   PHE A   1     121.068  56.550 228.545
ATOM      4  H   PHE A   1     120.139  52.544 230.261
ATOM      5  CB  PHE A   1     122.424  54.108 230.180
ATOM      6  CG  PHE A   1     122.428  53.475 231.562
ATOM      7  CD1 PHE A   1     122.397  52.111 231.691
ATOM      8  CE1 PHE A   1     122.400  51.541 232.937
ATOM      9  CZ  PHE A   1     122.434  52.334 234.053
ATOM     10  CE2 PHE A   1     122.465  53.698 233.924
ATOM     11  CD2 PHE A   1     122.462  54.268 232.678
ATOM      0  N   SER A   2     121.234  54.682 227.287
ATOM      1  CA  SER A   2     121.340  55.418 226.030
ATOM      2  C   SER A   2     120.006  56.049 225.643
ATOM      3  O   SER A   2     119.973  56.971 224.830
ATOM      4  H   SER A   2     121.257  53.705 227.273
ATOM      5  CB  SER A   2     121.778  54.451 224.915
ATOM      6  OG  SER A   2     123.074  53.947 225.252
ATOM      0  N   PRO A   3     118.912  55.547 226.211
ATOM      1  CA  PRO A   3     117.591  56.104 225.930
ATOM      2  C   PRO A   3     117.384  57.412 226.678
ATOM      3  O   PRO A   3     116.618  58.266 226.240
ATOM      4  CB  PRO A   3     116.566  55.050 226.389
ATOM      5  CG  PRO A   3     117.369  53.736 226.409
ATOM      6  CD  PRO A   3     118.786  54.195 226.761
ATOM      0  N   ARG A   4     118.072  57.558 227.807
ATOM      1  CA  ARG A   4     118.002  58.781 228.600
ATOM      2  C   ARG A   4     119.083  59.777 228.224
ATOM      3  O   ARG A   4     118.851  60.984 228.164
ATOM      4  H   ARG A   4     118.641  56.826 228.115
ATOM      5  CB  ARG A   4     118.162  58.417 230.088
ATOM      6  CG  ARG A   4     117.973  59.623 230.993
ATOM      7  CD  ARG A   4     117.550  59.222 232.396
ATOM      8  NE  ARG A   4     117.253  60.390 233.238
ATOM      9  CZ  ARG A   4     116.861  60.218 234.518
ATOM     10  NH1 ARG A   4     116.591  61.283 235.285
ATOM     11  NH2 ARG A   4     116.743  58.982 235.022
ATOM      0  N   LEU A   5     120.293  59.263 227.988
ATOM      1  CA  LEU A   5     121.417  60.131 227.640
ATOM      2  C   LEU A   5     121.880  59.896 226.201
ATOM      3  O   LEU A   5     122.429  58.840 225.886
ATOM      4  H   LEU A   5     120.428  58.297 228.047
ATOM      5  CB  LEU A   5     122.589  59.841 228.596
ATOM      6  CG  LEU A   5     122.226  60.123 230.044
ATOM      7  CD1 LEU A   5     123.286  59.612 231.007
ATOM      8  CD2 LEU A   5     122.060  61.610 230.310
TER
ENDMDL                       
